# Supplementary material for: Abundant and Diverse RNA Viruses in Insects Revealed by RNA-Seq Analysis: Ecological and Evolutionary Implications
Source: mSystems. 2020 Jul 7;5(4):e00039-20. doi: 10.1128/mSystems.00039-20 (PMC7343303; doi:10.1128/mSystems.00039-20)
Supplement: DATA SET S1 [file mSystems.00039-20-sd001.xlsx]

## Sheet: Insect List
Species	Order	Family	SRA Files	BioProject	Virus-like Contigs
					Aspi	Astro	Beny	Birna	Bunya	Endorna	Flavi	Hypo	Levi	Mononega	NA	Narna	Nido	Orthomyxo	partiti	Permutotetra	Picorna	Poty	Qin	Reo	Solemo	Tombus	Toti	Tymo	Virga
Lepismachilis y-signata	Archaeognatha	Machilidae	ERR424579	PRJEB5093									√			√					√				√	√			√
Lepismachilis y-signata	Archaeognatha	Machilidae	ERR392013;ERR392014	PRJEB5093					√		√			√				√			√			√					√
Machilis hrabei	Archaeognatha	Machilidae	SRR921614	PRJNA183205										√										√			√		√
Pedetontus (Verhoeffilis) sp. HW-2014	Archaeognatha	Machilidae	SRR1185921;SRR1185922	PRJNA239797					√					√					√
Meinertellus cundinamarcensis	Archaeognatha	Meinertellidae	SRR921617	PRJNA183205										√							√
Blaberus atropos	Blattodea	Blaberidae	SRR921572	PRJNA183205															√		√							√	√
Diploptera punctata	Blattodea	Blaberidae	SRR2230533	PRJNA286363					√												√
Gyna lurida	Blattodea	Blaberidae	SRR2230553	PRJNA286383												√			√		√								√
Nauphoeta cinerea	Blattodea	Blaberidae	SRR1811977	PRJNA273041																	√
Panchlora nivea	Blattodea	Blaberidae	SRR2230596	PRJNA286426												√
Princisia vanwaerebeki	Blattodea	Blaberidae	SRR2230611	PRJNA286440														√	√				√
Schultesia lampyridiformis	Blattodea	Blaberidae	SRR1811991	PRJNA273055													√		√						√	√		√
Catara rugosicollis	Blattodea	Blattidae	SRR1811962	PRJNA273026										√		√		√					√				√		√
Deropeltis erythrocephala	Blattodea	Blattidae	SRR2230527	PRJNA286357					√					√		√							√	√			√	√
Eurycotis floridana	Blattodea	Blattidae	SRR2230543	PRJNA286373																	√
Methana parva	Blattodea	Blattidae	SRR2230575	PRJNA286405																	√
Periplaneta americana	Blattodea	Blattidae	SRR921630	PRJNA183205					√					√				√			√							√	√
Shelfordella lateralis	Blattodea	Blattidae	SRR2230623	PRJNA286452										√							√							√
Ergaula capucina	Blattodea	Corydiidae	SRR1811970	PRJNA273034										√														√
Eucorydia yasumatsui	Blattodea	Corydiidae	SRR2230541	PRJNA286371										√		√							√						√
Polyphaga aegyptiaca	Blattodea	Corydiidae	SRR2230610	PRJNA286439					√					√					√		√								√
Therea bernhardti	Blattodea	Corydiidae	SRR2230637	PRJNA286466															√		√		√					√
Tivia sp.	Blattodea	Corydiidae	SRR2230639	PRJNA286468							√										√			√
Cryptocercus wrighti	Blattodea	Cryptocercidae	SRR921587	PRJNA183205					√					√				√	√
Anallacta methanoides	Blattodea	Ectobiidae	SRR2230506	PRJNA286338															√		√						√		√
Asiablatta kyotensis	Blattodea	Ectobiidae	SRR2230511	PRJNA286658																	√								√
Balta vilis	Blattodea	Ectobiidae	SRR2230516	PRJNA286346			√		√			√		√				√		√	√					√
Blattella germanica	Blattodea	Ectobiidae	SRR1811959	PRJNA273023					√										√								√
Cariblatta sp.	Blattodea	Ectobiidae	SRR2230518	PRJNA286348															√		√
Ectobius sylvestris	Blattodea	Ectobiidae	SRR2230534	PRJNA286364					√									√			√
Ellipsidion sp.	Blattodea	Ectobiidae	SRR2230535	PRJNA286365										√	√				√		√			√			√		√
Episymploce sundaica	Blattodea	Ectobiidae	SRR2230538	PRJNA286368					√							√			√		√						√
Euthlastoblatta diaphana	Blattodea	Ectobiidae	SRR2230545	PRJNA286375					√					√		√			√		√							√
Ischnoptera deropeltiformis	Blattodea	Ectobiidae	SRR2051496	PRJNA272190					√					√					√		√					√			√
Loboptera decipiens	Blattodea	Ectobiidae	SRR2230569	PRJNA286399					√							√		√	√		√							√
Lobopterella dimidiatipes	Blattodea	Ectobiidae	SRR2230570	PRJNA286400										√							√			√
Nyctibora sp.	Blattodea	Ectobiidae	SRR2230586	PRJNA286416																√								√
Paratemnopteryx couloniana	Blattodea	Ectobiidae	SRR2230602	PRJNA286432					√										√
Sundablatta sexpunctata	Blattodea	Ectobiidae	SRR1811994	PRJNA273058										√							√
Supella longipalpa	Blattodea	Ectobiidae	SRR2230632	PRJNA286461					√					√			√	√			√		√						√
Symploce sp.	Blattodea	Ectobiidae	SRR1811995	PRJNA273059										√
Lamproblatta albipalpus	Blattodea	Lamproblattidae	SRR1811975	PRJNA273039														√	√		√						√	√
Nocticola sp.	Blattodea	Nocticolidae	SRR2230585	PRJNA286415					√		√			√				√	√		√		√		√				√
Tryonicus parvus	Blattodea	Tryonicidae	SRR2230642	PRJNA286471					√					√							√						√
Sinaspidytes wrasei	Coleoptera	Aspidytidae	SRR2083633	PRJNA286492																	√					√			√
Xylobiops basilaris	Coleoptera	Bostrichidae	SRR2083737	PRJNA286597																	√				√	√
Oreina cacaliae	Coleoptera	Chrysomelidae	SRR2083709	PRJNA286569										√					√		√				√
Thanasimus formicarius	Coleoptera	Cleridae	SRR2083732	PRJNA286592					√					√				√	√		√					√		√
Cucujus clavipes	Coleoptera	Cucujidae	SRR2083650	PRJNA286510										√							√					√
Priacma serrata	Coleoptera	Cupedidae	SRR596769	PRJNA176423					√					√															√
Larinus minutus	Coleoptera	Curculionidae	SRR2083683	PRJNA286543			√		√					√					√		√				√	√	√		√
Anorus arizonicus	Coleoptera	Dascillidae	SRR2083626	PRJNA286485															√		√
Dryops sp.	Coleoptera	Dryopidae	SRR2083659	PRJNA286519										√			√		√		√		√				√
Cybister lateralimarginalis	Coleoptera	Dytiscidae	SRR2083652	PRJNA286512										√				√
Dineutus sp. AD-2015	Coleoptera	Gyrinidae	SRR2083656	PRJNA286516										√				√			√
Gyrinus marinus	Coleoptera	Gyrinidae	SRR921604	PRJNA183205					√					√							√			√	√		√		√
Haliplus fluviatilis	Coleoptera	Haliplidae	SRR2083665	PRJNA286525					√					√		√			√		√								√
Hypocaccus fitchi	Coleoptera	Histeridae	SRR2083677	PRJNA286537			√							√				√	√		√				√			√	√
Hydrochara caraboides	Coleoptera	Hydrophilidae	SRR2083674	PRJNA286534					√										√		√
Lepicerus sp.	Coleoptera	Lepiceridae	SRR921609	PRJNA183205					√										√		√		√	√	√	√	√	√	√
Meloe violaceus	Coleoptera	Meloidae	SRR921618	PRJNA183205														√						√
Micromalthus debilis	Coleoptera	Micromalthidae	SRR2083695	PRJNA286555																	√							√
Noterus clavicornis	Coleoptera	Noteridae	SRR2083701	PRJNA286561					√					√		√									√
Macrosiagon limbatum	Coleoptera	Ripiphoridae	SRR2083689	PRJNA286549																	√
Heterochelus sp.	Coleoptera	Scarabaeidae	SRR2083671	PRJNA286531										√							√								√
Aleochara curtula	Coleoptera	Staphylinidae	SRR921563	PRJNA183205												√			√							√
Lagria hirta	Coleoptera	Tenebrionidae	SRR2083680	PRJNA286540			√												√		√			√				√	√
Orchesella cincta	Collembola	Entomobryidae	SRR935330	PRJNA211851																							√		√
Sinella curviseta	Collembola	Entomobryidae	SRR7948082	PRJNA494047																	√
Folsomia candida	Collembola	Isotomidae	SRR921597	PRJNA183205																	√
Folsomia candida	Collembola	Isotomidae	SRR1182449	PRJNA239929
Anurida maritima	Collembola	Neanuridae	SRR921564	PRJNA183205										√							√		√	√	√				√
Holacanthella duospinosa	Collembola	Neanuridae	SRR5626545	PRJNA384703			√														√				√	√			√
Tetrodontophora bielanensis	Collembola	Onychiuridae	SRR921647	PRJNA183205					√					√		√			√		√						√		√
Sminthurus viridis	Collembola	Sminthuridae	SRR921641	PRJNA183205							√								√		√								√
Pogonognathellus sp.	Collembola	Tomoceridae	SRR921635	PRJNA183205					√							√			√		√					√
Anisolabis maritima	Dermaptera	Anisolabididae	SRR1552489	PRJNA258192					√										√								√		√
Gonolabis marginalis	Dermaptera	Anisolabididae	SRR1811971	PRJNA273035					√		√			√				√	√		√				√				√
Apachyus charteceus	Dermaptera	Apachyidae	SRR921565	PRJNA183205										√					√		√						√
Proreus simulans	Dermaptera	Chelisochidae	SRR1811987	PRJNA273051																√	√				√	√		√	√
Diplatys sp.	Dermaptera	Diplatyidae	SRR1811969	PRJNA273033										√													√
Eparchus insignis	Dermaptera	Forficulidae	SRR1185923;SRR1185924	PRJNA240269					√					√				√								√	√		√
Forficula auricularia	Dermaptera	Forficulidae	SRR921598	PRJNA183205					√		√			√				√									√	√	√
Hemimerus sp.	Dermaptera	Hemimeridae	SRR1811972	PRJNA273036																								√
Campodea augens	Diplura	Campodeidae	SRR921576	PRJNA183205										√					√		√								√
Megajapyx sp.	Diplura	Japygidae	SRR400673	PRJNA81579															√	√
Occasjapyx japonicus	Diplura	Japygidae	SRR921624	PRJNA183205																	√
Occasjapyx japonicus	Diplura	Japygidae	SRR1182465	PRJNA239944																	√
Eustalomyia vittipes	Diptera	Anthomyiidae	SRR1695308	PRJNA267942										√
Bibio marci	Diptera	Bibionidae	SRR921570	PRJNA183205					√										√		√						√
Bombylius major	Diptera	Bombyliidae	SRR921573	PRJNA183205					√					√					√		√							√
Calliphora vomitoria	Diptera	Calliphoridae	SRR1695328	PRJNA267921					√												√					√
Stomorhina subapicalis	Diptera	Calliphoridae	SRR1695394	PRJNA267997										√		√		√			√				√
Lipara lucens	Diptera	Chloropidae	SRR921612	PRJNA183205					√					√				√									√		√
Heteropsilopus ingenuus	Diptera	Dolichopodidae	SRR1695350	PRJNA267950					√					√		√			√	√	√					√	√
Ortholfersia macleayi	Diptera	Hippoboscidae	SRR1695374	PRJNA267975										√			√		√		√						√
Sapromyza sciomyzina	Diptera	Lauxaniidae	SRR1695389	PRJNA267992														√	√		√
Lonchoptera bifurcata	Diptera	Lonchopteridae	SRR1695357	PRJNA267957							√			√				√	√		√	√				√	√	√	√
Lispe sydneyensis	Diptera	Muscidae	SRR1695356	PRJNA267956					√																	√
Mesembrina meridiana	Diptera	Muscidae	SRR1695365	PRJNA267965										√
Penicillidia dufourii	Diptera	Nycteribiidae	SRR1695378	PRJNA267980															√						√		√
Cuterebra austeni	Diptera	Oestridae	SRR1695306	PRJNA267933														√			√			√		√	√
Megaselia abdita	Diptera	Phoridae	SRR1695360	PRJNA267960														√			√
Nephrocerus atrapilus	Diptera	Pipunculidae	SRR1695371	PRJNA267971					√		√										√							√	√
Platypeza anthrax	Diptera	Platypezidae	SRR1695382	PRJNA267985										√
Lenophila dentipes	Diptera	Platystomatidae	SRR1695353	PRJNA267953																	√
Meroplius fasciculatus	Diptera	Sepsidae	SRR1695364	PRJNA267964							√
Archimicrodon brachycerus	Diptera	Syrphidae	SRR1695319	PRJNA267912														√									√
Baccha elongata	Diptera	Syrphidae	SRR1695323	PRJNA267916					√					√					√		√			√			√
Eristalis pertinax	Diptera	Syrphidae	SRR1695342	PRJNA267941					√										√		√
Ferdinandea cuprea	Diptera	Syrphidae	SRR1695345	PRJNA267945					√										√		√					√		√
Leucozona lucorum	Diptera	Syrphidae	SRR1695354	PRJNA267954										√							√						√
Melanostoma scalare	Diptera	Syrphidae	SRR1695362	PRJNA267962					√		√			√							√			√		√	√	√	√
Merodon equestris	Diptera	Syrphidae	SRR1695363	PRJNA267963					√					√				√	√		√						√		√
Pipiza noctiluca	Diptera	Syrphidae	SRR1695381	PRJNA267984					√					√			√		√									√	√
Syritta pipiens	Diptera	Syrphidae	SRR1695397	PRJNA268001					√					√					√								√
Episyrphus balteatus	Diptera	Syrphidae	SRR1695341	PRJNA267940										√							√				√	√		√
Euthera bicolor	Diptera	Tachinidae	SRR1695343	PRJNA267943					√					√		√		√			√			√			√
Triarthria setipennis	Diptera	Tachinidae	SRR921652	PRJNA183205					√		√			√				√	√		√			√	√	√			√
Tipula maxima	Diptera	Tipulidae	SRR620757	PRJNA176423																	√								√
Trichocera saltator	Diptera	Trichoceridae	SRR921653	PRJNA183205					√					√				√			√							√	√
Zacompsia fulva	Diptera	Ulidiidae	SRR1695403	PRJNA268007										√				√			√					√
Antipaluria urichi	Embioptera	Clothodidae	SRR1811956	PRJNA273020			√		√		√			√		√					√					√
Embioptera	Embioptera	NA	SRR399296	PRJNA81025														√	√		√
Aposthonia japonica	Embioptera	Oligotomidae	SRR921566	PRJNA183205					√					√							√							√	√
Haploembia palaui	Embioptera	Oligotomidae	SRR921605	PRJNA183205					√					√				√	√		√		√					√	√
Ptilocerembia catherinae	Embioptera	Ptilocerembiidae	SRR1811989	PRJNA273053			√				√			√					√		√						√		√
Rhagadochir virgo	Embioptera	Scelembiidae	SRR1811990	PRJNA273054																	√
Ameletus sp. BYU IGCRNA	Ephemeroptera	Ameletidae	SRR6684801	PRJNA433159
Baetis sp.	Ephemeroptera	Baetidae	SRR921569	PRJNA183205					√					√							√						√
Baetis tricaudatus	Ephemeroptera	Baetidae	SRR6684744	PRJNA433159										√
Drunella coloradensis	Ephemeroptera	Ephemerellidae	SRR6684741	PRJNA433159																	√
Drunella doddsii	Ephemeroptera	Ephemerellidae	SRR6684800	PRJNA433159
Ephemerella excrucians	Ephemeroptera	Ephemerellidae	SRR6684740	PRJNA433159							√										√
Eurylophella sp.	Ephemeroptera	Ephemerellidae	SRR921596	PRJNA183205										√
Ephemera danica	Ephemeroptera	Ephemeridae	SRR921591	PRJNA183205										√					√								√
Ephemera sp. HW-2014	Ephemeroptera	Ephemeridae	SRR1185919;SRR1185920	PRJNA239940			√		√					√		√			√		√							√	√
Ecdyonurus insignis	Ephemeroptera	Heptageniidae	SRR1695233	PRJNA266156																	√
Rhithrogena robusta	Ephemeroptera	Heptageniidae	SRR6684745	PRJNA433159																	√
Isonychia bicolor	Ephemeroptera	Isonychiidae	SRR921608	PRJNA183205																	√								√
Isonychia kiangsinensis	Ephemeroptera	Isonychiidae	SRR1184395;SRR1184396	PRJNA239938				√						√							√
Leptohyphes apache	Ephemeroptera	Leptohyphidae	SRR6684797	PRJNA433159
Paraleptophlebia sp. BYU IGCRNA	Ephemeroptera	Leptophlebiidae	SRR6684796	PRJNA433159
Galloisiana yuasai	Grylloblattodea	Grylloblattidae	SRR921600	PRJNA183205										√							√						√
Grylloblatta bifratrilecta	Grylloblattodea	Grylloblattidae	SRR921601	PRJNA183205										√		√			√		√						√		√
Acanalonia conica	Hemiptera	Acanaloniidae	SRR1821891	PRJNA272210					√					√				√	√						√		√		√
Acanthosoma haemorrhoidale	Hemiptera	Acanthosomatidae	SRR921561	PRJNA183205					√									√	√		√					√
Aclerda sp. AD-2014	Hemiptera	Aclerdidae	SRR1821892	PRJNA272211					√					√		√			√					√					√
Trialeurodes vaporariorum	Hemiptera	Aleyrodidae	SRR921651	PRJNA183205					√		√			√					√		√						√	√
Alydus pilosus	Hemiptera	Alydidae	SRR1821895	PRJNA272214										√				√	√	√	√				√	√	√
Buenoa margaritacea	Hemiptera	Anisopinae	SRR1821903	PRJNA272223			√							√		√					√						√
Orius insidiosus	Hemiptera	Anthocoridae	SRR1821945	PRJNA272271					√		√			√			√	√	√		√					√	√	√	√
Aphalara polygoni	Hemiptera	Aphalaridae	SRR1821897	PRJNA272217			√		√		√			√		√			√		√			√			√		√
Pachypsylla celtidismamma	Hemiptera	Aphalaridae	SRR1821948	PRJNA272274					√					√				√	√		√					√
Aphelocheirus aestivalis	Hemiptera	Aphelocheiridae	SRR2051467	PRJNA272161										√				√	√		√			√			√		√
Schizaphis graminum	Hemiptera	Aphididae	SRR1821966	PRJNA272290																	√						√		√
Uroleucon ambrosiae	Hemiptera	Aphididae	SRR1821979	PRJNA272301							√			√				√						√
Aphrophora alni	Hemiptera	Aphrophoridae	SRR2051468	PRJNA272162					√		√			√				√	√		√			√		√
Philaenus spumarius	Hemiptera	Aphrophoridae	SRR1821955	PRJNA272277					√												√
Aradus betulae	Hemiptera	Aradidae	SRR2051470	PRJNA272164										√				√
Mezira granulata	Hemiptera	Aradidae	SRR1821939	PRJNA272266					√			√		√				√	√		√							√	√
Diplonychus rusticus	Hemiptera	Belostomatidae	SRR2051483	PRJNA272177										√							√	√							√
Belostoma flumineum	Hemiptera	Belostomatinae	SRR1821900	PRJNA272220										√							√								√
Metatropis rufescens	Hemiptera	Berythidae	SRR2051503	PRJNA272197															√		√				√			√
Jalysus sp. AD-2014	Hemiptera	Berytidae	SRR1821926	PRJNA272253					√					√				√			√			√					√
Ischnodemus falicus	Hemiptera	Blissidae	SRR1821925	PRJNA272252					√		√			√		√		√			√				√	√	√		√
Bruchomorpha oculata	Hemiptera	Caliscelidae	SRR1821902	PRJNA272222					√					√				√			√				√	√	√		√
Caliscelis bonellii	Hemiptera	Caliscelidae	SRR2051474	PRJNA272168														√			√
Ceratocombus sp. AD-2014	Hemiptera	Ceratocombidae	SRR1821906	PRJNA272227							√			√							√
Cercopis vulnerata	Hemiptera	Cercopidae	SRR921578	PRJNA183205					√					√							√			√		√
Prosapia bicincta	Hemiptera	Cercopidae	SRR1821958	PRJNA272284																	√								√
Agallia constricta	Hemiptera	Cicadellidae	SRR1821894	PRJNA272213																	√				√		√	√	√
Dalbulus maidis	Hemiptera	Cicadellidae	SRR1821981	PRJNA272239					√		√			√				√											√
Graphocephala fennahi	Hemiptera	Cicadellidae	SRR2051489	PRJNA272183					√												√								√
Hespenedra chilensis	Hemiptera	Cicadellidae	SRR1821922	PRJNA272247					√					√					√		√						√		√
Piezosternum calidum	Hemiptera	Cicadellidae	SRR1821917	PRJNA272241					√					√							√				√				√
Ponana quadralaba	Hemiptera	Cicadellidae	SRR1821957	PRJNA272282															√		√			√	√				√
Vidanoana flavomaculata	Hemiptera	Cicadellidae	SRR1821980	PRJNA272302					√					√					√		√				√	√			√
Neotibicen dorsatus	Hemiptera	Cicadidae	SRR1821973	PRJNA272295										√					√
Okanagana villosa	Hemiptera	Cicadidae	SRR921625	PRJNA183205					√		√			√					√								√		√
Cimex lectularius	Hemiptera	Cimicidae	SRR2051477	PRJNA272171										√										√					√
Melanoliarus placitus	Hemiptera	Cixiidae	SRR1821943	PRJNA272269					√					√				√			√								√
Tachycixius pilosus	Hemiptera	Cixiidae	SRR2051512	PRJNA272206					√		√			√				√	√	√	√			√		√			√
Ceroplastes cirripediformis	Hemiptera	Coccidae	SRR1821905	PRJNA272228
Coccus sp. AD-2014	Hemiptera	Coccidae	SRR1821911	PRJNA272232
Anasa tristis	Hemiptera	Coreoidea	SRR1821896	PRJNA272215										√											√
Corixa punctata	Hemiptera	Corixidae	SRR2051478	PRJNA272172										√				√	√		√					√	√
Trichocorixa calva	Hemiptera	Corixidae	SRR1821975	PRJNA272296							√			√		√		√		√	√			√	√		√		√
Sehirus cinctus	Hemiptera	Cydnidae	SRR1821969	PRJNA272292										√			√	√			√						√		√
Dactylopius confusus	Hemiptera	Dactylopiidae	SRR1821914	PRJNA272238										√				√			√			√	√
Idiosystatus acutiusculus	Hemiptera	Delphacidae	SRR1821950	PRJNA272251					√					√											√	√
Nilaparvata lugens	Hemiptera	Delphacidae	SRR921622	PRJNA183205					√					√				√	√		√			√	√	√	√	√	√
Acutaspis umbonifera	Hemiptera	Diaspididae	SRR1821893	PRJNA272212					√										√		√			√			√
Chrysomphalus aonidum	Hemiptera	Diaspididae	SRR1821907	PRJNA272231															√		√			√		√
Unaspis euonymi	Hemiptera	Diaspididae	SRR1821978	PRJNA272300		√			√		√			√		√	√		√		√			√		√		√	√
Chondrodire chilensis	Hemiptera	Dictyopharidae	SRR1821915	PRJNA272294					√					√				√	√		√					√	√		√
Dictyophara europaea	Hemiptera	Dictyopharidae	SRR2051482	PRJNA272176					√		√			√				√	√		√			√	√				√
Phylloscelis atra	Hemiptera	Dictyopharidae	SRR1821952	PRJNA272279					√					√		√		√	√	√	√				√	√
Hoplitocoris sp. AD-2014	Hemiptera	Enicocephalidae	SRR1821918	PRJNA272250			√		√					√							√					√			√
Metcalfa pruinosa	Hemiptera	Flatidae	SRR2051504	PRJNA272198										√					√		√								√
Ormenoides venusta	Hemiptera	Flatidae	SRR1821947	PRJNA272272					√										√		√			√			√		√
Gelastocoris oculatus	Hemiptera	Gelastocoridae	SRR1821920	PRJNA272243														√	√	√	√			√	√		√		√
Aquarius paludum	Hemiptera	Gerridae	SRR2051469	PRJNA272163										√				√	√		√			√		√	√
Limnoporus canaliculatus	Hemiptera	Gerridae	SRR1821929	PRJNA272257										√				√			√			√
Arilus cristatus	Hemiptera	Harpactorinae	SRR1821899	PRJNA272219			√							√				√	√							√	√		√
Macrohomotoma gladiata	Hemiptera	Homotomidae	SRR1821936	PRJNA272262					√																			√	√
Hydrometra stagnorum	Hemiptera	Hydrometridae	SRR2051494	PRJNA272188					√										√		√
Essigella californica	Hemiptera	Lachnidae	SRR921594	PRJNA183205					√												√						√	√	√
Tuberolachnus salignus	Hemiptera	Lachnidae	SRR1821977	PRJNA272299
Largus californicus	Hemiptera	Largidae	SRR1821932	PRJNA272256			√							√				√			√						√
Largus californicus	Hemiptera	Largidae	SRR1821933	PRJNA272803			√							√				√			√								√
Psyllopsis fraxinicola	Hemiptera	Liviidae	SRR1821960	PRJNA272285										√					√	√	√				√		√		√
Arocatus melanocephalus	Hemiptera	Lygaeidae	SRR2051471	PRJNA272165					√					√					√		√						√		√
Geocoris sp. AD-2014	Hemiptera	Lygaeidae	SRR1821921	PRJNA272244										√		√		√			√				√
Lygaeus equestris	Hemiptera	Lygaeidae	SRR2051499	PRJNA272193			√							√				√											√
Lygaeus turcicus	Hemiptera	Lygaeidae	SRR1821935	PRJNA272260										√				√	√		√						√		√
Oncopeltus fasciatus	Hemiptera	Lygaeidae	SRR1821944	PRJNA272270										√			√	√	√										√
Cyrpoptus belfragei	Hemiptera	Lystrinae	SRR1821913	PRJNA272237										√				√			√						√
Chauliops fallax	Hemiptera	Malcidae	SRR1821938	PRJNA272229			√				√					√			√	√	√				√			√	√
Llanquihuea pilosa	Hemiptera	Melizoderidae	SRR1821930	PRJNA272258																√	√								√
Campylenchia latipes	Hemiptera	Membracidae	SRR1821904	PRJNA272226										√					√		√				√				√
Centrotus cornutus	Hemiptera	Membracidae	SRR2051475	PRJNA272169										√				√	√	√	√				√		√		√
Holdgatiella chepuensis	Hemiptera	Membracidae	SRR1821924	PRJNA272249										√							√				√		√		√
Nessorhinus gibberulus	Hemiptera	Membracidae	SRR1821942	PRJNA272268											√				√		√				√		√		√
Stictocephala bisonia	Hemiptera	Membracidae	SRR1821970	PRJNA272293							√			√				√									√		√
Mesovelia mulsanti	Hemiptera	Mesoveliidae	SRR1821940	PRJNA272265					√					√				√	√		√			√		√	√		√
Lopidea amorphae	Hemiptera	Miridae	SRR1821931	PRJNA272259										√			√	√	√		√					√		√	√
Lygus lineolaris	Hemiptera	Miridae	SRR1821934	PRJNA272261			√		√					√					√	√	√				√				√
Notostira elongata	Hemiptera	Miridae	SRR921623	PRJNA183205					√		√			√				√			√					√	√		√
Reuteroscopus ornatus	Hemiptera	Miridae	SRR1821964	PRJNA272288			√		√					√		√			√		√					√
Mapuchea sp. AD-2014	Hemiptera	Myerslopiidae	SRR1821937	PRJNA272263										√				√			√			√				√	√
Nabicula subcoleoptrata	Hemiptera	Nabidae	SRR1821941	PRJNA272267					√					√							√			√	√				√
Pagasa sp. AD-2014	Hemiptera	Nabidae	SRR1821951	PRJNA272275										√			√	√						√			√
Ilyocoris cimicoides	Hemiptera	Naucoridae	SRR2051495	PRJNA272189																							√
Ranatra linearis	Hemiptera	Nepidae	SRR921639	PRJNA183205												√			√		√						√		√
Notonecta glauca	Hemiptera	Notonectidae	SRR2051506	PRJNA272200														√			√				√				√
Aphelonotus fraterculus	Hemiptera	Pachynomidae	SRR1821898	PRJNA272218					√									√	√		√						√
Peloridium pomponorum	Hemiptera	Peloridiidae	SRR1821949	PRJNA272276					√					√				√	√		√						√		√
Xenophyes metoponcus	Hemiptera	Peloridiidae	SRR2051515	PRJNA272209	√									√	√	√		√			√				√	√		√	√
Xenophysella greensladeae	Hemiptera	Peloridiidae	SRR921658	PRJNA183205														√			√				√		√	√	√
Prociphilus tessellatus	Hemiptera	Pemphigidae	SRR1821959	PRJNA272283																	√
Acrosternum hilare	Hemiptera	Pentatomidae	SRR1821909	PRJNA272230																	√
Chalcocoris rutilans	Hemiptera	Pentatomidae	SRR1821971	PRJNA272224										√				√	√		√						√
Scutelleridae sp. AD-2014	Hemiptera	Pentatomoidea	SRR1821967	PRJNA272291																	√
Daktulosphaira vitifoliae	Hemiptera	Phylloxeridae	SRR2051480	PRJNA272174							√								√		√						√	√	√
Phymata pennsylvanica	Hemiptera	Phymatidae	SRR1821953	PRJNA272280										√				√	√		√			√			√		√
Megacopta cribraria	Hemiptera	Plataspidae	SRR1821956	PRJNA272264														√											√
Plea minutissima	Hemiptera	Pleidae	SRR2051508	PRJNA272202					√		√			√				√		√	√			√					√
Planococcus citri	Hemiptera	Pseudococcidae	SRR921633	PRJNA183205										√							√								√
Trionymus caricis	Hemiptera	Pseudococcidae	SRR1821974	PRJNA272297										√							√			√					√
Diaphorina citri	Hemiptera	Psyllidae	SRR2051481	PRJNA272175							√			√							√			√					√
Glycaspis brimblecombei	Hemiptera	Psyllidae	SRR2051488	PRJNA272182					√		√			√				√	√		√			√				√	√
Heteropsylla cubana	Hemiptera	Psyllidae	SRR1821923	PRJNA272248					√		√			√				√	√		√			√			√		√
Pyrrhocoridae sp. AD-2014	Hemiptera	Pyrrhocoridae	SRR1821963	PRJNA272287					√									√	√		√
Pyrrhocoris apterus	Hemiptera	Pyrrhocoridae	SRR2051509	PRJNA272203					√					√			√				√						√		√
Boisea trivittata	Hemiptera	Rhopalidae	SRR1821901	PRJNA272221																	√								√
Saldula saltatoria	Hemiptera	Saldidae	SRR2051510	PRJNA272204					√		√			√				√	√		√			√		√	√		√
Anoplogonius nigricollis	Hemiptera	Scutelleridae	SRR1821968	PRJNA272216																	√							√
Piezosternum calidum	Hemiptera	Tessaratomidae	SRR1821916	PRJNA272281										√				√	√		√
Corimelaena lateralis	Hemiptera	Thyreocoridae	SRR1821910	PRJNA272234					√					√			√				√								√
Corythucha ciliata	Hemiptera	Tingidae	SRR2051479	PRJNA272173										√				√	√		√					√	√	√
Acanthocasuarina muellerianae	Hemiptera	Triozidae	SRR921560	PRJNA183205					√					√				√		√				√	√		√
Trioza urticae	Hemiptera	Triozidae	SRR1821976	PRJNA272298					√		√			√					√	√	√			√	√		√	√
Ladella sp. AD-2014	Hemiptera	Tropiduchidae	SRR1821928	PRJNA272255												√					√						√		√
Ulopa reticulata	Hemiptera	Ulopidae	SRR2051513	PRJNA272207			√				√								√		√								√
Rhagovelia obesa	Hemiptera	Veliidae	SRR1821965	PRJNA272289			√		√		√			√				√	√		√			√	√		√		√
Velia caprai	Hemiptera	Veliidae	SRR921656	PRJNA183205					√					√		√			√		√			√	√	√	√
Courtella sp.	Hymenoptera	Agaonidae	SRR1502924	PRJNA252120										√				√	√	√	√		√		√		√		√
Elisabethiella stueckenbergi	Hymenoptera	Agaonidae	SRR1502962	PRJNA252158					√					√					√								√
Lachaisea equicollis	Hymenoptera	Agaonidae/Pteromalidae	SRR1502942	PRJNA252138					√					√					√	√	√				√	√	√
Otitesella tsamvi	Hymenoptera	Agaonidae/Pteromalidae	SRR1502955	PRJNA252151														√									√
Philocaenus barbarus	Hymenoptera	Agaonidae/Pteromalidae	SRR1502956	PRJNA252152										√					√								√
Philotrypesis parca	Hymenoptera	Agaonidae/Pteromalidae	SRR1502959	PRJNA252155										√					√								√
Ampulex compressa	Hymenoptera	Ampulicidae	SRR1503022	PRJNA252218												√			√
Ampulex fasciata	Hymenoptera	Ampulicidae	SRR1502973	PRJNA252168					√					√					√		√						√
Dolichurus corniculus	Hymenoptera	Ampulicidae	SRR1503008	PRJNA252204					√					√							√
Andrena vaga	Hymenoptera	Andrenidae	SRR1503128	PRJNA252325										√
Camptopoeum sacrum	Hymenoptera	Andrenidae	SRR1502957	PRJNA252153										√							√						√
Panurgus dentipes	Hymenoptera	Andrenidae	SRR1503009	PRJNA252205	√				√												√			√			√
Aphelinus abdominalis	Hymenoptera	Aphelinidae	SRR1503154	PRJNA252351										√					√		√								√
Encarsia formosa	Hymenoptera	Aphelinidae	SRR1502971	PRJNA252167					√		√										√
Anthophora plumipes	Hymenoptera	Apidae	SRR1503129	PRJNA252326			√																				√
Bombus rupestris	Hymenoptera	Apidae	SRR1503088	PRJNA252285					√										√								√		√
Ceratina chalybea	Hymenoptera	Apidae	SRR1503059	PRJNA252255												√			√		√						√		√
Epeolus variegatus	Hymenoptera	Apidae	SRR1503066	PRJNA252262										√					√					√				√
Eucera malvae	Hymenoptera	Apidae	SRR1503064	PRJNA252260														√		√	√						√		√
Eucera nigrescens	Hymenoptera	Apidae	SRR1502945	PRJNA252141							√					√		√	√								√	√
Eucera nigriceps	Hymenoptera	Apidae	SRR1502920	PRJNA252116							√																√
Eucera plumigera	Hymenoptera	Apidae	SRR1502923	PRJNA252119							√			√					√		√								√
Eucera sp. ''Tetraloniella''	Hymenoptera	Apidae	SRR1502940	PRJNA252136							√								√								√		√
Eucera syriaca	Hymenoptera	Apidae	SRR1502925	PRJNA252121							√			√					√		√						√
Euglossa dilemma	Hymenoptera	Apidae	SRR1503113	PRJNA252310															√		√						√	√	√
Nomada lathburiana	Hymenoptera	Apidae	SRR1503133	PRJNA252330					√					√							√			√			√
Tetragonula carbonaria	Hymenoptera	Apidae	SRR1503044	PRJNA252240					√										√	√	√					√	√	√
Thyreus orbatus	Hymenoptera	Apidae	SRR1503122	PRJNA252319							√			√							√							√
Xylocopa violacea	Hymenoptera	Apidae	SRR1503136	PRJNA252333					√										√		√							√
Ammobates syriacus	Hymenoptera	Apinae	SRR1502941	PRJNA252137										√							√
Aproceros leucopoda	Hymenoptera	Argidae	SRR1503029	PRJNA252225																	√					√
Arge berberidis	Hymenoptera	Argidae	SRR1502958	PRJNA252154																	√							√
Aulacus burquei	Hymenoptera	Aulacidae	SRR1502936	PRJNA252132															√		√
Cephalonomia tarsalis	Hymenoptera	Bethylidae	SRR1503083	PRJNA252280					√									√									√		√
Blasticotoma filiceti	Hymenoptera	Blasticotomidae	SRR1503137	PRJNA252334					√					√							√			√
Aleiodes testaceus	Hymenoptera	Braconidae	SRR1503026	PRJNA252222					√
Aphidius colemani	Hymenoptera	Braconidae	SRR1503155	PRJNA252352					√												√							√	√
Cotesia vestalis	Hymenoptera	Braconidae	SRR921586	PRJNA183205												√					√
Dacnusa sibirica	Hymenoptera	Braconidae	SRR1503002	PRJNA252198					√												√
Diaeretus essigellae	Hymenoptera	Braconidae	SRR1503081	PRJNA252278					√									√
Macrocentrus marginator	Hymenoptera	Braconidae	SRR1502992	PRJNA252187					√										√		√
Chyphotes sp.	Hymenoptera	Bradynobaenidae	SRR1503156	PRJNA252353					√		√			√															√
Cephus spinipes	Hymenoptera	Cephidae	SRR1503048	PRJNA252244					√					√				√	√		√				√			√	√
Ceraphron sp.	Hymenoptera	Ceraphronidae	SRR1502931	PRJNA252127					√		√			√							√								√
Brachymeria minuta	Hymenoptera	Chalcididae	SRR1503040	PRJNA252236					√		√			√			√	√	√		√			√	√		√		√
Chrysis viridula	Hymenoptera	Chrysididae	SRR921581	PRJNA183205										√							√				√			√	√
Cleptes nitidulus	Hymenoptera	Chrysididae	SRR1503131	PRJNA252328																	√
Elampus spina	Hymenoptera	Chrysididae	SRR1502952	PRJNA252148																	√
Parnopes grandior	Hymenoptera	Chrysididae	SRR1503120	PRJNA252317															√		√
Cimbex rubida	Hymenoptera	Cimbicidae	SRR1503150	PRJNA252347															√						√
Colletes cunicularius	Hymenoptera	Colletidae	SRR1503127	PRJNA252324					√		√			√					√		√						√
Hylaeus variegatus	Hymenoptera	Colletidae	SRR1503056	PRJNA252252					√					√							√
Alysson spinosus	Hymenoptera	Crabronidae	SRR1503092	PRJNA252289					√							√			√		√						√
Astata minor	Hymenoptera	Crabronidae	SRR1503031	PRJNA252227					√										√		√						√		√
Bembix rostrata	Hymenoptera	Crabronidae	SRR1503073	PRJNA252270										√					√		√							√	√
Cerceris arenaria	Hymenoptera	Crabronidae	SRR1503094	PRJNA252291														√			√						√
Crabro peltarius	Hymenoptera	Crabronidae	SRR1503071	PRJNA252268										√					√		√					√		√	√
Crossocerus quadrimaculatus	Hymenoptera	Crabronidae	SRR1503074	PRJNA252271										√		√				√	√						√
Dinetus pictus	Hymenoptera	Crabronidae	SRR1503123	PRJNA252320																	√				√	√		√
Diodontus minutus	Hymenoptera	Crabronidae	SRR1503125	PRJNA252322					√											√	√				√		√
Dryudella pinguis	Hymenoptera	Crabronidae	SRR1502927	PRJNA252123										√					√		√
Gorytes laticinctus	Hymenoptera	Crabronidae	SRR1503093	PRJNA252290							√			√
Harpactus elegans	Hymenoptera	Crabronidae	SRR1503051	PRJNA252247										√
Lestica clypeata	Hymenoptera	Crabronidae	SRR1503024	PRJNA252220							√			√							√			√
Liris sp.	Hymenoptera	Crabronidae	SRR1502951	PRJNA252147	√														√		√							√	√
Mellinus arvensis	Hymenoptera	Crabronidae	SRR1503010	PRJNA252206							√					√					√			√					√
Nitela sp.	Hymenoptera	Crabronidae	SRR1502938	PRJNA252134										√					√		√			√		√		√
Nysson niger	Hymenoptera	Crabronidae	SRR1503069	PRJNA252266																	√
Oxybelus bipunctatus	Hymenoptera	Crabronidae	SRR1503124	PRJNA252321										√			√		√		√					√	√	√	√
Palarus histrio	Hymenoptera	Crabronidae	SRR1502946	PRJNA252142
Passaloecus eremita	Hymenoptera	Crabronidae	SRR1503017	PRJNA252213															√
Pemphredon lugens	Hymenoptera	Crabronidae	SRR1503091	PRJNA252288					√					√							√
Philanthus triangulum	Hymenoptera	Crabronidae	SRR1503076	PRJNA252273																	√								√
Pison atrum	Hymenoptera	Crabronidae	SRR1503004	PRJNA252200																	√								√
Psenulus fuscipennis	Hymenoptera	Crabronidae	SRR1503060	PRJNA252256					√										√						√		√
Pseudoscolia sinaitica	Hymenoptera	Crabronidae	SRR1502950	PRJNA252146															√		√								√
Sphecius convallis	Hymenoptera	Crabronidae	SRR1503152	PRJNA252349																	√						√
Spilomena beata	Hymenoptera	Crabronidae	SRR1503021	PRJNA252217							√							√											√
Stizoides tridentatus	Hymenoptera	Crabronidae	SRR1503087	PRJNA252284															√		√						√
Stizus continuus	Hymenoptera	Crabronidae	SRR1502987	PRJNA252182																	√
Tachysphex fulvitarsis	Hymenoptera	Crabronidae	SRR1503055	PRJNA252251										√															√
Trypoxylon figulus	Hymenoptera	Crabronidae	SRR1503089	PRJNA252286					√		√			√				√	√								√		√
Andricus quercuscalicis	Hymenoptera	Cynipidae	SRR1503100	PRJNA252297										√
Pediaspis aceris	Hymenoptera	Cynipidae	SRR1503115	PRJNA252312										√	√		√							√			√
Synergus umbraculus	Hymenoptera	Cynipidae	SRR1502986	PRJNA252181					√					√					√								√		√
Trichopria drosophilae	Hymenoptera	Diapriidae	SRR1503042	PRJNA252238					√		√			√					√	√	√			√	√		√		√
Diprion pini	Hymenoptera	Diprionidae	SRR1503030	PRJNA252226					√					√															√
Leptomastix dactylopii	Hymenoptera	Encyrtidae	SRR1503005	PRJNA252201					√					√				√			√			√				√
Metaphycus flavus	Hymenoptera	Encyrtidae	SRR1502934	PRJNA252130										√				√						√
Eucharis adscendens	Hymenoptera	Eucharitidae	SRR1811929	PRJNA272307										√				√			√		√
Orasema simulatrix	Hymenoptera	Eucharitidae	SRR1502969	PRJNA252165										√					√		√			√	√		√		√
Diglyphus isaea	Hymenoptera	Eulophidae	SRR1503153	PRJNA252350					√		√			√			√			√	√			√	√			√
Elasmus sp.	Hymenoptera	Eulophidae	SRR1811925	PRJNA272303					√		√			√		√			√		√				√	√		√	√
Tamarixia radiata	Hymenoptera	Eulophidae	SRR1502935	PRJNA252131																				√
Brasema neomexicana	Hymenoptera	Eupelmidae	SRR1502937	PRJNA252133					√		√			√				√	√		√						√	√	√
Eupelmus urozonus	Hymenoptera	Eupelmidae	SRR1503054	PRJNA252250										√	√				√
Eurytoma brunniventris	Hymenoptera	Eurytomidae	SRR1503111	PRJNA252308					√					√		√		√	√							√	√		√
Sycophila biguttata	Hymenoptera	Eurytomidae	SRR1502944	PRJNA252140					√												√
Brachygaster minutus	Hymenoptera	Evaniidae	SRR1503143	PRJNA252340					√		√			√				√	√		√		√		√	√	√		√
Leptopilina clavipes	Hymenoptera	Figitidae	SRR921610	PRJNA183205					√					√					√		√								√
Gasteruption tournieri	Hymenoptera	Gasteruptiidae	SRR1503140	PRJNA252337					√										√		√								√
Dufourea dentiventris	Hymenoptera	Halictidae	SRR1503007	PRJNA252203					√		√			√					√		√						√	√	√
Halictus quadricinctus	Hymenoptera	Halictidae	SRR1503095	PRJNA252292					√					√		√					√					√			√
Lasioglossum xanthopus	Hymenoptera	Halictidae	SRR1503057	PRJNA252253					√					√		√		√	√		√
Nomia diversipes	Hymenoptera	Halictidae	SRR1503096	PRJNA252293							√			√													√		√
Nomioides sp.	Hymenoptera	Halictidae	SRR1502975	PRJNA252170					√		√			√					√		√				√	√	√		√
Sphecodes albilabris	Hymenoptera	Halictidae	SRR1503135	PRJNA252332					√										√
Systropha curvicornis	Hymenoptera	Halictidae	SRR1503063	PRJNA252259																	√
Ibalia leucospoides ensiger	Hymenoptera	Ibaliidae	SRR1503158	PRJNA252355										√													√
Buathra laborator	Hymenoptera	Ichneumonidae	SRR1503000	PRJNA252196					√												√								√
Heteropelma amictum	Hymenoptera	Ichneumonidae	SRR1502989	PRJNA252184										√							√							√
Hyposoter didymator	Hymenoptera	Ichneumonidae	SRR1503001	PRJNA252197														√			√
Ichneumon albiger	Hymenoptera	Ichneumonidae	SRR1502991	PRJNA252186																	√								√
Netelia sp.	Hymenoptera	Ichneumonidae	SRR1502954	PRJNA252150							√										√							√
Netelia testacea	Hymenoptera	Ichneumonidae	SRR1503003	PRJNA252199											√			√			√						√	√
Pimpla flavicoxis	Hymenoptera	Ichneumonidae	SRR1502995	PRJNA252191																	√
Syrphophilus tricinctorius	Hymenoptera	Ichneumonidae	SRR1502970	PRJNA252166										√							√
Anthidium manicatum	Hymenoptera	Megachilidae	SRR1503061	PRJNA252257					√					√							√						√
Chelostoma florisomne	Hymenoptera	Megachilidae	SRR1503053	PRJNA252249					√					√					√			√		√			√	√	√
Coelioxys conoidea	Hymenoptera	Megachilidae	SRR1503072	PRJNA252269					√					√					√		√							√	√
Dioxys cincta	Hymenoptera	Megachilidae	SRR1503050	PRJNA252246					√		√			√					√		√							√
Heriades truncorum	Hymenoptera	Megachilidae	SRR1503097	PRJNA252294							√			√				√			√								√
Lithurgus chrysurus	Hymenoptera	Megachilidae	SRR1503011	PRJNA252207															√								√	√
Megachile willughbiella	Hymenoptera	Megachilidae	SRR1503085	PRJNA252282										√					√
Osmia cornuta	Hymenoptera	Megachilidae	SRR1503134	PRJNA252331					√					√						√	√				√		√		√
Stelis punctulatissima	Hymenoptera	Megachilidae	SRR1503098	PRJNA252295										√					√		√								√
Megalodontes cephalotes	Hymenoptera	Megalodontesidae	SRR1503090	PRJNA252287															√									√
Dendrocerus carpenteri	Hymenoptera	Megaspilidae	SRR1502966	PRJNA252162															√								√		√
Dendrocerus carpenteri	Hymenoptera	Megaspilidae	SRR1502972	PRJNA252710													√		√	√	√						√		√
Dasypoda hirtipes	Hymenoptera	Melittidae	SRR1503016	PRJNA252212					√										√								√
Macropis fulvipes	Hymenoptera	Melittidae	SRR1503099	PRJNA252296																	√			√			√
Melitta haemorrhoidalis	Hymenoptera	Melittidae	SRR1503012	PRJNA252208	√				√		√			√					√	√	√				√				√
Dasymutilla gloriosa	Hymenoptera	Mutillidae	SRR1503151	PRJNA252348															√				√				√
Smicromyrme rufipes	Hymenoptera	Mutillidae	SRR1503078	PRJNA252275										√				√	√	√				√	√		√		√
Cosmocomoidea morgani	Hymenoptera	Mymaridae	SRR1502939	PRJNA252135														√	√		√						√
Cosmocomoidea morrilli	Hymenoptera	Mymaridae	SRR1502933	PRJNA252129										√				√			√						√
Cosmocomoidea triguttata	Hymenoptera	Mymaridae	SRR1502922	PRJNA252118					√									√
Orussus abietinus	Hymenoptera	Orussidae	SRR921626	PRJNA183205															√										√
Orussus unicolor	Hymenoptera	Orussidae	SRR1503013	PRJNA252209										√					√
Acantholyda hieroglyphica	Hymenoptera	Pamphiliidae	SRR1503118	PRJNA252315										√				√			√			√					√
Pelecinus polyturator	Hymenoptera	Pelecinidae	SRR1503006	PRJNA252202										√				√	√		√						√
Pergagrapta polita	Hymenoptera	Pergidae	SRR1503077	PRJNA252274												√
Inostemma sp.	Hymenoptera	Platygastridae	SRR1502929	PRJNA252125							√			√			√				√			√	√	√	√		√
Plumarius gradifrons	Hymenoptera	Plumariidae	SRR1811932	PRJNA272310																	√						√		√
Auplopus albifrons	Hymenoptera	Pompilidae	SRR1503062	PRJNA252258																									√
Episyron rufipes	Hymenoptera	Pompilidae	SRR1503086	PRJNA252283										√					√		√								√
Heterodontonyx sp.	Hymenoptera	Pompilidae	SRR1503103	PRJNA252300										√				√	√		√			√			√
Pompilus cinereus	Hymenoptera	Pompilidae	SRR1503049	PRJNA252245										√				√			√
Brachyserphus parvulus	Hymenoptera	Proctotrupidae	SRR1811931	PRJNA272309					√					√			√	√			√					√	√
Monosapyga clavicornis	Hymenoptera	Sapygidae	SRR1503104	PRJNA252301										√					√								√		√
Sapyga quinquepunctata	Hymenoptera	Sapygidae	SRR1503105	PRJNA252302															√		√								√
Sapygina decemguttata	Hymenoptera	Sapygidae	SRR1503052	PRJNA252248															√								√	√	√
Telenomus sp.	Hymenoptera	Scelionidae	SRR1502988	PRJNA252183					√												√
Trissolcus semistriatus	Hymenoptera	Scelionidae	SRR1503041	PRJNA252237					√							√
Colpa sexmaculata	Hymenoptera	Scoliidae	SRR1503106	PRJNA252303										√							√						√
Scolia hirta	Hymenoptera	Scoliidae	SRR1503079	PRJNA252276																	√					√
Sirex noctilio	Hymenoptera	Siricidae	SRR1503157	PRJNA252354					√										√
Tremex magus	Hymenoptera	Siricidae	SRR1502921	PRJNA252117					√					√				√	√		√						√
Urocerus augur	Hymenoptera	Siricidae	SRR1502961	PRJNA252157
Ammophila sabulosa	Hymenoptera	Sphecidae	SRR1503028	PRJNA252224										√										√			√	√	√
Chalybion californicum	Hymenoptera	Sphecidae	SRR1503101	PRJNA252298							√			√							√					√
Chlorion hirtum	Hymenoptera	Sphecidae	SRR1502949	PRJNA252145										√					√		√
Isodontia mexicana	Hymenoptera	Sphecidae	SRR1503067	PRJNA252264															√		√
Podalonia hirsuta	Hymenoptera	Sphecidae	SRR1503075	PRJNA252272										√		√			√		√			√		√	√
Prionyx kirbii	Hymenoptera	Sphecidae	SRR1503102	PRJNA252299										√				√	√		√								√
Sceliphron curvatum	Hymenoptera	Sphecidae	SRR1503065	PRJNA252261																	√
Sphex funerarius	Hymenoptera	Sphecidae	SRR1503082	PRJNA252279																	√							√	√
Stephanus serrator	Hymenoptera	Stephanidae	SRR1503126	PRJNA252323					√					√					√		√						√	√	√
Euura ribesii	Hymenoptera	Tenthredinidae	SRR1503117	PRJNA252314									√								√					√			√
Tenthredo koehleri	Hymenoptera	Tenthredinidae	SRR921645	PRJNA183205															√		√							√
Meria tripunctata	Hymenoptera	Tiphiidae	SRR1503070	PRJNA252267										√					√						√	√	√
Methocha articulata	Hymenoptera	Tiphiidae	SRR1503080	PRJNA252277					√										√		√								√
Tiphia femorata	Hymenoptera	Tiphiidae	SRR1503084	PRJNA252281					√					√				√			√						√		√
Bootanomyia dorsalis	Hymenoptera	Torymidae	SRR1502999	PRJNA252195					√					√							√			√					√
Podagrion pachymerum	Hymenoptera	Torymidae	SRR1503023	PRJNA252219					√					√					√					√
Torymus bedeguaris	Hymenoptera	Torymidae	SRR1503116	PRJNA252313												√		√									√
Pseudogonalos hahnii	Hymenoptera	Trigonalidae	SRR1503144	PRJNA252341																									√
Alastor atropos	Hymenoptera	Vespidae	SRR1502985	PRJNA252180										√					√		√					√		√	√
Allodynerus rossii	Hymenoptera	Vespidae	SRR1811926	PRJNA272304										√										√		√
Ancistrocerus nigricornis	Hymenoptera	Vespidae	SRR1503014	PRJNA252210					√		√																		√
Celonites abbreviatus	Hymenoptera	Vespidae	SRR1503109	PRJNA252306					√																√				√
Chlorodynerus chloroticus	Hymenoptera	Vespidae	SRR1502963	PRJNA252159															√		√						√		√
Delta sp.	Hymenoptera	Vespidae	SRR1502976	PRJNA252171																	√					√	√
Discoelius zonalis	Hymenoptera	Vespidae	SRR1503015	PRJNA252211															√										√
Eumenes papillarius	Hymenoptera	Vespidae	SRR1503019	PRJNA252215					√		√			√					√		√						√		√
Euodynerus quadrifasciatus	Hymenoptera	Vespidae	SRR1502967	PRJNA252163					√										√								√
Gymnomerus laevipes	Hymenoptera	Vespidae	SRR1502965	PRJNA252161															√		√
Katamenes arbustorum	Hymenoptera	Vespidae	SRR1503110	PRJNA252307															√		√			√	√	√
Leptochilus alpestris	Hymenoptera	Vespidae	SRR1502968	PRJNA252164															√		√					√	√
Masaris aegyptiacus aegyptiacus	Hymenoptera	Vespidae	SRR1502953	PRJNA252149										√					√		√
Microdynerus nugdunensis	Hymenoptera	Vespidae	SRR1502997	PRJNA252193																	√							√	√
Odynerus spinipes	Hymenoptera	Vespidae	SRR1503068	PRJNA252265															√							√
Paragymnomerus spiricornis	Hymenoptera	Vespidae	SRR2083568	PRJNA286601																	√
Parischnogaster nigricans	Hymenoptera	Vespidae	SRR1502980	PRJNA252175																	√						√
Polistes dominula	Hymenoptera	Vespidae	SRR1503107	PRJNA252304										√					√		√
Quartinia thebaica	Hymenoptera	Vespidae	SRR1503020	PRJNA252216					√		√								√
Rhynchium cyanopterum	Hymenoptera	Vespidae	SRR1502984	PRJNA252179										√							√
Stenodynerus steckianus	Hymenoptera	Vespidae	SRR1502977	PRJNA252172																	√					√
Symmorphus murarius	Hymenoptera	Vespidae	SRR1503018	PRJNA252214					√					√							√						√
Vespa crabro	Hymenoptera	Vespidae	SRR1503108	PRJNA252305							√					√					√							√
Vespula germanica	Hymenoptera	Vespidae	SRR1503058	PRJNA252254																√					√				√
Xiphydria camelus	Hymenoptera	Xiphydriidae	SRR1503112	PRJNA252309															√		√						√	√	√
Xyela alpigena	Hymenoptera	Xyelidae	SRR1503046	PRJNA252242					√
Incisitermes marginipennis	Isoptera	Kalotermitidae	SRR1811974	PRJNA273038										√		√					√		√		√
Mastotermes darwiniensis	Isoptera	Mastotermitidae	SRR921616	PRJNA183205																							√
Prorhinotermes simplex	Isoptera	Rhinotermitidae	SRR921637	PRJNA183205																	√				√
Reticulitermes santonensis	Isoptera	Rhinotermitidae	SRR2230620	PRJNA286449										√											√	√
Coptotermes sp.	Isoptera	Termitidae	SRR2230522	PRJNA286352										√					√		√
Acanthopteroctetes unifascia	Lepidoptera	Acanthopteroctetidae	SRR3180606	PRJNA298054					√					√		√		√	√		√			√
Acanthopteroctetes unifascia	Lepidoptera	Acanthopteroctetidae	SRR3180608	PRJNA298054					√					√		√			√		√			√
Nemophora degeerella	Lepidoptera	Adelidae	SRR921621	PRJNA183205										√						√	√			√
Agathiphaga queenslandensis	Lepidoptera	Agathiphagidae	SRR3180624	PRJNA298054															√						√		√
Agathiphaga queenslandensis	Lepidoptera	Agathiphagidae	SRR3180627	PRJNA298054													√		√		√				√		√
Andesiana lamellata	Lepidoptera	Andesianidae	SRR3180628	PRJNA298054										√
Dryadaula visaliella	Lepidoptera	Dryadaulidae	SRR3180631	PRJNA298054					√		√			√				√	√					√	√	√	√		√
Amata phegea	Lepidoptera	Erebidae	SRR1695411	PRJNA267859										√				√
Phragmatobia fuliginosa	Lepidoptera	Erebidae	SRR1695442	PRJNA267893										√				√			√								√
Phyllodes eyndhovii	Lepidoptera	Erebidae	SRR1695443	PRJNA267894
Dyseriocrania griseocapitella	Lepidoptera	Eriocraniidae	SRR3180630	PRJNA298054										√					√
Dyseriocrania subpurpurella	Lepidoptera	Eriocraniidae	SRR921593	PRJNA183205																	√
Triodia sylvina	Lepidoptera	Hepialidae	SRR921655	PRJNA183205			√		√					√						√	√					√
Heterobathmia pseuderiocrania	Lepidoptera	Heterobathmiidae	SRR3180609	PRJNA298054					√					√											√
Lophocorona astiptica	Lepidoptera	Lophocoronidae	SRR3180611	PRJNA298054										√				√	√
Polyommatus icarus	Lepidoptera	Lycaenidae	SRR921636	PRJNA183205					√					√				√	√										√
Micropterix calthella	Lepidoptera	Micropterigidae	SRR596161	PRJNA176423					√	√	√			√		√			√		√		√		√		√	√
Neopseustis meyricki	Lepidoptera	Neopseustidae	SRR3180618	PRJNA298054										√					√								√
Enteucha acetosae	Lepidoptera	Nepticulidae	SRR3180632	PRJNA298054			√		√					√		√		√	√		√			√	√		√		√
Spodoptera litura	Lepidoptera	Noctuidae	DRR086508	PRJDB5500										√							√
Pseudopostega quadristrigella	Lepidoptera	Opostegidae	SRR3180619	PRJNA298054														√							√		√
Azaleodes micronipha	Lepidoptera	Palaephatidae	SRR3180629	PRJNA298054					√																		√
Metaphatus ochraceus	Lepidoptera	Palaephatidae	SRR3180614	PRJNA298054										√				√			√
Metaphatus ochraceus	Lepidoptera	Palaephatidae	SRR3180616	PRJNA298054										√				√			√				√
Palaephatus nielseni	Lepidoptera	Palaephatidae	SRR3180620	PRJNA298054										√				√	√		√			√	√
Ptyssoptera sp. AB-2015	Lepidoptera	Palaephatidae	SRR3180621	PRJNA298054																	√						√
Parides eurimedes	Lepidoptera	Papilionidae	SRR921629	PRJNA183205																	√								√
Tegeticula yuccasella	Lepidoptera	Prodoxidae	SRR3180626	PRJNA298054					√					√				√
Hyles euphorbiae	Lepidoptera	Sphingidae	SRR1695429	PRJNA267878																	√
Tineola bisselliella	Lepidoptera	Tineidae	SRR3180622	PRJNA298054					√					√				√								√	√
Eudarcia simulatricella	Lepidoptera	Tineoidea	SRR3180633	PRJNA298054			√							√				√						√
Tischeria quercitella	Lepidoptera	Tischeriidae	SRR3180623	PRJNA298054					√					√				√		√	√				√		√		√
Yponomeuta evonymellus	Lepidoptera	Yponomeutidae	SRR921659	PRJNA183205					√					√				√			√			√					√
Zygaena fausta	Lepidoptera	Zygaenidae	SRR921661	PRJNA183205										√							√
Acontista multicolor	Mantodea	Acanthopidae	SRR1811954	PRJNA273018
Empusa pennata	Mantodea	Empusidae	SRR921590	PRJNA183205																	√			√				√	√
Creobroter pictipennis	Mantodea	Hymenopodidae	SRR1811965	PRJNA273029
Hymenopus coronatus	Mantodea	Hymenopodidae	SRR1185954;SRR1185955	PRJNA240629					√					√				√
Hymenopus coronatus	Mantodea	Hymenopodidae	SRR1811973	PRJNA273037
Phyllocrania paradoxa	Mantodea	Hymenopodidae	SRR1811985	PRJNA273049															√		√							√
Brunneria borealis	Mantodea	Mantidae	SRR1811961	PRJNA273025										√					√		√
Mantis religiosa	Mantodea	Mantidae	SRR921615	PRJNA183205					√					√				√	√		√			√		√			√
Orthodera novaezealandiae	Mantodea	Mantidae	SRR1811980	PRJNA273044							√										√				√
Popa spurca	Mantodea	Mantidae	SRR1811986	PRJNA273050							√								√		√
Stagmatoptera biocellata	Mantodea	Mantidae	SRR1811993	PRJNA273057																	√
Mantoida sp.	Mantodea	Mantoididae	SRR2230571	PRJNA286401																√	√
Metallyticus splendidus	Mantodea	Metallyticidae	SRR921620	PRJNA183205										√							√
Cheddikulama straminea	Mantodea	Toxoderidae	SRR1811963	PRJNA273027			√											√	√
Mantophasma sp.	Mantophasmatodea	Mantophasmatidae	SRR1811976	PRJNA273040																	√							√	√
Tanzaniophasma sp.	Mantophasmatodea	Tanzaniophasmatidae	SRR921644	PRJNA183205																	√							√
Bittacus pilicornis	Mecoptera	Bittacidae	SRR921571	PRJNA183205					√												√
Boreus hyemalis	Mecoptera	Boreidae	SRR921574	PRJNA183205							√			√			√	√			√				√			√
Nannochorista sp. KMRSPBM-2012	Mecoptera	Nannochoristidae	SRR621341	PRJNA176423										√							√	√			√
Panorpa vulgaris	Mecoptera	Panorpidae	SRR921628	PRJNA183205					√					√				√											√
Corydalus cornutus	Megaloptera	Corydalidae	SRR921584	PRJNA183205										√				√		√					√				√
Ctenochauliodes similis	Megaloptera	Corydalidae	SRR4035112	PRJNA338191															√
Corydalinae sp. KMRSPBM-2012	Megaloptera	NA	SRR621403	PRJNA176423										√				√	√		√				√	√	√
Sialis lutaria	Megaloptera	Sialidae	SRR596160	PRJNA176423										√					√		√								√
Chrysopa pallens	Neuroptera	Chrysopidae	SRR1653343	PRJNA186574										√		√		√	√		√				√		√
Chrysoperla nipponensis	Neuroptera	Chrysopidae	SRR1653342	PRJNA267467			√		√					√		√			√		√			√	√	√	√		√
Chrysoperla zastrowi	Neuroptera	Chrysopidae	SRR3820547	PRJNA324742												√					√			√	√		√		√
Pseudomallada prasinus	Neuroptera	Chrysopidae	SRR921589	PRJNA183205															√		√						√
Conwentzia psociformis	Neuroptera	Coniopterygidae	SRR921582	PRJNA183205					√		√			√			√	√	√	√	√				√	√	√	√	√
Euroleon nostras	Neuroptera	Myrmeleontidae	SRR921595	PRJNA183205			√				√			√						√	√						√
Nevrorthus apatelios	Neuroptera	Nevrorthidae	SRR620576	PRJNA176423																	√
Osmylus fulvicephalus	Neuroptera	Osmylidae	SRR921627	PRJNA183205			√		√										√		√							√	√
Calopteryx splendens	Odonata	Calopterygidae	SRR921575	PRJNA183205																	√								√
Mortonagrion selenion	Odonata	Coenagrionidae	SRR1695262	PRJNA266185										√		√		√	√	√	√		√					√
Cordulegaster boltonii	Odonata	Cordulegastridae	SRR921583	PRJNA183205										√							√			√				√
Epiophlebia superstes	Odonata	Epiophlebiidae	SRR921592	PRJNA183205																	√							√
Stenobothrus lineatus	Orthoptera	Acrididae	SRR921642	PRJNA183205							√			√					√		√								√
Nippancistroger testaceus	Orthoptera	Gryllacrididae	SRR1811979	PRJNA273043					√									√			√						√
Acheta domesticus	Orthoptera	Gryllidae	SRR2230498	PRJNA286330										√							√
Phaeophilacris bredoides	Orthoptera	Gryllidae	SRR1811982	PRJNA273046																	√						√
Gryllotalpa sp.	Orthoptera	Gryllotalpidae	SRR921602	PRJNA183205																									√
Prosarthria teretrirostris	Orthoptera	Proscopiidae	SRR921638	PRJNA183205																	√
Aularches miliaris	Orthoptera	Pyrgomorphidae	SRR1811958	PRJNA273022			√					√		√		√			√		√						√	√
Diestrammena asynamora	Orthoptera	Rhaphidophoridae	SRR1811968	PRJNA273032			√				√								√									√
Ceuthophilus sp.	Orthoptera	Rhaphidophoridae	SRR921579	PRJNA183205					√					√							√						√	√	√
Tropidacris collaris	Orthoptera	Romaleidae	SRR1811997	PRJNA273061																									√
Tetrix subulata	Orthoptera	Tetrigidae	SRR921646	PRJNA183205										√							√			√		√	√		√
Xya variegata	Orthoptera	Tridactylidae	SRR1811998	PRJNA273062										√														√	√
Orthomeria sp.	Phasmatodea	Aschiphasmatidae	SRR1811981	PRJNA273045					√			√		√				√			√
Antongilia madagassa	Phasmatodea	Bacillidae	SRR2230550	PRJNA286380					√			√						√	√		√						√	√	√
Asteliaphasma jucundum	Phasmatodea	Diapheromeridae	SRR2089912	PRJNA231979												√
Micrarchus hystriculeus	Phasmatodea	Diapheromeridae	SRR1054191	PRJNA231979					√					√		√		√			√					√
Micrarchus sp. n. 2 LD-2013	Phasmatodea	Diapheromeridae	SRR1054192	PRJNA231979					√					√				√			√				√	√
Sipyloidea biplagiata	Phasmatodea	Diapheromeridae	SRR1811992	PRJNA273056																	√
Aretaon asperrimus	Phasmatodea	Heteropterygidae	SRR921567	PRJNA183205																	√
Trachyaretaon brueckneri	Phasmatodea	Heteropterygidae	SRR1811996	PRJNA273060										√		√					√
Orestes mouhotii	Phasmatodea	Heteropterygidae ?	SRR2230590	PRJNA286420															√		√								√
Phraortes sp. YW-2014	Phasmatodea	Lonchodidae	SRR1189755;SRR1189756	PRJNA240628					√							√					√
Acanthoxyla	Phasmatodea	Phasmatidae	SRR2089882	PRJNA231979																						√
Carausius morosus	Phasmatodea	Phasmatidae	SRR3211819	PRJNA314295																		√
Clitarchus hookeri	Phasmatodea	Phasmatidae	SRR2230521	PRJNA286351																	√					√
Diapherodes gigantea	Phasmatodea	Phasmatidae	SRR1811967	PRJNA273031										√					√		√					√	√
Tirachoidea westwoodii	Phasmatodea	Phasmatidae	SRR1811983	PRJNA273047							√					√			√						√		√
Phyllium philippinicum	Phasmatodea	Phylliidae	SRR1811984	PRJNA273048																	√			√		√
Phyllium siccifolium	Phasmatodea	Phylliidae	ERR392011;ERR392012	PRJEB5093																	√			√		√
Agamemnon cornutus	Phasmatodea	Pseudophasmatidae	SRR1811955	PRJNA273019																							√
Creoxylus spinosus	Phasmatodea	Pseudophasmatidae	SRR1811966	PRJNA273030										√							√
Peruphasma schultei	Phasmatodea	Pseudophasmatidae	SRR921632	PRJNA183205					√					√				√			√
Timema bartmani	Phasmatodea	Timematidae	SRR5748941	PRJNA380865																					√
Timema californicum	Phasmatodea	Timematidae	SRR5748953	PRJNA380865										√							√
Timema cristinae	Phasmatodea	Timemidae	SRR921650	PRJNA183205										√														√
Timema cristinae	Phasmatodea	Timemidae	SRR5748950	PRJNA380865														√		√	√
Argosarchus horridus	Phasmatodea	Verophasmatodea	SRR2089900	PRJNA231979																						√
Apteroperla tikumana	Plecoptera	Capniidae	SRR1811957	PRJNA273021										√							√				√
Cosmioperla kuna	Plecoptera	Eustheniidae	SRR921585	PRJNA183205																	√
Leuctra sp.	Plecoptera	Leuctridae	SRR921611	PRJNA183205																	√								√
Nemoura sp.	Plecoptera	Nemouridae	SRR1811978	PRJNA273042										√					√		√					√	√	√
Protonemura ausonia	Plecoptera	Nemouridae	SRR1811988	PRJNA273052						√		√		√					√		√			√
Flavoperla sp. YW-2014	Plecoptera	Perlidae	SRR1185927;SRR1185928	PRJNA240351										√												√
Perla marginata	Plecoptera	Perlidae	SRR921631	PRJNA183205					√		√			√				√			√						√		√
Brachyptera vera	Plecoptera	Taeniopterygidae	SRR1811960	PRJNA273024										√					√		√
Acerentomon sp.	Protura	Acerentomidae	SRR921562	PRJNA183205																									√
Sinentomon erythranum	Protura	Sinentomidae	SRR1182467	PRJNA239945										√													√
Stimulopalpus japonicus	Psocodea	Amphientomidae	SRR2051511	PRJNA272205										√							√
Amphipsocus japonicus	Psocodea	Amphipsocidae	SRR2051466	PRJNA272160					√					√				√	√	√	√				√	√			√
Valenzuela badiostigma	Psocodea	Caeciliusidae	SRR2051514	PRJNA272208							√			√	√						√				√	√	√	√	√
Matsumuraiella radiopicta	Psocodea	Dasydemellidae	SRR2051500	PRJNA272194					√					√	√			√		√	√							√
Echinophthirius horridus	Psocodea	Echinophthiriidae	SRR2051484	PRJNA272178																	√			√
Ectopsocus briggsi	Psocodea	Ectopsocidae	SRR645929	PRJNA183205					√					√	√			√								√		√	√
Elipsocus kuriliensis	Psocodea	Elipsocidae	SRR2051485	PRJNA272179					√					√				√	√		√							√	√
Bertkauia sp. AD-2014	Psocodea	Epipsocidae	SRR2051473	PRJNA272167										√					√		√			√	√		√	√	√
Hemipsocus chloroticus	Psocodea	Hemipsocidae	SRR2051492	PRJNA272186					√		√			√		√					√			√				√	√
Lachesilla abiesicola	Psocodea	Lachesillidae	SRR2051497	PRJNA272191														√			√			√			√	√	√
Lachesilla contraforcepeta	Psocodea	Lachesillidae	SRR1821927	PRJNA272254					√					√				√			√						√	√
Echmepteryx hageni	Psocodea	Lepidopsocidae	SRR1821982	PRJNA272240			√		√					√		√					√				√	√
Embidopsocus sp. AD-2014	Psocodea	Liposcelididae	SRR2051486	PRJNA272180	√				√			√	√	√	√	√		√	√		√				√	√	√	√	√
Liposcelis bostrychophila	Psocodea	Liposcelididae	SRR921613	PRJNA183205										√							√
Menopon gallinae	Psocodea	Menoponidae	SRR921619	PRJNA183205										√		√			√		√						√	√	√
Mesopsocus unipunctatus	Psocodea	Mesopsocidae	SRR2051502	PRJNA272196					√		√			√					√		√					√	√		√
Peripsocus phaeopterus	Psocodea	Peripsocidae	SRR2051507	PRJNA272201					√		√			√				√	√	√	√			√	√	√	√	√	√
Campanulotes compar	Psocodea	Philopteridae	SRR1821983	PRJNA272225										√		√			√		√						√		√
Columbicola columbae	Psocodea	Philopteridae	SRR1821984	PRJNA272233										√					√
Craspedorrhynchus sp. AD-2014	Psocodea	Philopteridae	SRR1821912	PRJNA272235					√					√					√								√
Aaroniella sp. AD-2014	Psocodea	Philotarsidae	SRR2051465	PRJNA272159							√			√				√	√		√							√	√
Haplophallus sp. AD-2014	Psocodea	Philotarsidae	SRR1821961	PRJNA272246					√					√			√		√		√			√		√	√	√	√
Heterocaecilius solocipennis	Psocodea	Pseudocaeciliidae	SRR2051493	PRJNA272187					√		√				√	√			√		√					√	√	√	√
Longivalvus nubilus	Psocodea	Psocidae	SRR2051498	PRJNA272192			√		√		√			√							√						√
Neoblaste papillosa	Psocodea	Psocidae	SRR2051505	PRJNA272199					√					√				√											√
Ptycta johnsoni	Psocodea	Psocidae	SRR1821962	PRJNA272286								√		√			√	√									√		√
Haematomyzus elephantis	Psocodea	Rhynchophthiridae	SRR2051491	PRJNA272185																	√				√				√
Badonnelia titei	Psocodea	Sphaeropsocidae	SRR2051472	PRJNA272166							√			√							√						√		√
Graphopsocus cruciatus	Psocodea	Stenopsocidae	SRR2051490	PRJNA272184					√						√						√						√	√	√
Geomydoecus ewingi	Psocodea	Trichodectidae	SRR1821919	PRJNA272245					√					√					√		√						√		√
Cerobasis guestfalica	Psocodea	Trogiidae	SRR2051476	PRJNA272170										√	√				√		√							√	√
Inocellia crassicornis	Raphidioptera	Inocelliidae	SRR921607	PRJNA183205										√		√		√	√	√	√								√
Raphidia ariadne	Raphidioptera	Raphidiidae	SRR621115	PRJNA176423					√					√					√		√
Subilla sp.	Raphidioptera	Raphidiidae	SRR921657	PRJNA183205			√					√		√		√			√		√				√	√
Ceratophyllus gallinae	Siphonaptera	Ceratophyllidae	SRR921577	PRJNA183205					√					√				√	√
Oropsylla silantiewi	Siphonaptera	Ceratophyllidae	SRR1167989	PRJNA237990										√
Archaeopsylla erinacei	Siphonaptera	Pulicidae	SRR578730	PRJNA176423					√												√				√
Ctenocephalides felis	Siphonaptera	Pulicidae	SRR921588	PRJNA183205					√		√													√
Ctenocephalides felis	Siphonaptera	Pulicidae	SRR7657391	PRJNA484943					√
Ctenocephalides felis	Siphonaptera	Pulicidae	SRR7657392	PRJNA484943					√
Ctenocephalides felis	Siphonaptera	Pulicidae	SRR7657393	PRJNA484943
Xenopsylla cheopis	Siphonaptera	Pulicidae	SRR2213661	PRJNA294233					√					√				√	√		√			√			√		√
Mengenilla	Strepsiptera	Mengenillidae	SRR341096	PRJNA72521					√					√					√								√
Stylops melittae	Strepsiptera	Stylopidae	SRR921643	PRJNA183205					√					√							√								√
Xenos peckii	Strepsiptera	Xenidae	SRR4293395	PRJNA343631					√					√													√
Xenos vesparum	Strepsiptera	Xenidae	SRR1784897	PRJNA274178					√					√				√									√		√
Cycadothrips chadwicki	Thysanoptera	Aeolothripidae	SRR1821908	PRJNA272236
Franklinothrips vespiformis	Thysanoptera	Aeolothripidae	SRR2051487	PRJNA272181														√									√
Orothrips kelloggi	Thysanoptera	Aeolothripidae	SRR1821946	PRJNA272273				√	√					√							√							√	√
Gynaikothrips ficorum	Thysanoptera	Phlaeothripidae	SRR921603	PRJNA183205					√		√			√							√		√		√				√
Phlaeothripidae sp. AD-2014	Thysanoptera	Phlaeothripidae	SRR1821954	PRJNA272278					√					√				√			√					√	√	√
Echinothrips americanus	Thysanoptera	Thripidae	SRR868748	PRJNA205569					√		√			√				√	√		√			√			√		√
Frankliniella cephalica	Thysanoptera	Thripidae	SRR921599	PRJNA183205										√							√	√							√
Frankliniella fusca	Thysanoptera	Thripidae	SRR868711	PRJNA205056										√					√		√						√
Frankliniella occidentalis	Thysanoptera	Thripidae	SRR1821972	PRJNA272242										√							√				√			√
Frankliniella occidentalis	Thysanoptera	Thripidae	SRR1826954	PRJNA275660						√				√				√	√		√							√
Frankliniella tritici	Thysanoptera	Thripidae	SRR868751	PRJNA205570										√							√
Thrips palmi	Thysanoptera	Thripidae	SRR921649	PRJNA183205					√		√			√			√		√		√		√				√		√
Thrips tabaci	Thysanoptera	Thripidae	SRR5796960	PRJNA392363										√				√			√		√	√		√	√	√	√
Hydroptila sp.	Trichoptera	Hydroptilidae	SRR921606	PRJNA183205					√					√				√	√		√			√			√	√	√
Platycentropus radiatus	Trichoptera	Limnephilidae	SRR921634	PRJNA183205										√				√			√
Annulipalpia sp.	Trichoptera	NA	SRR921580	PRJNA183205										√				√	√								√		√
Philopotamus ludificatus	Trichoptera	Philopotamidae	SRR621117	PRJNA176423															√		√
Rhyacophila fasciata	Trichoptera	Rhyacophilidae	SRR921640	PRJNA183205														√	√		√	√					√	√
Zorotypus caudelli	Zoraptera	Zorotypidae	SRR921660	PRJNA183205					√		√			√				√	√		√				√				√
Zorotypus gurneyi	Zoraptera	Zorotypidae	SRR578780	PRJNA172455																							√		√
Atelura formicaria	Zygentoma	Ateluridae	SRR921568	PRJNA183205														√		√	√					√		√	√
Tricholepidion gertschi	Zygentoma	Lepidotrichidae	SRR921654	PRJNA183205					√		√			√			√								√	√		√
Tricholepidion gertschi	Zygentoma	Lepidotrichidae	SRR8616977	PRJNA523997							√			√				√							√
Lepisma sp. HW-2014	Zygentoma	Lepismatidae	SRR1184214;SRR1184262	PRJNA239402							√			√				√	√		√		√
Thermobia domestica	Zygentoma	Lepismatidae	SRR921648	PRJNA183205															√
Thermobia domestica	Zygentoma	Lepismatidae	ERR392009;ERR392010	PRJEB5093															√

## Sheet: Virus List
Virus	Host	Segments	Nucleotide Sequence	Length	Clade	Order	Family	Sub-Family	Genus	Blastx reuslt	Coverage (%)	Identity (%)	SRA File(s)
Spodoptera litura picorna-like virus	Spodoptera litura		TAATACCAAGACGTAAGATAGGTTGATTCAGTTTTAAAACTGAGTTGTTTTGATCGGTCTGGTGCCATTATTAAGTGCCATCTATTCCGATTGTTGTCTTAGTATTAATTATAAGAAAAACGACTGCTTTTGATTTGGTTATTGTTTAAGATTTGGACTAGAATTATATACTGAAGATTCCTATGCAATGCATCCCAATATAACCGTGGAACGTTTGAGGGCCAGGAATATGTAGGTATATAATCTTGGGGGTTAAAGATTGGTAATCGCATTACATGTGCTATTTAAATATATGAAGTGCCAGCTTGTTTCTTTAGATGGTTTTCCTATCGAAACATACGTAACGAATCGGTGTTCGTTATGAGGCGTCAGTCAACCTGACCATATATAGCCCAAGTT…	9530	Picorna	Picornavirales	Iflaviridae			YP_009010984 [Spodoptera exigua iflavirus 2]	95	98.539	DRR086508
Phyllium siccifolium picorna-like virus	Phyllium siccifolium		GGAATAGTTCCATATACTGTATTTGCTGACACTCTCAAGGATGAGAGACGGAGGCCAGAGAAAGCGCGAATGCAAGGAGGAACGCGTGTCTTTTGTGCTAGTCCAACTGATTTTACTATAGCTATGCGCCAGAATATTTTGCACTTTTGTGCTGCATTTATGAAGTCACGGTTTAAGGTCATGTCAGGTGTTGGCATTAATGCCAAAGGGCCAGAATGGGCTGCCCTTGTTAATTATCTATCACAGGTTAGTAGCACCAATATAGTGACTTTGGATTATTCAAACTTTGGTCCGGGTTTTAACGGACCAGTAGCACAGGCTGCGGCAGAATTAATTGCTCAATGGACTTGTGAGAATGTGCAGGGAGTTGATAAGTTAGAAGTTCAAACCCTTTTGTTA…	629	Picorna	Picornavirales	Iflaviridae			AKH40289 [Twyford virus]	99	61.905	ERR392011;ERR392012
Phyllium siccifolium tombus-like virus	Phyllium siccifolium		GGGGCTGTACGCCCCCCACATCCCTCCAAGCGAATACTTGGAGTCTCCCGGCGTACACAAGAGCTAGTAGTGTCAAACATAGCTCCCGCCATTCCCCATGGCGGTATATCAATATTGGGGAGCCCCGAGACGCCACGGGTACCACCAACTACCCGACGAGGGGGGGAACCCATACGTGATTTTCCGGGAACCCCCCCGTCGTGGCGTCAGACAGAGACGGCGACAGCCCCGCCGTCGGCGAGCGACCCCGCAAGGGGAACCCCTCATGGGACTGCTCGCGGGTGTGCCGACTGGGCCCATTGCCCAACCGGTTTACACCGGCCCACCGCGCAGGGCGACCCGCAGACAACGCAGGGATCTTGCATTGGTCCCTGTTCCACCACCTTATGTGGTCGACAC…	3811	Tombus	NA	Tombusviridae			YP_009337188 [Sanxia tombus-like virus 5]	32	39.518	ERR392011;ERR392012
Lepismachilis y-signata levi-like virus	Lepismachilis y-signata		GTACCAGAACTAAGAATACCATCGTTAACGGAAGTAACCCTGTGGTTACGACTGTATTAACTAGAACACCAACGTCTGATATGACGGGAAGTGTTATAGTACACGGTTGGGCATCAACAGCAGCAAATTCACCTTTAACAGTGAACATGTCTTCTGATTACACCCTATTTAAATCGAAAGTAGGCTCGGAAGAGTCTTTTACCGATTCAATTGGTAATTCTGACGGTTATAATGCCTGCTTGCATACTAAGAAGAACTGGGTTTTCCCCAGTATTTCTTTTAAGCATACAGGTATTCACACAAGCGGCCTCAAAAAGGCTACTTCTGTTACAACCGGTTCTGTGGCTGCTCGCTCGTCGTACGCTACGACGTATGAGAATTCTTACCCAACAAGTTGGG…	4200	Levi	NA	Leviviridae			APG77061 [Beihai levi-like virus 1]	32	35.56	ERR424579
Lepismachilis y-signata narna-like virus	Lepismachilis y-signata		CACTTATGGCTTAGAGATACCTCGTAGTAGTCTCATGCCGAGAGGCGTGGGACATATACGATACCGTGTCCAACCCAATGGGAAGGTGCGGTACTATGCGTCTCCGTATCCAGTAGTCCAGAAACTTCTTAAGCCTTTAGGCGACCTCGTTTACGATCTCTTACGAGATTGTGAGTGGGACTGCACCTTTGATCAAGGGGCAGGCGTCTCTAAGGTCCAACAATGGTTAAGAGAAGGCAAGAGTTGTTCGTCGATTGATCTGACGAGTGCAACTGATGTCTTCCCATTGAAGTTTCAGACTGACTGTATACTTAGACTATGTAGTCTCTTTGCTGGAGACTCACATATTTTCCTAACTGCCTTAAAGGAACAGTTGTCGCTATTTACGTACATATCTAG…	1277	Narna	NA	Narnaviridae		Mitovirus	ASM94097 [Barns Ness serrated wrack narna-like virus 1]	61	35.769	ERR424579
Lepismachilis y-signata noda-like virus 1	Lepismachilis y-signata	segment 2	TGGTTAAACCCCAAACCAAACAAAAGAAGAAAACCCCCACCACTAAAGGCAGAGCGGCACGTGCCGCGGGTGCCACAATCGGATTTATCTCCGGTGGCATCCCAGGTGCAGTCGCTGGCTACAATGCTGGCGCGGCTCTCTCTAAATGGTCAGGTAATGGAGACTACAATGTGGTCCAGAACTCGATCTTAAAGAGCGCCCTCCGCGGCTCTGCTGGCGTTCCTATGATGCATAAGTCGAACCAGTCTGTTATTGTCAGACATCGAGAGTTCATCCGTACCGTCACGTCGTCAACGGCGTATCAGGTACAGGCGACTTTGCCACTCAACCCTGGAATGGCGCAAACTTTCCCTTGGTTATCGGCTATAGCAGCTAACTACCAAGAGTATAGTATCAAGG…	1448	Tombus	NA	Nodaviridae			NP_995579 [Sclerophthora macrospora virus A]	46	55.752	ERR424579
Lepismachilis y-signata noda-like virus 1	Lepismachilis y-signata	segment 1	CTGATGCCTATACTTTGCGTAGCAATAATAACCTCAGTTACTGGTTTTGTTACCACGCTAGTTGTGAAGAACATAGACGTTCGTGGTCGAATGTCTAAGCTTTGTGAATTCCTCGCCATTGATCCGCAAGTTACGCCGGATCTGGCTCGAGATGCATTCACAAACGTTGAAGTCCCCTCACCCTATATGGTCGAGGGGCACACCCACCCCCAAGCAGCCGGTTACCGGAACTCCGCCGTTCTCTACGCACGATCGTACGTGAGACATGCTGGATTGGATTTATATTCAGTCCAAATGTCTCGCTCCGACCAGCGTAAGGGACTCCGTGGTTCTCGTGACTGGTACTGGTCCAAGGACACCAACGTAGAAAATCGGAAGGACGCTAAACGCGTACGTGAT…	2802	Tombus	NA	Nodaviridae			NP_995577 [Sclerophthora macrospora virus A]	91	52.632	ERR424579
Lepismachilis y-signata noda-like virus 2	Lepismachilis y-signata	segment 1	CCTCACCCAAGCATTTATATCGTTGTTTTATTATTATTATTATTATTACGGTATGAATCCTGTCGACACTAACCCTCTGAAGGGCTTGAGTCCCGAAGACATGAGCAACCTCTTTAAGAGTCTCACGATCGGATTCAAGTCCCTTGGAGCCCAGGCCTTTGCTAGCGCACGGCCGGAGCTCAAGTTGGTGCCTACGGTTTCCGCTACGGCGGCAGTAGGATGGCTCGCGACTATTGCGACGACCGCTAAAGCCCTTAAGAAGGTTTTGGCTCTTTTGCCGAATTGGCAGACGGTTAGCCCGGCTTCTCAGCCGAAGTACGAGTACGCTGAGAATAACCGAGATCAGTCTTCCACCCTGCAGAAGATCTCCGACGTGAGTTGGTGGTTGATGCTTACTGC…	3881	Tombus	NA	Nodaviridae			APG76452 [Sanxia noda-like virus 1]	62	31.288	ERR424579
Lepismachilis y-signata noda-like virus 3	Lepismachilis y-signata	segment 1	GACGGATAGTCAAGTCATTCATCAAAGGAGAAGCTTACGCTGATGTCAAAGATGGTAGAATTATTACCACCTTTGATGATCTACAGAAATTGATGTTGGCTATGTTTGCACAACCTGCAGCTGCACATATGAAGCAGTTTGTATGGTATGGGCCAGGAAAGAAACCTAAAGAAATTGCAGAACGTATGGTCGAAATATGTGCTGATGCTGATTTTATGAATATTTCAGATTACCATCGCATGGATGGAACCATCACTGCCACCTTAAGGGAACTTGACCGGCGTGTGCTGCTACGTATGTTTCCAGCATACCGTGCTGAGTTGAATGAATTACTCAAAGCCACAGCAAACAACACAGGCTATCTCGACGATCACAAGTATGAGCAAGGCACCGCCCAAG…	1090	Tombus	NA	Nodaviridae			NP_995577 [Sclerophthora macrospora virus A]	99	58.84	ERR424579
Lepismachilis y-signata picorna-like virus 1	Lepismachilis y-signata		CGATAAGTTCGGTTGCCGTCCTCTATAGCGTATTTTAATACGCTATGAGAACCTCTTTTGTTACAGTGACTTTTACAGCCACCGAACGAGATTATTGTCTAATGATCGGGATTCAAACAGTACGAAACAAAAACTGGACTAAGGTCCTTTTGGCGCGATAAGTTTGGTTGAAGTTCTTGTGTGACTTTAGTAGTGAAGTCGTAAAAGTTTGGCACGCTGGTCGAGGACCCGTTATTGTACTACGTATGTGCAAGCTAAGAAAATAAATAAAATAAATAAATAAATCAAATATCCCGCAGAATTGGCGACCTCTGGGATTTGTTCTAATAAGCCTATCGAGTACATAATTCTAACTCATTAATTTGGTAGAATTTATTGATAATAGTTAACTTTAATGTT…	8860	Picorna	Picornavirales	Dicistroviridae			YP_009336882 [Shahe picorna-like virus 11]	42	31.488	ERR424579
Lepismachilis y-signata picorna-like virus 2	Lepismachilis y-signata		ATAAAAAAAAAATGATAACAATGAATTTTCTTTATCTAGTTTCGACGATTATATTTCAAATTTTCGAATTTTGGATAATGAAGGAACTTCTATTTCAGTTGAAGATAACTCTTCCTTGAAATTTTTAGCAAGTACAGCATTGGAAACTTGTATTGACCCAACTTCAAAACTTAAGATTGGCGATATTGTTTCTACAGTTCAAAAGACAGGTGTTGTACCCAGAGAATTTCTAGAACTCATAGCTCAACAGAGTTTTGAATTCGAAACGAAAGAGCTACTTTCTCAGGAATTAACAGAAGCTATGTATGGTTCACAACCAGCAAAGGAGCAATGTTCTTTCTTTGGATCTGATATAGAAAACATGATTAAATCAGGAAACGTATCCAACGACTTTATTGA…	6050	Picorna	Picornavirales	Dicistroviridae			YP_009336882 [Shahe picorna-like virus 11]	58	30.647	ERR424579
Lepismachilis y-signata picorna-like virus 3	Lepismachilis y-signata		CATATGTGGAGATTTTTGTACATTCAGATTTGGGTTCTGACGACCCTTTTGTGTATGATACCTTGCTTGGAGCTTGCGTTTAAAGACCCGCTCCCAGTAAGAGATCCAATGCACTTGAGAGTTTGATGACTCATTTTGAATCAACAAAAATGCAAATACATGTTTTAACTTACACCTATGTAGATAATAGGCTTTCAGTAGTAGTACCCCTGATAGAATGATCGAGAAATAACTTTGAGTACAAATCGATCCGAGCCATTTTCCATATTGCCCTTACAAAGTTCGGCAGGAAACATGGACCCACTCGGTTCACCCATAGGCGCTGAGAAGCGCGATTTTCTCTATAAATATCTACCATAAAGTACGTATAATTAATTTTTATACCCCTGATTAGTGTGT…	10043	Picorna	Picornavirales	NA			APG77477 [Sanxia picorna-like virus 7]	78	81.491	ERR424579
Lepismachilis y-signata picorna-like virus 4	Lepismachilis y-signata		GGCTTATTCTACACGTGCGATTAAGCGTGGTTTTTCTGGGGGGAAAGTCCTGGAAGCCGGCCCAAGAGCCGAGGTTACTACCGGAAAATTTATCTGCGAAGGCGCAGAGGTCACCTATTTTGTGACTGGCAGAACTCCTTTGTCGCGGTTCCACCCCCAAACAAAAATTTCTTGGGTTGAACAATGTTCAGCTCTTGTTTGCGGACAGCGATCTACCACCATGGGTAGAGGAGTAGACGAGTTGGACATGCAAATGTCTATATCCGACCTCGTCGAACTTGGTGCTCTGCGAAGAGTATCAGGTAAGTCGCTGGATGTCCCAGCGCAATTGGCCCCATTGAAACTTGGCAGGATGCGAGTCCTGTCAAGCAAGTCTCAGGTTGTAGACCCTGAGCAAAT…	6010	Picorna	Picornavirales	NA			APG77365 [Shahe picorna-like virus 4]	94	27.314	ERR424579
Lepismachilis y-signata picorna-like virus 5	Lepismachilis y-signata		AAAAGCGGGTTCGCGGACCAAAAGCCACAGGCTGGTCTGGTTACAAACTTGTTGGAATTGCCCAGCCATTCCATGCAGCTCTCTACTTGGCAACTAGCTTTGGCACAACATGCTTTCAAACAGACCACAAATTTCATGAGCAGTGTTACTGATGTATTCACATTTACCTCATTAGACAAGTTTGTGTTGCAGGTGTTGGATGTGTCACGTGGTGCTAGGAAGAGGGAATTGGGCCAAGATGACATGGACTTGTTTTACCGCTCTTCTTTGGTGCGGTTGGTAGCATATGCCATGCCACTGGCTATTAAAAGTGAGGCATGGTATCCGAACTTTATGAAAATACTAGTGCGGAAAAAAGCTTATGAACGAGTTTCATATGGCATATTTGCTAATTTTATT…	3877	Picorna	Picornavirales	NA			YP_009333554 [Beihai picorna-like virus 14]	62	32.335	ERR424579
Lepismachilis y-signata picorna-like virus 6	Lepismachilis y-signata		TAAGAAGCCTTGATTTTTCGGCCTCGCCGTCAGTGGCTTTTGTGGAGGAAGGTTATTCAATGTTAGACGTGTTTCCGAAACGTATTAATTCGGATAAAAGGGATATAAATCCTGAAGTTAAAAAATTGTTAGACAGGAGGTGGAAAAATATTGTTGAAAATGATGAGTGGGCTCCATATCTTTGCATCTTAACTGAGAAAGATGAGCTGAAAAGTAAGGCAAAAGTGGAGACCCCGAGATTATTCGCGAATGGGTCCAAGTTAAACTTGTACGAGGATAAGAAAATACTGGCCACGTTTTTTGAGCAAGTATTGAATCACGGAGGATGTGGAGATGTGTACATTGGAATAAACCCGCATGGTATTCCGTGGGAAGCACTGGCAGCGAAGATGTCTCGGA…	957	Picorna	Picornavirales	NA			YP_009388499 [Apis dicistrovirus]	92	26.23	ERR424579
Lepismachilis y-signata tombus-like virus 1	Lepismachilis y-signata		ATTGGTTTGGATGCTTCTCGATTTGACCAGCATGTTAGCAAACAGGCCCTTGAGTGGGAACACTCATGTTACACAGGGTGCTTCTCAGACTCGAAAGAGTTGTCAAGATTGCTACAGTGGCAAATCCAGAATCGTGGGGTGGGTTACGTCGCGGACGGGAAAGTGAAGTATTCGGTAGAAGGCTGCCGCATGAGTGGTGACATGAACACCGCACTTGGTAACTGTGTTATCATGTGCGGGTTGGTGCACGCCTATTGCAGCAGCGTTGGTCTCGACAAGTTCAGCTTGGCCAACAATGGCGACGACTGTATCGTCATTATCG	322	Tombus	NA	Tombusviridae			ASA69342 [Tobacco necrosis virus D]	99	60.909	ERR424579
Lepismachilis y-signata tombus-like virus 2	Lepismachilis y-signata		CAATTCTTTGCTGATGCTTGGGGGCAATTCAAGAATCCTGTTGCCATAGGACTTGATGCCACCAAGTTTGATATGCACGTGCACGAGAAGATGTTGAAGTGGGAGCACTCAATATACTTGGCGCTTTACAACTACAATCCAGAGTTGGCAATGCTGCTACAGTGGCAGATTGATAACCAGGGGGCTGGATATTGTCAAGATGGTAAGCTCAAATTCAAAGTTAAGGGGAAAAGATTTAGTGGAGACCTCAATACTGCGATGGGCAATAAGATCATAATGACAGGCTGCATCTACGCATATGCTGCGGAGCGTGGTGTGGAAATCAGATTGATGAATAATGGCGATGATTGTACTGTTATTTGCGAGAGGGAAAATTTGGAGAAATTCATGGACGGTTTG…	580	Tombus	NA	Tombusviridae			YP_009337417 [Changjiang tombus-like virus 9]	97	57.219	ERR424579
Lepismachilis y-signata tombus-like virus 3	Lepismachilis y-signata		TTTCAAGTAGTACTTGAATAAACTGAAGCAGTGCTAAGTTTGAAAAATGCCCGCCGCGAAGATCGTCATCAAACGTGATTTTAGTGTCAGTGACACCGTTAAGGGCTTGCTCCAAGAGCGTTACAAAGATGTGACGTTTGTTTTGGAAGGGCATGGAGACCATGACCATCCAATAGGAGCGCTAGAGAGAGCAGTTAGTGAAGAAAAACTGTATCGTTGGGCTACTCATGATTTCAAAGATTATGAGTTAGCCATTTGTGACATTGGTGGTAATGCAAACCGCCATGCTGCAGCGGGTCGCATGAACGTTCATTCGTGTAACCCGGTTCTCGATGGGTCGGATGTGATTCGACGCCTCCCGGAGACGTACTTAGATGGGGCCAATTATTGTGATAAGAA…	4434	Tombus	NA	Tombusviridae			YP_009337407 [Changjiang tombus-like virus 20]	65	31.476	ERR424579
Lepismachilis y-signata tombus-like virus 4	Lepismachilis y-signata		CAAGCAAACCTTTGGGCTAAAACCCCATCTTTATTGGTTATTTCTACAGGACACCCACGACGTTTGTGGTTACCGGTCGCTAGTTGGTTTTAGGAACTAGTGATTATGCTTGGGCTTAAAACCTTAGCAACTGCTGCCACCTTGGTGGCGGCAGTTGGTTATTGTTATAGGCTCAAGAAACAACGCGACGATTTGATTAGTGAACGCGCTCTCCTTTTGGATGATGCGCGAACTGTTGAGGACGTCGGCTCAGGTCCGGAGGAAACGTGCACTGGCAGTGACCAGTTTGAAATTAGAACCTTGGATTATGACGATTCAGGATCCCTGAGATTCACACAGAGGGAACTGCTCGGACTGGTGCCCGGGAAAATCACCCGCGGCACCAGGGGAAAAGGTATC…	3879	Tombus	NA	Tombusviridae			YP_009337341 [Changjiang tombus-like virus 17]	32	39.141	ERR424579
Lepismachilis y-signata tombus-like virus 5	Lepismachilis y-signata		TTTGCTTATACTCTGTATTTGGCAAGTAGGATTAAGGATTGCGAGCATAAGATGTTTGCCTTAGAGGATGTCCCCGGCTTTGGTGAAGGTAGGATATTTTCCAAGAATATGACAGATTTACAGTGTGGTACGACATTAAGATCGAAATGGGATTCTATGGGTCCTGGCGTGAAAGCTCTTATGTTGGACGTGTCGCGTTGTGATGCTCACATTAATCCATCTTTACAGAGGATCGAGCGTGATGTGTTCTGTAGGGTTAACCCTTCTAGAGGGTTGCGGAAGGCTCTACGTGAACAACTGCGCAATAATGGCTCTTTTGCCGTTAAGACAGACCTGGGTTTCATCCGTCAGAAGTATAGGGTCAAAGGACAGAGGATGTCTGGGGATTCTAATACTTCA…	728	Tombus	NA	Tombusviridae			YP_009337341 [Changjiang tombus-like virus 17]	95	35.065	ERR424579
Lepismachilis y-signata tombus-like virus 6	Lepismachilis y-signata		GAGAGCCCCAACTTCCCAAAGGGGCGGAGGGGGCATAATGATACCCCCCGCCATGAACTGTGTGACGAGCACAGCTCCCGATCATGGCAGCCTGAAGGTGATAAAAACATTAGGGAAACAACCCCGGCTGCGGAAGTCGTATCGGATTGGAGGCATCTCACCACCAGTCAACTACGCAGTCTACAACAACAACATTGATACACTAGAGAGGGCGATAAAGGAGAGAGTGTTTTTCGTAAAGGATGGCACTGGATTCCACGCCCCACCTCAACCAGATCAACTCGGATTTGGTAGGCTAGATGATGTAAAAGAGAAACTTAAGAGTATGGTTCGATATTCCACCCCGATGTCTTATCAGCAGTTTGCTGATTCATACCAGGGTCGCAAGAGGACTATATA…	1668	Tombus	NA	Tombusviridae			YP_009337749 [Hubei tombus-like virus 5]	88	48.214	ERR424579
Lepismachilis y-signata virga-like virus	Lepismachilis y-signata		TGTATTGAAGGATAAAGTGGTGATTTTTAATGGTTACAACTTGGTCGAGTTTTCGGAGCGAATGACAAAATTGTTTCAAGGGATGTCACGCACAGAGCTATTGAAACGTTTTATGTTCGCCGAATTGGATTTTTCAAAATATGACAAGTCTCAAAATCGAACTCATTTGAAAGCTGAATGTTTTCTGATGGACAGCCTTGGCGTTCCTTCGTATATGGTTGAATTGTGGTGGTGTGCGCATGTGTATACTTCGGCTTTTCATTCTGATTTAAAATTTACTTGTGAACTGCTTTATCAACGTAAGTCAGGAGACCCGTTTACGTTATTTGGAAATACGTTTATAACAATGCTAGTGTGTGCGTGTATTATTGCTAGTTGCGCATTGCTCTGTGCGGCTAT…	500	Virga	NA	Virgaviridae			YP_009337693 [Hubei virga-like virus 15]	70	41.379	ERR424579
Micrarchus hystriculeus bunya-like virus	Micrarchus hystriculeus	segment L	AAGAAATAGCTAGAGCCATGGCATCTTTCATAGATATGGAATTAATGATGCACCCAAAGAATAAGGTTAGGCTTCCTCAAGAACATATGAGAGTTGTTGATGAGAGTAATAAGCCATTTAAGAGGAATGTGTGTTCTTCGAATGACGCTGCAGTGTGGAACCAACTACACCATGTTAACAAGTTTGCACAATTTATGTGTCGAATCCTGCCAAGGCATTATTGGGGTTTCATAGTGAAGGCCTTGAAGCAGTGGAAAAGGAAGAGGATAGCCCTTCCTGATGGAGTTCTGAATCTCCTAAAATCAAAACCAACCACCAAGTTTCACAACCCTATTGACGAAATGATAGCAAGGGCCTATTCTGGAGAGAAAGAGCAGCCATGGCTGGAGGCTAGTTCTC…	881	Bunya	Bunyavirales	Phenuiviridae			ABP68557 [Gouleako virus]	99	50.685	SRR1054191
Micrarchus hystriculeus mononega-like virus 1	Micrarchus hystriculeus		GAAAGAAACCCCCACCTCCCCCATCCAATAGTCCTGCCAAACTCATTCCCAATTGGGGAAACATACTCATGGCTCTGTTATTCAGCGGTATAATCACTTTATGCACCTTACCACATAAGTCTTAGGTTAAAAAGTTACTATTAGAGATTTTGTTGTATAGAGTAGCAAAAGATGTTGAGTAGTTATAAGAAAAAGCTTGAACTGGCCCGAGCTCGTATTTCTCGAGTTCCCAGGAGGACCATAGATGCTCACCTCATTAGGGGCCTAACAGTAGCAGGACCAGCTTACGGGAAAACTATATATAATTTAATGGCCCAGTACTTGGATTTAACAGACCTTTCAGACCAGATACAGCCCGACCTAAAACTAGCCATTCAGTTGGATATTGTGTTTATGATT…	8929	Mononega	Jingchuvirales	Chuviridae			APG78769 [Hubei chuvirus-like virus 4]	50	35.333	SRR1054191
Micrarchus hystriculeus mononega-like virus 2	Micrarchus hystriculeus		TGATGCTCGCCGACACCATATCCTCCAGAACTTATTGCTTCCTTCTCTCCAGTTGTTTACCGTCTTCCTGCCCTGGCCACCTTCCTGAGGAGATCATCTCCGAGGTTTATTCTCTCTTTGATCAAGGGTTCTCAGATATAGGGAATGATCTGTATGATCAGATAAAGAGTGTGGAGGCCCTAGTTCACGGCGTTGCCATTGACAAACATGATCCTTATCCAGGAAGGTCCAAGTTTATCACTACAGTTGTGGAGGACCTAGAGAAAAAAGAGTTCTCATATGCCATTTCTCTTTGGAAGTATCTGGAGAATGCTGATCTGACAATTGAACAATACGCTGAACTTCATGGATTTTTTCGGCATTGGGGACATCCGACTGTAGATGAGTCCCTTGGGTGCA…	1690	Mononega	Mononegavirales	Lispiviridae			AXA52562 [Linepithema humile rhabdo-like virus 1]	99	42.403	SRR1054191
Micrarchus hystriculeus narna-like virus	Micrarchus hystriculeus		AAAAGCTTCTTAGCTCCTGCCATTTATGACAGTGGGTAATGAGAAAGCTTTATATAACCTAAATGGTTATGAAGCTTTGCAACGAAATGTTGGTAAGCTTCTACATGTGGGTTATTCTGTCAAAAATGACAAAATAATACCACAACCCCTAAAGGGGAAGAATGGCGTCCAGAAATTCTGGAAGTCACCCCTTGTTCGTGAAATTAAGAGGACTTATCCTCTTAAGTGTAATCAAAAATTGACTGCACTTTCACGAGCTAATCCAAAACAATGGGATCGCTTCGAGCTTGCTCTACAGGCGATTGGTACCACTGTTTTGGTTAATCCCCTTTATGATTCATATCCAGACTCTGGTAATGATCTAACAAGGGAGATTCAAACCTGGGATACCTTCAAGGT…	3569	Narna	NA	Narnaviridae		Narnavirus	APG77272 [Wenling narna-like virus 6]	91	34.736	SRR1054191
Micrarchus hystriculeus picorna-like virus 1	Micrarchus hystriculeus		TGTTAATCACCATGCAACATGCGCTCAGTGTTGGAGACATTTGAGGCAATATACCGAATCAATGGGAAATGTAATTTATCATACAACATCAATACCTTATTATAGTTGTCCTATGTGTCGCGATAAAACAGTGACTTTAGAGTTACATGCGGCACAGATGGAAGAAAATTTCAGACATATGCTATGGATTAGGAAAATGATAAATACCGGAAAAGATATACCAACACGTTTACTAAAGTGGTTTAAAGAGAGTTTAGATTCACCATGGATTTTACTTGTAATCTGGGCAGTTATGACAACAGGAGTGATAGCAGGATCAACTTATGTTGATGCTAGAGAGGCCACAAATAGAATTAATTCAGCACAACAATGGTATGCTAGAGTCATCAATGGGTATGA…	4054	Picorna	Picornavirales	Iflaviridae			APF29088 [Diabrotica virgifera virgifera virus 1]	87	35.981	SRR1054191
Micrarchus hystriculeus picorna-like virus 2	Micrarchus hystriculeus		CTATCATTCGTAGTTCATTCAAAATGGCTCGGAAAAATTTGGGATATGTTTATGGTTACATGCACTATGATAATAATCATCCTTCTGTGTTACCTATTGCAGATGGAGAATTTCAGTGTTATGGCATTGGAATAAAAGATAGAATGGTGGTTACTGTTGGTCATGTTACTGAACGATTGAAAATAGATGGTACAAAGATGTATTTCGGTAGTGATGCACACAAAGGGCAAATATTTTCTATGCGATTGGTAAAGCATTGGCCGCATAGGGACTTATCTTTCTGGGAAATTGAATCAGGACAACATTCTCTCTTTCGTGATATAACTTCACATTTTTCTTCTGATGCATACTGGAATCCTGATAAAATGTATGAAATTTCAGTACAACGTTTTACTAAGC…	3900	Picorna	NA	Solinviviridae			YP_002790879 [Solenopsis invicta virus 3]	98	31.763	SRR1054191
Micrarchus hystriculeus tombus-like virus	Micrarchus hystriculeus		GTGAACCCGACCCTTGGTAGAAAACCTGCCGTACCCAAGTTGGCTGGAAGTGACAGAAAGCGGTGTGAAGCACCTACAGCCAGAACGTGAGGTCGTGGAGGGCTACACAGCCCCACAGCTAATGGAGTTGAGGGCCAGCATTGCCAGAGAATGGGTGGATGGACGCACAGTGGAAAAACGTACGGTCCTGGACAGCGTTCTGCGTTGGTCGGGTGCCAAGCGTGACGCTCTTTTTAGGGCACACCACACCAATGCGTTTAACCTGCCCGTGGGCAAGGTGCAAGCCTTCATCAAGGTTGACTACCATAGTGAGGACGAAGTGCATACCAAACCCCCCAGGATGATACAGTACCGGGGACCTGCCTACAACCTAGAGCTAGACCAGTTTCTGGGACCAGC…	1513	Tombus	NA	Tombusviridae			YP_009337188 [Sanxia tombus-like virus 5]	50	35.271	SRR1054191
Micrarchus bunya-like virus	Micrarchus sp. n. 2 LD-2013	segment S	CTCAAAACACAAAGACGGTCATAAATAATATTCTTTAAATCTTAAACTGCTTATCCTTGTGTTTTGAGCTAGAAGGAAGAGGTCACTTTAGTCCTTATCAGGATAAAAGAGTATCTAAGATAGATAAACCTACTTCCTTTAAATATCTCAGACTCCACTGGACAAAGTCAGATCCTGATTTAAAGAATTGTCTCAGTCCTTTAGAAGAAGAGAAATCTAGAATTAGTCTTGTTAAAATGGACGCCTACACTGAAGATGATTTGAGGGAGATGAGGGAATTCCTAGCCACAACACCATGGACACAGTTCGCAGACAGTATAAAGAACTTGTCGTTGTTTGAATTTGAGGGATTTGATGGTCTAAAGTTGCTTACCAGCCTCCACAAAGTAGGCCTGACTA…	1242	Bunya	Bunyavirales	Phenuiviridae			AHH60919 [Cumuto virus]	56	28.81	SRR1054192
Micrarchus bunya-like virus	Micrarchus sp. n. 2 LD-2013	segment L	TGACGGTCATATAAATTTTGTAATAAAATGAGCACAACAAGTTTCACTACAGAAGAGTCTGAATCGGCTACAGTAGTTGATGCCGAGACTCACGAGGCAGCACCAGTTGCGGAGTGCTCAAGGTTCCCCATTGAACCTTCAACTTTACTTGATGAGGGGCCTGTGCTTCAAATAGGAGAGCAGTTTAAAAACATACTGCTAGATAAGGCAAAATTAAGTGGCTTCCCTAATGGAGAGATGACCAGTTTCTTCCCAGAAGTTCAATGGAAATCTAAGACACTGAGATCACCCATTGTAGAGCTAAAATATGACATTTCTAAACAGCAGGGAGAGATTTGGTTCAAAGAAGCACCTCCTCCGGAGACCGCTTCTTCTGTTACATTCACCCTAGAAAAACAT…	6787	Bunya	Bunyavirales	Phenuiviridae			AHH60917 [Cumuto virus]	88	35.693	SRR1054192
Micrarchus mononega-like virus 1	Micrarchus sp. n. 2 LD-2013		TAGTTTTATTTCTATTACCTCTGTAACACTTGTAATCCTTCTTAATCTAGATATAGTTTCTAATTAGTTTAGTTTTTACCTCTGAGGTAACATTTTCTCTCTTATGTAATGGACCTCTTCTATATTCGGAGGATATAGCTTAATTAAGAAAAAAGGTAAAGATAACAGCATGGGGTACCAAGTGACTTGTGTTCTCACCTTGTACTGTCATATTAATGGATATACTTATAATGTGATGATCGGCTTAGGAACTGCTCCCAATACTTCCTCTAGGGAGCAACTTCTAGCTCTTCTGAGAGCAAGAATAAGAACAGTAGGGGTGGTCTTCTGTCCTAATCCTACATTAAAGATATCCTTGGAGAAGAGTGAAGTAATGTTTGCTATGACCAGTTACAGAGG…	5218	Mononega	Mononegavirales	Lispiviridae			YP_009342285 [Wuchan romanomermis nematode virus 2]	50	33.82	SRR1054192
Micrarchus mononega-like virus 2	Micrarchus sp. n. 2 LD-2013		GTCCCCATGCCACAATTGAAGTCACCCCCGCTGCCATAGGCAGGAGTTTGGGAGTGATTAACCGCGACCTCATGAAAAATTTCTATCGTGTTAGACTCAAGTATCCTATAATTGACATGTCACAACCCAATCTAGCACCTAAAATTCATGCTCTTGTGACAAGCAATCGAAGCCCACTATCGGAGACCGGCATGAGATTTTTCAATACCATTACAAATGCGGAGTGGCAAACAGTAACTTTCTTGAAAAATCAAGAGTTTGACCCTGTAGATAACCAGCTGACACTGCTCAAGGACACTGCAATTGGGTTAACGCGAAACAAGATATACCCGATTTTGATTGGTCAAGTTTCAGAGGAAGAGGCTTTGGCAGACTATAGGCTAGAGAACAGGAGAATAC…	2185	Mononega	Jingchuvirales	Chuviridae			YP_009336866 [Hubei coleoptera virus 3]	99	51.029	SRR1054192
Micrarchus mononega-like virus 3	Micrarchus sp. n. 2 LD-2013		CCTGTACTACAGAGGGAGTTGAACTAAATCAAACAAACCAAAAAAACACAATCGCATCTCACCAACCCACAATCTATCCACATCATTCATTTAAAAATGACTAGATTATTTACTGGATGTGTGGGTATTCTGTGGCTGTTGTTCCAGTTTTCGGAACAAGGGAGGATTGCTGTTCCTGTCCTGCAGAGGGAGACAACCCTTGGATTTGACAAGTATCAGCTCCCATCAGACATGTTCTTTGACTTTGAAGTCATCCAATCTTTTGAAATCCTTAGACCGAACTGCTCCAGTTCTTCCATTTCAGGTGAAGTTCGTCCTCTTGTTAGTCAATGTCCTGAGTCTCGCCAGAAGAGGAATGCCCAAAGATACAACCCTCTTGCCTATGTCGGATGGTTGCAA…	10963	Mononega	Jingchuvirales	Chuviridae			APG78769 [Hubei chuvirus-like virus 4]	41	35.345	SRR1054192
Micrarchus mononega-like virus 4	Micrarchus sp. n. 2 LD-2013		AATAGGAACCATGTATATGTTCTTAGGTACACTGGCTTGTCTATTTTGTCCCTTGGCAACTGCCTGGTCCCGCGTTGATCGTTTTCCAAAAGGGATAGTAAATGTTACTTGGGATTGTGCTCTTATGATTAGGGATACAATCCCGATCTCGATAACAATCAAGTTAACGGATGAACAAAACCTGCAATCCCCATGTGTTCCGGGGGAGGTTCCTCAACACAACCATGACTTGGTTGAGCCAGAAATGAAAAAGTGGGCCACAATCATCAATGATCGCAAGAAGTCCGGGAGGAACACCAGATTTATTGGTGCATTGTTAACTGCAGGAGCCGCTGCTTTACTAGGCTTAGGTGAATTATTCTCCTGGAGAAAGATAACAGGAATTCAACAACACATGAG…	9906	Mononega	Mononegavirales	Lispiviridae			AXA52562 [Linepithema humile rhabdo-like virus 1]	61	32.435	SRR1054192
Micrarchus mononega-like virus 5	Micrarchus sp. n. 2 LD-2013		ATACCGGACTCTCACCTACAGTCTCCTATCAGGATTGATGTACGGAGGCAGTTCTGCTATCCGTCCAGGAAGAAGAGTTCACGAATCAATGACCTGATCAAGACTTCCAAGGTTCCAGTTTCTCAAATTCTCTGTCACTCTGAAAAAACCTATGGAGCAATCTTTTCAGCCCTTGAGACATCTACTTATCTCCTCGAATCCGTTGTAAATCAGTTTCCAGTCAACTTCGACATTGGGAGACAGAAAGTAGAGGATGTTCTCAATACAATTGGTGTTGAAGTGGGGGAGGGAAGCTGGGTGCCCACCCAAGATTGCTTGAGAAAATACACATATAAGCAGTGCTGGGAGAACATCAGAAAGAGAATGCAATACTTCTGTGGGAAGTCCGTCTGGGAGAAA…	2594	Mononega	Mononegavirales	Lispiviridae			AXA52562 [Linepithema humile rhabdo-like virus 1]	99	39.907	SRR1054192
Micrarchus picorna-like virus 1	Micrarchus sp. n. 2 LD-2013		GTTAACAGCACACTATGTCTTGAATCCGAGGTTTCGTCCTCTAATGTAGCTATGTCTACTACACTAGGTGAGAAAACACCGCATATAAAACACAAAGTTGTTAATGAGGCTTCGTCCTCTAATCTGACTAGTCTGAGAAAGACTGAGATAGCTCCTCTATTAGGAGAAGTGGATGAGAGTCTGCGAAAGACACTCACAGAGGATACCATCTTGGAGAATGGTTGTCTGGGAAAGACTTCAGATTTAGTTAAGACAATGCCCGTTTGCACACACCAGCATATGTATATAGATTTAGGAAATTGTTTTCTTACTGATTCAGGCCGTGTTGTCACACAGCGCAATCAGCGTCGTGTTAAATTGTATTTGAAAGAATATGGATTCCATCTTTCATTGTGTTTG…	10842	Picorna	NA	Solinviviridae			ACZ65579 [Solenopsis invicta virus 3]	61	32.267	SRR1054192
Micrarchus picorna-like virus 2	Micrarchus sp. n. 2 LD-2013		TAAAATCTACAGCATTGATGAATTTAAATATGGCTGCAATGGAACATAAAGAGCTTTTAGCTAATCCATTGGGAGTTACGTTACTAATGAACTCACCAGTTGTTCCTAATACAATAGCATGTCCACAAGCTTTCTTGAGACGTAAAGACTCAAGGTGGTTGGTGAAAATGAAGAGAGAATTTAAATCAATTAAAGATTGTCCTAAGTTAGTAAGCGCAAATTTTGGACATATGGAGTTTTATAAATATATGGATGTTACACAAAATGAGTCTATAGCTCCACATCCTATCTCATATCAAGAATTTAGGGAATGTATAAAGAAGGAGATGCGAGAATATCATGAAAACGAACAGCAAAATGTTAGACGTAGAATGGATAAATTACGTGTGTTATTACCTG…	4803	Picorna	Picornavirales	Iflaviridae			APF29088 [Diabrotica virgifera virgifera virus 1]	91	35.919	SRR1054192
Micrarchus solemo-like virus	Micrarchus sp. n. 2 LD-2013	segment 1	CCGCCCTTTGCCTCAGTTGGGGCAGGACACCCTGCCAGTAATGCATCTTATGGCATTTTGAATCACATCCCGGAAAAAGCCCCGGGCATTATGGAGTATACAGGCTCAACACGAGCAGGTTTCTCCGGTGCCCCGTATACCAACGGAATGCGGGTTTTGGGAATGCATTGCGGGGGTGGATCGACAGGAAATTACGGATTTTCAGCCTCATATATTGATTCGTTGTTGTCGAAATTAAAGCGGAATGAGAGCTCGGAAGTGGCAGCTCTTAAGCGGATGCTCAAGACCGCTAGACGGTCTGATGTCGATTATGAAGAACTCTTTGATGAAGTCAGGGTGAGAGTTGGTGGCAGATACTTCACTGTAGACTCGGAAGATTTCCGTGGTCTCAATGATGAG…	2218	Solemo	NA	NA			YP_009330005 [Hubei sobemo-like virus 7]	38	49.474	SRR1054192
Oropsylla silantiewi mononega-like virus 1	Oropsylla silantiewi		CGGAAAATCTCTGCCAAGATACTCACTTAAACTCTCCTCTCTCTCTAACCCTACTTAGAGAGGCAGTGACAGGGTTAACATTGGGGAGACCAGTGCGAAATCACTCAATACGTCTATTGAGAGATGATCTCACTCAATTATTGATAGTATCTAATTACCCCTTGTCATATTCATTCAGTTCTGATATTCAGCAGCAGATATCCTCCGTTATGGAGATTGGAATGAGCTGTACCGTAACTGATGAGTCCCTCCAGGAATATCATGCTTTATGGAACTCATTGGTGTCCTATGTGCCTGTCTCCCTTGAACAATTGAATAATGGTCTAAATAATGAGGATCATCTCAAAAAGATCTCCACTACAATGTTAGGCTCTAATAAACCTTTACTGCTATCATTAT…	6872	Mononega	Mononegavirales	Rhabdoviridae			YP_009289352 [Sanxia Water Strider Virus 5]	99	42.022	SRR1167989
Oropsylla silantiewi mononega-like virus 2	Oropsylla silantiewi		TATTGTATCTGGACTGTGTGTCTATTGTAGCCTTTTAAAAACTCCCACAAGAGTAACATAAAATGATAGACAAATTTATCATCAGATACGTCACCACATTTGTGCTTTATACTGATATATAGTTGTCATTTTTCTCCTAGTTGTCGATAATTCTGTATTATTTTCGTACTATCTTAGTGATTCCATCCAACTCAAGAAAGTAGCATATCCATTGTTGTGTTATTCAGGATATCCTAGATAACAGAGTATCACCGTTATACCTGAATATGTCGTTTGCCCGCCCAGCTTTTGAGCTGGAGCTGAGGAGGTTACGAGGACATCGGCTCCCTAGTATCCTGGCCAATGCGAGGGGTCCTACTCTCTCCGATGAGTCATCGTTACTCCCTCTCTTAGTTGTCG…	10646	Mononega	Jingchuvirales	Chuviridae			APT68159 [Scaldis River bee virus]	69	40.626	SRR1167989
Occasjapyx japonicus picorna-like virus 1	Occasjapyx japonicus		ATTTGTTCCAAATAAGGGATTGATCAATTTTCCACAAAATGCGAAATATTTCGGTAGTTTACCATCTTATCGAACATTGTCCAAACCGGGGCAATTTTTACCAACAATATTGTCATGCAATGATGTGGCAGCACATTTTGACATGACAAAGTCAATTGATATCGCATTGGGAGAGGAAACAGTTCATTATAGGAACATTTATGCTTACCACGCAGACACACAAGAAGGTGATTGCGGTGCCCCATTGGTGCTTCAAAACGTCTCTTCAGATAACAAAATTTTAGGAATACACGTTGCAGCACAGGACGGAGGAATTGCTTTTAGCCAAGTAGTTACTCAAGAAATGCTTCTCGAAAAAATTGCACTTTTACCAACAAAATTCCAGATGTACAGTGATCC…	5802	Picorna	Picornavirales	Dicistroviridae			YP_009345054 [Wuhan millipede virus 3]	42	62.424	SRR1182465
Occasjapyx japonicus picorna-like virus 2	Occasjapyx japonicus		CTTAATTGACATAGCTTCTAATGATGTTTTTAATAAAATTAGTTTTAATTATAATAATGTTGACAATACACATATGAAACGTGTATTAACTGTAGATGAAGCTATACAAGGCGTTGAGAATGAAGAATTTTTGGCTCCATTAAATCGATCTACTTCATTAGGTTTCCCATGGACTATTAAATACAATTTCCCAAATGGAAAGAAAGAAGCATTTGGAGAGAATGAATGGACTTTAGACACTCCAGAAGCAAAAGAAATAAAAAAAGCAGTCGGCGAATTGATTGAAGATTCTAAAAAGGGTATTCAAAGAAATGTCTATTGGACGGATACCTTAAAAGATGAGCGCAGACCTATAGAGAAGGTTCGAATGGGGAAAACCCGTGTTTTCACGGCAGGTCC…	2751	Picorna	Picornavirales	Dicistroviridae			YP_009345054 [Wuhan millipede virus 3]	65	56.739	SRR1182465
Lepisma flavi-like virus	Lepisma sp. HW-2014		ATGGATCGTGCCACTTTTAACAATTACAAGGTCAACGGAGTGGTGGAATTCAAGAGAGTGGGAGAAGTGTCGAGAGGCTATGCAAAAATACGTGACGTGGAGGAAACCAATAACTTGAGAATATCTGGGTACGTGCAGGACCATGGAGCTGGGAGAGGAGGATGGAGTCAGTGGTTAATGAAAAAACCATCAGTCCAAGCTATAGAAGCTTCCTCTTTGTGGACGGTAGGACATGAAAAGTGGCAAGTGCCGAAAGAGGAAAAAGGGCGTGAGAAAGTAATACTCAAAGCTGGAAACTACCTAAAGATGAAGCCCAAACCAACAACTTGGGTTTTGAATGATGTGGGAGAGAGAAGCAGCTCAGTCGAAACCATGGCACAGCAGGATATTCGAAAGCTA…	2680	Flavi	NA	Flaviviridae		Flavivirus	AVM87250 [Wenzhou shark flavivirus]	91	47.297	SRR1184214;SRR1184262
Lepisma partiti-like virus	Lepisma sp. HW-2014	segment 1	ACCTTATAAGCTTGAGGGCTATGATACAAAGAGATCTACTCTTCCAAGAGCACTTCACCGCGCTCGTGAGTTTGCACATTACATCAAACATAAAAGGAAGATAACTCTACCAGATGTCCTCGCTTTTGGCAGATCGCACCTTTGTGCTAAAGATGTACATAAAGTTAGACCCGTTTGGGGATATCCTTTCGATGTAATCTTAATGGAAGCTATGTTCTTAGGACCTTACTTAAATACAATTACGACTTTACCTCCAAAGACAACGAAACTAGCCTACGGCTATGAAACTACAAAAGGAGGTTGCAACAGACTGTGGAACGAGAGAAAAGGCTATGACCTTCATGTCAATCTCGACTTCTCAAGCTTCGACGCTTCTGTACCGCAGTTCGTAGTGTATGA…	758	Partiti	NA	Partitiviridae			APG78345 [Wenling partiti-like virus 3]	91	40.693	SRR1184214;SRR1184262
Isonychia kiangsinensis birna-like virus	Isonychia kiangsinensis	segment 1	ATCAGATAACGTTTATGATTGATATTAGTGAAACAACGAATATAGCAATGGATCAAAAATACTCGAAAAATGAATATGTCCGTACAGTCTTGGACCCTACCTTCGGCCCAGTGAGTATGCCAGACGACATAACTCGTCTGCATACCCTGAGGCAGGAGACAGTGTCCGTCAATCTGACTGTTGCCAAATCAGGACAGGGGCTCATAGTTATCTACCCAAACAACCCAACCAAGCTGGTGGGCGCCCATTACACTTACGACCAGGGGACGAAGCTGTACACCTTTGACAAGCTGATAAAAACCGCCTTAAATTTAGGTCAGTATTACAACTATGCTAGAAAGTCCTCGCAGGTTATCCACATCAAGAGTTCTACCATACCTTCCGGGGTTTATGCCCTTT…	3369	Birna	NA	Birnaviridae			AGW51779 [Culicine-associated Z virus]	90	33.613	SRR1184395;SRR1184396
Isonychia kiangsinensis birna-like virus	Isonychia kiangsinensis	segment 2	CTCAGGGGGCCACTGAAGAAAACAACCTTCAGGAATACCTCAAGAGCCTAAGGAGGGCGGTCAAACCTGCCGAATCCACAATCAGCTGGTCTGAGCTCCCTGAGTACCTACAGAAGAACGGGGCAGTAATATACAAGCCCAGACAGATCAGGGTAGACATTCCAGTAGAACAGAAAGACTTGCTTTTGCCTAATGTTGTCAATGTCCTCCAGTTTAAGGGAGATCTGAAAATGCCTGTTGGAGAGAAGGGCTATATACCCTCCTACAGGCCTAGTCATGAGGTGCTCCCACCCCTGGAGACCACTGTCAATGCCATAGCCTATCACACGGCTTTGTTGCAGACTCAGGGGGCGACAGACACTCAATTCCAGGCATACGTAAAGGTGGCAGAAGACTTAG…	2961	Birna	NA	Birnaviridae			NP_690806 [Drosophila X virus]	70	42.837	SRR1184395;SRR1184396
Isonychia kiangsinensis mononega-like virus	Isonychia kiangsinensis		CATTTTTTAATTCTTCTTCATCCCAAAGAGAGAGAACTCAAGATAAAAGCACGACTTTTTGTAATGCTTTCTATTGAAATGAGATACTATTTCTGTGTGACAGAGAAGAACTTAGGAAACAAGTTATTCAAATATTTTGATCAACAGACAATGACTTCTTCTGAATCCGAATTGATAAGAAGAATGATGGAAGTAACAAAATCCAATAATGAAAAAGGAGCACCTATATCAGTATATGCATCATTGGATTTTTCTGCATGGAACACTCATTGGTGTTGGTTATCAACCTATGAAGCATTCAGAATGTTAGATGATCTTTTCGGTACTCCTGGTCTCTACACATTTACTCATGAGTTCTTTAAAAAGTGTTTGGTTATTCTTGGATGCACATTTGATCCC…	634	Mononega	Mononegavirales	Lispiviridae			AXA52562 [Linepithema humile rhabdo-like virus 1]	96	47.783	SRR1184395;SRR1184396
Isonychia kiangsinensis picorna-like virus	Isonychia kiangsinensis		TAAGCCGCTGGAGTTCCGACGATTGCATCTGTCTGAGCGAGTCACGTCACCTGACAAAACTGCGTACATCAAATCTAGTATTTACCCCGAAGTTGTCAAAGAGTTTGGCTCACCCAACGCGTACATTCCCGCCCTCAAGATCTGGGATTCACGCGCGCACCGCGACCCTGTCTACGAGTATATTGATGCTCTTGCTCAAACACCCAAAGGTATGGTTGGTGAGTCATTGCCCGCACATCTTCGTGGCGCTATCCCTCTGATAGTCAATGATTTGCTCAAACATCATGCTGAGGTCACTCACGACGCTTGGACAGAAAAGATGGGCTCACATCGTATGCTCACCATGGAAGAAGCTGCTTTTGGTATTCCCGGCATTTTATCATCACTTGATATGAGAAC…	2843	Picorna	Picornavirales	Posa-like			YP_009336621 [Hubei tetragnatha maxillosa virus 1]	93	27.432	SRR1184395;SRR1184396
Ephemera bastro-like virus	Ephemera sp. HW-2014		CATTTATTTCATACTTACCCTATCTCACCCGTCACGACCGGTGGGAAGGCTAAATCATAATGTTGAACAGTAAAGCTAATGTTGCACTCAATGAGAGTTATGACAATCAATATCTTAACGGCCTGTATAAATCGGCGTATAAGATAGGTCTGGCACTCTCACCTGAATATTACAACATTCTTAGCGATGCTTATGCACCACAAAAAATTCTACCAGGGCACCACCCACCGCCCTCTGGTTTTCATCAGTTAGCGGCTGCACAACATCGAATTGCCCAGATCAAGCTAGATCATTACATCCGTAACTTGGATGACTACATTGAAATCGGACCTAATGCCACATCCTTCTGTCGCTCCGCGATTGGGAAGAACAATCCACATGGATGTACCCTTCGGTCCG…	5992	Hepe-Beny	NA	Hepe-like		Bastrovirus	YP_009333174 [Bastrovirus-like_virus/VietNam/Bat/17819_21]	69	60.145	SRR1185919;SRR1185920
Ephemera mononega-like virus	Ephemera sp. HW-2014		TGAACGACCCATCATGGAAGAAGACGTTGATGAACACTACACAGGACCTGTCTATACAATTGATGGACATTTGCAGACTCCTTTAATTGTTGATGAGTGTGTAGAATTTCTCACCCACCGACCACACGCATGTCCAACCCATCGGAGACTCTTGGTAACACTTGAAGAATTCTCTCGCCCTCCAGAGATAGTTCGAATCCCATGCAGAAATGGCTGCCCTGATCCTTGGGGATGTTTATCAAAGCTTGCACTTATGGTATCAGATGGCAATCTTCCAGACATTCAAGAATTATTCAATGCAGCTTATACCACCTTGAAAATTGCAGTATGTGATTGGGCAAATATTATCCCAACATTGCGAGAAGACAGAATTCCACATAAACTGAGGCTCAGCTACAA…	6180	Mononega	Mononegavirales	Xinmoviridae			YP_009336728 [Hubei orthoptera virus 5]	60	29.796	SRR1185919;SRR1185920
Ephemera narna-like virus	Ephemera sp. HW-2014		GCCGAGTCCTATGGTACGGTGTACGCGATGTGCACTGACCTAGAAGAAGCAACTGACTATGGTAATATGTCGGTTGCAAGGCAGATACTACATAGTATCCTTGGTCATCTGTTTTCCATTGAGGGATTCAGATACCGTGGGCTTATGCTCCTTTGTAAGACCCAATTCCTTAGGAAGAGGGCTGTTTTCATGCCGACTGCGTTTGACGCAGCCAATGAACAACAGGACGGATACCGTCTCATTATCAAAAGGCGAGGGTGGTTCATGGGCGATATGCTCACTAAAGCACTCCTCACTGTAAGCCAGCTGTATTGCGCGATTAAATCGCGAGTCCCATCATCTTCCCGTGTGGGTGATGATGTAGTTGATCTTTCCAGAGAAGTAGCTAAGCTACATGCA…	1089	Narna	NA	Narnaviridae		Narnavirus	YP_009333261 [Beihai narna-like virus 23]	91	41.742	SRR1185919;SRR1185920
Ephemera partiti-like virus	Ephemera sp. HW-2014	segment 2	TCATGCTTCCGAGTTTTTAAATGACGAAACCCGAAATGACCTTCGAATTATTCTCGAAAACGCTTACGTTCCTTTCTTTGTTGAGAAAATCTTAAATGGATTGCGTAAAACTAATGACCCCCGCCGCACCGGAATTTCCTTAATTCCAACGCTTGCTGGATACTCTGTCCTTCATGATATTGGAAGAGCTTTACCCCCTTCCTTATTCCTGATTGCACACGATTTAGTTGCCTCGACCCCGTCGAACATCGCTCCTGGATTACTCAATAATACTTGGTTTGCCTCGCAAGTTCTATCTCATGATGGAACCTTGTTTCAAATAGGCCAACTCCTCGGTACCAATTTTACTATTGGATCATCCGACGTCTCGTTCGTAAACTGGATTAATATGACCGTCCG…	1625	Partiti	NA	Partitiviridae			AOR51391 [Partitivirus-like 4]	93	36.508	SRR1185919;SRR1185920
Ephemera partiti-like virus	Ephemera sp. HW-2014	segment 2	GCTCATTGCCAAGTGCTCACGAGATATCAATTTTACGATCAATTTGTTATACTTAATCGAGTGAAGTATAATGGAAAACACAAACTCGAACCCGGAAGTAGTAGGTGAATCCAACTCTACCACCAGCAACGCCAACGCACGAGGTGGAAGAGGAGGAAGAGGCCGCGGATCACGCGGACGTGGACGTGGTGGTCAGCAGCAACAGCCGCAGACACAACCTCAGACTGAGAGACCACAACAGAATCAGTCTAACACCACAAAGAAGAAGACCTTCACTAAAGCTGGTGATTCAGTAGGAGTTCCACAACCTGGAAAATTTCCAGTAGTATTTTCAGTAACAGCAGGACCTCCAAAAGTTGAAGTGTTCCACTTACCTCTCCCCGCTATTTTCTACAACGG…	1101	Partiti	NA	Partitiviridae			ATP85066 [Sodiomyces alkalinus partitivirus 2]	72	26.103	SRR1185919;SRR1185920
Ephemera partiti-like virus 1	Ephemera sp. HW-2014	segment 1	CCCCCCCCCAAAGGAAGCTCCAATAAAATGTCTCACCATAACTTAAATAGGTCTTCTCCCCGCTCGTTTGCGACAGTCCGTGACTACCTACATGAAAAGAATGAAAGAGTATATGCCGAACAAAAACATCTTTACGAAAAAGATAGTGATTACCGCAGATACTACTCAGAAATTCGAGACAGAGACTCTGAAAAAGCTTATACCCATGCTATCAACGCTGAGTACTCCCGCTTAATACAACAACAGGTCCATCTCACTGAAACTTTCGAATTCTACAGCGAAGATTCAACTCCGCTGCCTTCAAATAGGATTCCTCAACCTGGTATACTTTCCGTTAAAAGAAAGTTTCACAAAGGAAGGATGATCGTCCCGTCAGAGTTAGCTCCAGAAACAGGTTTT…	1981	Partiti	NA	Partitiviridae		Betapartitivirus	AFX73019 [Grapevine partitivirus]	91	55.754	SRR1185919;SRR1185920
Ephemera partiti-like virus 2	Ephemera sp. HW-2014	segment 1	GCTCATTGTCAACAGACTCACGAGATATCAATTTTACGTTCAATTGTCATGGAAAGTGACGACACAATTTCAGAACCTGACATCTCAGGTCCTGGTTCTCTCAGACATATTGGCTCCCACAAGAAGTATTCAGTATTGGATCTTCCTGGCAATGCGGATCCATGGGTAAGACAAACCCTCAAATTGTTTGACCGAGAACTCTACGATTCAATTCATGGTTTCACTCGAAGAGGTGAAGGCACGACTGGCATGTATAAGGCGTTAATGAAGTATGATGCTCCAGTAGTAAGCTTCAATTCGCTAGACCAACAACACAAGATATACATGAACCAAGCAGTTGCTGCTGCGAGGAAAGCTTTCAAGCTCCCGGCCAAGATTGAACCCATACCATTAGAAGAA…	1362	Partiti	NA	Partitiviridae			YP_009182336 [Penicillium aurantiogriseum partitivirus 1]	92	52.745	SRR1185919;SRR1185920
Ephemera picorna-like virus	Ephemera sp. HW-2014		CAAATTATTAAATCGGAATGTTATGAAGTTTTAGCTCCTCCAACAAGAGTCCCTGTTAATATTAGAACTGAAGGTGAGTTAAAACCAGGTTATGATGCTTTAGAGTTAGCTTTAGAAAAAGGTACCAATCCTCCCTTTAAATTTCCAAAAGAAGATATTCAAAAAGTTAAAAAGGATGTTTCCAATTTAATCAGAAGTAAAGCAACACCAATTATTAAAGTAGAAAGTAAGAGAGATTTGCAAACAGTTTGTTTTGGTTTAGACGGAGTTCCTTATTTTGATGGTATGCGTTTAAAAACTTCACCTGGTTGGCCTTTATGTGCAAAGTATCCTGGAAAAAAGAAAGACCATTTTATTGAATTTGAGGAAAATGAACAAGGAAAACGTATTTTAAAATCT…	1678	Picorna	Picornavirales	Iflaviridae			AOY34458 [Rolda virus]	73	41.422	SRR1185919;SRR1185920
Ephemera tymo-like virus	Ephemera sp. HW-2014		TCCGATCTTGGAGCGATCCGCCTTTCCCTTTCAACTGTAACTGCTTTAAAACTCTTCCTTTAAATGCCATGTGTGACTCAGGCTACACCCTTCACCGGGCTTATCAACAAGCAGGTGCGCTTGATCAGGCGTACGCCACGTTGCTCGACACCGTCACAGAGTCCATGCGAAATTCAGTTGACTCCTTCCCGTATGAGCTTTCCTCTGCGGCGGTCCAATGGCTGCGAAGTGTTGGAATTAATGCCATCGATGCGGGGCACCTCGCTCACCCTCACGCTGTTCACAAAGCCATTGAGAACCACCTTTTGCACTCGTGGGGTTATCGCTCGGCGCCGAATCCCACGACTCTCTTCAGCTGCAAGAAAGAAAAATTCGAAAAATTGCGAAGGAAGTTTCCCC…	5830	Tymo	Tymovirales	Tymoviridae			ARI47200 [Peach virus T]	89	42.436	SRR1185919;SRR1185920
Ephemera virga-like virus	Ephemera sp. HW-2014		CAACATTTAGTCCTGTCACTAGAGGTCAGAAGCTGGTTTATGAGCGTTTGCTCAAACCTGAAGACACAGTCAACAGGTGCACCAGCAAATCTGAAAACTGCTATGTCAAAGCTCCTCATGTGATTAGCATTCATGCCATTTATGATCAAGGACTGGATAATTTCTGTAAAGCTATGTCTGCAGCTAATGCAGACTTCGGACATATAATTGTACATTATCATGAACATTTGCTTACTAGGGTTAAGGGTAAATATCCGTTACATAGAATGAGGTTTCACAGGTATTTAGATGGTAATCGAACCATGGTTAGATTTTGGTTTGAGGACAAAAATGAAATTCAATGTACATATTCTCATGAGTTTGCGAAAATCCTCGAACTGTACTGGAAAGATCATATAA…	6569	Virga	NA	Virgaviridae			CCV01575 [Negev-like virus #174]	84	31.457	SRR1185919;SRR1185920
Flavoperla tombus-like virus	Flavoperla sp. YW-2014		TCCAGGTTCGTCAACCAAAGTGCTACAAAGGCCAGGGCGCGGCACCGCTTAATGCCGCAAGCGATCTGGACAAGCCCCAGGAAGCATCATCTCATACTTCATCTTCCACTAACACGGTAGCATGGCCGCCATCTTTCAACATGCCAGACACTTCTACAACCGACTATTTGCAGGCGCGGCCCACGCTAACTGGGATCCTCGCGCGATTGTTCACCGCAACAGACGCCGCCATAGGGCAGGCCGTGCACGCAACGACAGACTCCAGGACGACAACCTACATATACAACGCCTCTTTGACCTGCCTGAAGATAACATCCGACTTGATCAAGTACCTGCTGACCCACCTGTGGAGATTGCTCTCCAAGATGACGAACAAGACCTGCCAGCTGACCTACGCCC…	2342	Tombus	NA	Tombusviridae			YP_009337165 [Hubei tombus-like virus 27]	56	41.591	SRR1185927;SRR1185928
Hymenopus coronatus bunya-like virus	Hymenopus coronatus	segment S	CATAAGGTGATAACAGTAGAGTTATCAAATAATCGATATATACTCTTAGATTTAATCAAACAAACAGCATCTGTACTTTGCTGTGATAATTCCCTGTTATTGCACGTTCTCTCTAGTGCAATCAGGCAATATAATGTCGGCCAGACAGGAGGAGAGAGACTCACTGACCCCTGCACAAGTGCTCACCAAACTTGATGTGGATGGAGCCCATGCCAACGAATTTGAAATCCAAGGAATAAAACCAGATGAGCTCAAGAAGCATTCGGTGGCCAAGACCTACTACATCCTAGGCATCACACCACAAGAGTTCATAGAACTCCATGGCACAATCCAGTTTGACTTTGCAAAGTTGATGGCAAGCTTCAACTTAATTTGTGAAGACTACCTAGACATGCTTGC…	1233	Bunya	Bunyavirales	Phasmaviridae			YP_009304998 [Wuchang Cockroach Virus 1]	72	51.014	SRR1185954;SRR1185955
Hymenopus coronatus bunya-like virus	Hymenopus coronatus	segment M	GCGGCCTAATAATATTCATATTAATGTGCTTTATATTTCATAAGCTGGTGGCCAAAGGCATGTTAACACTCTGGCATAGAATACAATTACACAAAGAAATCAAATCAAATAAAAAACAATACAAATTTGCAATGAAGATGGTTAAAACTACCCGTTCAGCAGTCAGGATTCCATTTAAAGATGTTAGTGGTAGCAAAACTATTAGGGGCAAAATATATACTAACAGAGCTAAGTATCAAGATAGGATAAACCAACTATCTAACATATATAAACCTATACCGGACAGAGTGGTAATAGCTGCATCTGCACCAGTTTTAGAATCAAAGGCCACATCCCACAGTTATGTTGACCCAATTGAACCTATGGCACCATTATCTAGAGTAATGTCAACCCCGAGCC…	1322	Bunya	Bunyavirales	Phasmaviridae			YP_009304996 [Wuchang Cockroach Virus 1]	99	28.51	SRR1185954;SRR1185955
Hymenopus coronatus bunya-like virus	Hymenopus coronatus	segment L	CTGAAGAAGAGATAATAGATGAGTTGACTTTGGAAACAGAGAAGCTCTACACTCAAGGGTATTTTGAGTGTGATATTGGCAAAGTCAACAAATCTTTCGACAAAGTGCTGTCTGATGACCCTGAAAGGATAGGCACAACTCCGAAGAGCATTCTTAAAGTTACTGCCAATTTGACAGATAAGGAAACTAAATCTGGTTATGACTTGCTGTTAGATTACATAACTGACATTCACATGGGGGGAGATAGCACCATGCATGAATATGTTTTGAACATGTTACCCACTAGCTCACAAATAAAGGCTATGAAGGAAATATACACCAATAGACCTAAAGACCACAAGGGTAAAAAGAAGGAAAGAAATGACACTCACAAGAAACTTAAAGTATATGGCATAGGGC…	5193	Bunya	Bunyavirales	Phasmaviridae			YP_009304995 [Wuchang Cockroach Virus 1]	99	48.988	SRR1185954;SRR1185955
Phraortes bunya-like virus	Phraortes sp. YW-2014	segment L	CGGTCACACAATTGTGTTAGAATGGAGACAAGAACTGAGAAGGTGACTAGATTGATAGATTTAGCTTTAGGGGAATGTGAAGGCTATAAAGGATCTTTGTTATGTCCTGAAGCTGGCTCAAAGACCAAAACAAGAGGAATAGCAATTCCAGATGTTGATATAGAATTTGATGAAGTTTCACAAACTGCAAAGATTAGGGTCATTGAGGATGACACCAAAACTGAGGCTGCAGAATCTTCTATATCAGTATCTGTGAGAGAACATCCACATGATTGGTCTTTGGAGGAGCTAAGGACCTTTGCCCATGATTTTACATTTGGCTGCCTGACAAAAACAACAGACAAAAGATTAGACTCTGTATTTCCAAAACTCAGAGACAATGATGACAGATTGACTCCT…	6227	Bunya	Bunyavirales	Phenuiviridae			AHH60917 [Cumuto virus]	95	38.964	SRR1189755;SRR1189756
Tremex magus orthomyxo-like virus	Tremex magus	segment NP	ATCCGTATCAACAGACCCTAGAAATTTTAAATTGATTTTGAAAATACAGAGACAACTATGGTGGACCAAGACATTGATATGAATATTGATATAGAAGAAGTAGGATTGGAGGTACCAGCTGCTGATGGAAATCCAAGACGAATAATAGTGGATGTCTCAAATCCAAATAGGCAATTACCAAGTTCAAAGAAACCACAAGTGCCACAAGAAAATGATAAGAAAGCCAAAGTAATGAAATTTATAGCTTTTTCACACAAAAAGATTCTTGAAGCTTTCTTTAAGAAGCCTGATTACATGGATTTAAGTGTGGGAGATCAAGTCCATAACATTTTGTTCACTTGCTATACAATGTTAAGGCAGCATCATAATGGAACTGGTGGAACTTTAGAGGCCAGAATT…	1783	Orthomyxo	NA	Orthomyxoviridae			AYP67576 [Old quarry swamp virus]	87	48.162	SRR1502921
Tremex magus orthomyxo-like virus	Tremex magus	segment PB2	CATCTCTTACATTGCGTTCGGATGATCAATAAAGCAAAGAATGAAACAATCAATAACATTAGGAAAGAACCTATGAGCAACTTAAAACTAATAGATCGTGCAGCAAAATGTCTAAAAGATCCCAATCCATTAACCACTACAATGTCACTCATGTCTTTAAAATATCCATTGAGTATTGATAAAGAAAAAGCTATAGAAATGAAAATACCTAAGCAATATATACTTCAAAATAATCAAATGGTTGATGACACTCATTTTCATGGTAGAATTTTATGTAAAAAAGAAGCTGTAGAGTGGTGGGTAGAAAAGAGTGAATTACCAAGTAAAGAAATTCAAGATGTGATAGATATTTTATTAAAGCAACACAGATCTGAAGTAGATTCTTATTACAAAATTGAT…	2396	Orthomyxo	NA	Orthomyxoviridae			AYP67574 [Old quarry swamp virus]	96	39.798	SRR1502921
Tremex magus orthomyxo-like virus	Tremex magus	segment HA	GTAGTATCAACAGACCCTAGTTTTTAGCAACAACATATCAAAACATATTCAATGATGTTTAGACTGAGTCTCCTATTAATTTTCCTAAACATATTTGTTGATTGTTTAAATAAAAACCAATATGGATTGTGTACAGGACCTAGAAAGATAATAAAGCCTCAACCAGTGGTTCCCAAAATAAAAAATAAAAACTTTAAAGCTACTATAGTTCAATTTCCAAAAACAACTCAGCAAAGATTGATTTCAAGATCTCGGTGGACTTCATATTGCTATGATGGGAGTTTCATTGATCCAAACACTGGTTGTATTACTAAATGGGAATCAAAAATTCCAAATCAAAACGAAATTGAGGAATGGATCAATCATGGAGGATGTAAAATTGGACATATTTGTAAGATA…	1625	Orthomyxo	NA	Orthomyxoviridae			APG77884 [Hubei earwig virus 1]	89	29.091	SRR1502921
Tremex magus orthomyxo-like virus	Tremex magus	segment PA	GGTAGTATCAACAGACCCTAGAAATTAAAAAATGGATGACAAACACTATGATCTTATCTTCAACTCAAACCTTTACCCTGAAGAAGTAATAAGAGAATTTGGGATTACTGGAAAACACTGGGAAAAAGAATCAAATAGAAGTAGAGAGCTTTCCTTAAGACATGATCTAGCTTGTATTTATTTATGTAATTTAGAAGAGACACCATATGAAGAAATGTTAGAAAATTTACAACAGCAAAGAAAGAGAAAATGGGAAGGAGGTATCGACGAAACTGATGACGCATCATTCTCAAAAAGACAAAGAACTGTATCTCCAATTCCCAGCACTTCTATCTTCTCTCCAATAACAAAATCATTAGCAGGAACTAGTAGCAGTAGTGGGACAATCACTATGGATGA…	2280	Orthomyxo	NA	Orthomyxoviridae			AYP67572 [Old quarry swamp virus]	96	41.44	SRR1502921
Tremex magus orthomyxo-like virus	Tremex magus	segment PB1	AAAAAAAAAAAAGTATCAACAGACCCTAGAAATTTAACATGGATTTTGAAACAATTATTGATTACAATGAGATGGACAATAGCCTTTTAGTTTCAGCATTAGTTAAAAAGAATAAGCAACACCAATATAATTTATATTGCGAAACACCAATTGATCAACTCACAAACAATCTTGGAATGATAAGTGGATTATATATATATACAAATACACCACCTCATGGATATGGGTCTCAAGGTCCTAAAGTAGCAGAAACAGTAAAAAGAGCTTATAGTTATAACTTAAAAAAGTCCAATAAAGTAATAAAAATAGGCCCATACTTTGTTGAGAGGCTAAATTGGGAAGAAGAAGATGGACCTTTTCCTATGGAAGAAACACATGGTAACTTTTTGGCAAAAGAAA…	2458	Orthomyxo	NA	Orthomyxoviridae		Quaranjavirus	AVR52567 [Photinus pyralis orthomyxo-like virus 1]	94	53.479	SRR1502921
Tremex magus picorna-like virus	Tremex magus		CCTTGTAGTATATATACAGCTTGCTTGAAGGATGCACGCATAAAGAAAGAAAAGATACCTATACCTGGAAAGACTAGAGTTTTTGAGATGAGTCCAGTGGAATTGACAATGGCACAACGGAAGTATTTTCTGCCAGTGTACTCTGCATATCAAGAGACTAGATTTGATATAGAACATACGATTGGTATAAGGGTTAATGGACCTGAGTGGAGTGAGTTAGCGAATCGGCTATTAACATTTTCGCCTTATATTTTGGCTGGTGATTATTCTTCTTTTGGACCGAAAGCTGAGCTAAGTGTTTTGATGGCTGTGATTGATGTTCATATCGCGTGGCTTAAAAAGTATGGTTATAGCGATTCTGATATACAACAATGTGAAATGTTGAAGTATCAGATTTTA…	1158	Picorna	Picornavirales	Iflaviridae		Iflavirus	YP_009330050 [Hubei myriapoda virus 1]	89	47.592	SRR1502921
Eucera plumigera flavi-like virus	Eucera plumigera		CAAAAGATCAGGGTAATGAGGTCAATGTGGGACCTAAATAGTGAAGTCGAGAAAAGACAGATAGATGGAACTGATATGGAAAGAGATGGTGTCATATATTGCCTAACAAATGGGCAAACCAAATTGGGCGGCAAGGGCTTTCCGACCGGAGTGTCTTTAGATTATAGTGGTTGGGATACAACTGTGACACTCGGAGAAAGGATAATAGAGGCTGACTATTTGTCACAATATTACCCTCAGATATATCGAAAGGCCATAATGAATTGCATTAGAGAGACAGCATGTCCTATAACACTCGACGACGACGGTAATGTTTGGCTAAGATCTGGCCAAAGAGGCAGTGGAGAGCTTTTGACATCTTTTGGCAATACAGCCTTAGTGGCGGCGAATACCGCAGTG…	719	Flavi	NA	Flaviviridae			YP_009179223 [Shuangao lacewing virus 2]	96	41.975	SRR1502923
Eucera plumigera mononega-like virus	Eucera plumigera		AGAAAAGAAGATATGAGTGCAAGGCTAAGAAAGGACAAGAGAAAAAATATAGAATTTTCAGTATTTTATCTCATAGTTTTCATGATGAGTGCTGGCCGAGAAGAAATAACAATTTTCAACAAGGATGAGGTGGATAGATTAACCAGAAGGGAAAAGCATATCAGAGATGTTAGGCTACCCACATCCACTGATGATCAAGAGGGAGCCATATTACTAATTCAAGAAGCAAAAAAAGTGAAACAAATTCCAGCAAGAATAGGTGCTCCAACTCCAAAGCTATGGGAGGATTCAAGAGTATACACTGTATTACAAAATTATAAAATTCCTAATCATATACATACCTTTGCTTCAACTCGAGTTAATATTACCCGTTTCTTTAGGTTTTACTTTTCTGGCATT…	11703	Mononega	Mononegavirales	Rhabdoviridae			YP_009304559 [Wuhan Ant Virus]	49	43.46	SRR1502923
Courtella partiti-like virus	Courtella sp.	segment 2	TGACTTATTAGTTGTTAGTTTGGTGAAAGTTTATTACTTTAAGAAAGCTGAATCCTTTAAAAGATTTTTCAGCTTTCTTAAAGTAAGAAACTTGCACCAAACTAACAAATAATAAGTCAACACGTACCAAACATGGCACTCACACCACCGGACTTAAAAGATAAACTTGAAACACTGAAAATTCAGTCAGACATTCAAGCAGTCAGAAACCTTGACAACGAGACTTCCAAGCCACGCCTCCAGCCAAAACCTGAAGCCAATGCTAAGCCCTCAACATCAAAGGAAAACAAAGATGAAAAGAAAGAGCTCTCTAAAAAGAGAATTAAACCAGACATACCACAGTCTACCTTTCAGATTATCCTGACACCTTATCTTCGCACTCCCCTCGAAGGAATCGCC…	1809	Partiti	NA	Partitiviridae			AYV61426 [Rhizoctonia oryzae-sativae partitivirus 1]	53	30.864	SRR1502924
Courtella partiti-like virus	Courtella sp.	segment 1	ACATTTTAATTGGTGCAAGTTTTACCTTTTTCAACAGGTTTTCCTAAATTAAAAAACTTGCACCAATTAAAATGTTTAACCTTAAATATATAGGCACCTTCGAGGACAGAGCCCCCAGCTCACATCCATCATATCAAAGCTACCGACATATAAATCCCGTTCTAAAGGCAATGTCAAAACACTTACCTCAAGAGGATTTAAACACAATTGTCAACAGCTACAGAAGATCAGACTTTAGTAAAGAAGCGTTAATCGCAGACTACTTTAAAGGAGAAGTTCCTAAACACAATATAATTAAAGACGAACATTACCACAAAGCTCTAAAAGTTACCACAGACTTATTTAGACCAAAACATAAATACAGACCAGTTAGTTTTCCAGATCTACGGTACTACCCAT…	1852	Partiti	NA	Partitiviridae		Alphapartitivirus	APG78241 [Hubei partiti-like virus 27]	90	83.813	SRR1502924
Courtella picorna-like virus	Courtella sp.		ACTATCAGAAAATGTTTCTTACCATTTGCCGCCCATTTGATGAATAATAGAATTAATAACGAAATTGCTGTAGGAACAAATGTGTACTCAACTGACTGGGAAAGAATTGCCAAAAGATTGAAGAAACATGGACCAAAGGTGATAGCTGGAGACTTTGGGAATTTTGATGGGTCATTAGTGGCACAAGTTCTCTGGGCTATCTTTTGGGACGTTTTCTTTCCGTGGTTTAAGTCGTTTAACGACATCACAACTGACGAAGGACGGCGAAATTTGAAAATTTGCGTAGGATTGTGGACTCATATTGTGCACTCAGTACACATTTATGGGGATAACGTATATATGTGGACCCACTCGCAACCATCAGGAAACCCTTTTACAGTAATCATCAACTGCCTTTAC…	794	Picorna	Picornavirales	Dicistroviridae			AKA63263 [Cricket paralysis virus]	99	90.385	SRR1502924
Courtella qin-like virus	Courtella sp.	segment 2	CGAACTCTATCCGACGGTGCGTGATTTGTTACCAAGCAATTTACACAAGTTAGATAGGAAGTTTACCTGAGTTGTTAAGTTCAGATCTTTCATTAGTATAATTCAAAGTTCCGAGGAAGGCCTAGATATGTCGTTCGCCAACCTTACACTCCCAAGTATCAATGGTGCGTACGAACTAGGAATCGCAGTTGGCATTGATCCCACAGTAGAAGAAGCCCTGATGTTACCCGTACTCAAAGGATCCGACATAAATGCCGTTTACAACACTATGATCGCATTTATCGCAAACAACACTGTAATGGACGCATGGGGAGACTTCGCCCGCAATCTGGTAGCCGCAGGTGTAACCGGAATGTTGCAATGTGGCCTCATTAGACTCCGTAGCACTGGCCCAGCCGA…	1991	Qin	NA	Qinviridae		Qinvirus	YP_009342457 [Wuhan insect virus 15]	56	33.867	SRR1502924
Courtella qin-like virus	Courtella sp.	segment 1	CGCGGATCGAGGCCAAAAGGAAGGGATAGCGAACCGACTGAGCGAAGAAGGAACGCATCTACTGGGTTTCAGCCCAGTGAGTCTGAACCACGAATACCCTTTCTGTGAGTCCTTCTGGTTGTTAAATTTACGGAAAATCGCTTACGCAGTTAATTACACCTACATTGATTAAACCACAGTCCAAAATCTGACAGAAAAACACGATAGGATGTCCCAGGTATATGATGTGCCCCGCTACATGGACCAGACCCTCAACAGAGTGATGTTCTTTATCTGTTCGTATGATGGAGGTGCACACTTTGACGATGAGCGTCTCGCCCCAGGTAAGACAGGGAAGAAGAACATGGACAAGATAGTCCCCTACCTTGCACTGGTTGATGCCCTTAGTGAAGAGCATAC…	5394	Qin	NA	Qinviridae		Qinvirus	YP_009342465 [Wuhan insect virus 15]	96	44.782	SRR1502924
Courtella solemo-like virus	Courtella sp.	segment 2	CCAGCTTCTTCAACCAATTTGAAGAAGCAGCAGACCGCCGTCGAGGCGTCTTAAATCCGGGGGCGTTGGAGCGCGCAGCAATTGTGGCGGCAATGGAGGAGATGTACAAATCCATCTATGTACCATTACCCAGTAATTGGAATACCTTCGATTACTTTAGGGAACAGTTAACCAAGGTTGACTGCACCTCTAGTCCTGGCTTCCCCTATCTACGGGAGGCTGCGACTATAGGAGAATGGTTGAAAGCGGATGGCTTGGGGGGTTTTGATGAACACCAAGTTATGAGATTGTGGAATGATGTGAAGCTCATCATGAGTGGGCAGCATCAGCACATTTTCAGGGCTTTTGTCAAGGATGAGCCACATAAACGGGCTAAGGCGGAGCAGGGGAGATGGCGAT…	937	Solemo	NA	NA			APG75843 [Hubei sobemo-like virus 41]	84	57.471	SRR1502924
Courtella solemo-like virus	Courtella sp.	segment 2	GTGCCATGACTTTTGGCTTGTTCACAGCCGCCTACACAGCAGAGACGGCATTCGATCCGAGCGTGAGGCTCGCGGATAATATCCCGCGGGTCACGGCGCTCAAACCCAGTGTTACGATCAACACTGGATCCACAGGACAATTTTCCATACCTTGTGAAACATCAAGGAAATGGTATTTGTGCCGAGGAGACCTCGACGACATATCGCATGGCTCTATCGTTGTCATGGCCTCCGCTGCCACTGGTGGATGGAACGGTCACGTTTCACTAAACCTCCAGCTTGATTGGGAAGTCGAGTTTGAGGGTATTGAAATGCAGATGGCCGCTACATCGGGTGGGGTTGATTCCATCACCCCAGATGCGGGAAACACGCATCTGTTCACAACCAGTGACTCGTCTT…	1345	Solemo	NA	NA			YP_009337912 [Hubei diptera virus 13]	60	43.866	SRR1502924
Courtella solemo-like virus	Courtella sp.	segment 1	TACAGAGTGCTCTTTGACAGTTATTTTCCCGGAATTGTCAGAGATTTACAATGTTTCCTCAGATGTATGCACCTATAATTTCTCAGATGTATACACCTGACGAGCTGAGTTTCAAGCAGAAAATGTTTGATGGTTTAAAAGTGACAAGCCGCATTGCCGGCCGTGCCGCCATCAAGGCATTGAAATTTGCTTTTACTCAGGAAGTCGCATCCCCAAGCCCTTGGTACAAGGTAACACCTTCCCCCCCCCAGACTCAAGCGCGGTGGTCCACTATAGTGGCCGCCGCGCTGGGTGTGGGTGCCTACAGCGCTTATCGTTACTGTAGGAGGAACCGCAGAGGTATCAAAATTGATCCTCTGATGGTCCTTAGTGAGGGGATGGTCTTAGGATCCCCACTTT…	2788	Solemo	NA	NA			ASA47392 [Culex luteo-like virus]	39	57.735	SRR1502924
Eucera syriaca partiti-like virus	Eucera syriaca	segment 2	AATTCCTGAAAGGAAAATCGATATTCTTGAACAATTTGCTGCCAACTCTGCTCCTCAGATTGACTTTACTTCTGACTGGATAATCGACGTCTTTCCCAATTTCGTCCCGATCCTAATCCTTGTAATGCTTCAAGCTCTCGAACACTCGAAAGCTGCTGACTACCGCGAGCACGCAAAGACTTCAATCGCCACCATCTGCATGTATTACATGACGATCGTGTATGGTTATTTCTTACTCTCCGATATGTTCGTTAGGCCTCGCCCTTCTGCACATGCCGCCCCTTGGTTAACTACTGAATGGAAATCTCGCCTCGCCAACCACATTGGCTCCTTACCCGTTCCCACTTTTCTAGTCGGAATCCTGGCTCAGTTTAATCCATCTCACACCGAACGCTCCAA…	2015	Partiti	NA	Partitiviridae		Betapartitivirus	YP_007889826 [Hop trefoil cryptic virus 2]	95	54.134	SRR1502925
Eucera syriaca partiti-like virus	Eucera syriaca	segment 1	GTTGAATGATTACATCTCAAAAGCTAATCAGTTTTTCAACGACTACCCGACGTTACTGTTCACACGCAACCACATATCCAAGAAGTCAGGACCCCTCAAGGTTCGACCCGTCTACGCCGTGGATGATTTGTTCATCATCATTGAATTGATGCTGACTTTTCCTCTCACTGTACAGGCCAGGAAACAAAGTTGCAGTATTATGCATGGATTAGAAACCATTCGTGGTGCTAATCACTACATTGAACGCCTAGCTCGCCGATATTCCACCTTTTTCTCTCTCGATTGGTCCAGTTATGATCAACGCCTCCCACGCGTCATTACAGACATCTACTTCACCGACTTTCTGAGAAGATTAATCGTTATTAATCATGGATACCAGCCGACCTATGAATACCCCAC…	1311	Partiti	NA	Partitiviridae		Betapartitivirus	YP_009293586 [Cannabis cryptic virus]	99	79.677	SRR1502925
Dryudella pinguis picorna-like virus	Dryudella pinguis		TAAAGAAGAATGGCAACCAAGCATCGCGTTACGAATTTTGATGGTGTTGGGTACTTGTTTGGCAGTCTGTAGTTATTTGTGTGTTTTTCTAGATATAATAATTTGGTTTTTGCAGTTTTATAAATTTATGTCATTGGGTAGTACAGAAGCACAAATAGGTACTTCAGGTGATATTAAAATGTCAAAGAGTTCAGGATCCCAGGTTAAGGCTATACAGTTGGTTTCGGCGATGGGCCAGATAGAAAATGACGAGCCACCCATTATGGTTTCGGAGACGGTCACACCCTTAGATGCTATATCAGGCCATATAAACAGTAATGTTGTTTGGCTAGTAGCGTACAAGGGTGAAAAGATAGTACGAAAAGCTCGCTGTTTGGGTATTGTTAATAAGACGGTGTT…	2601	Picorna	Picornavirales	Iflaviridae		Iflavirus	ACN94442 [Nasonia vitripennis virus]	85	38.911	SRR1502927
Inostemma picorna-like virus 1	Inostemma sp.		CTAAACCAGTGTTGGCTATACTGTTTACTAGTGTGTGTGCTGCACTTGGTATGTCATGTA GGGCTAAGGGGTCTTACTTTGATTTGATGAAGAATATTAATATGACTGCTATGTTGTCTA ATAATGTTTTGACATTTATTAAGAACTGTGGCGATGCTATAGTATATTATACTAAGTATA TTTTGGGAGAAAATGATCCTTCTATAAGAGCTAAGATAATGCTTGAGAATGCTGGTCCTG AAATTAATGATTGGTTTAATGAATGTCAGTATTTATTGGATCCACGTTTAGAGATAAGAT ATGCTTATGAGAGACAATTGATTGCACGAGTTTTTGATGCATGTGTTATAGGTAGTATTT TAGTTGCTGAAAATATTCCTAAGCACGTACCTG…	5159	Picorna	Picornavirales	Iflaviridae		Iflavirus	YP_009337760 [Hubei odonate virus 4]	95	36.845	SRR1502929
Inostemma picorna-like virus 2	Inostemma sp.		GGTACAACATCAGTTTATTATGATATATACTATTGTTTAGCTGATGATTGTAGATTTTCTGTGTTTCAAGGTTTTCCTATGATGATGAAGGCTCCTGATTTTGGCACTTTAAAAATGGAAGGTCAAATGGGCATTTTCTCTGAAATAAGGGAAACAATTACTAATGTTAATAATGCATCAAAGTCTATTACTAATGTGTCAGAAAAAATTGATAAAATTGTTCCAGAAACATGTGAACCTGAACAGGCTGTAATTGCTGAAGAAGCTAAGACGTCAATGTTTTCATGGATTACTACAAATGTTCCTGAAGCAATTAGACAGTCTTTTATTAATGGTATTGGTCACATTATGCATTGTATAATTAACCCCACTGTAAAAACTATAGCATGGGCTTTTACT…	5430	Picorna	Picornavirales	Iflaviridae			YP_009342337 [Wuhan fly virus 4]	62	36.122	SRR1502929
Inostemma solemo-like virus	Inostemma sp.	segment 2	GGCGGGCCCTAAGGCCCCACGGGATAGTTTTACCAAATTTCTTGCTAATTGTTTTAAACAGGATGCCTGAGAAGAAGTTTGTATGCAAGGCCGATGGACGGCAGTTTAATACAGCAGCCGCATTGGCCCAGCATCGCCGTGATACACACGGGGCGGGCCCTAAGGCCCCACGGGTCCCGCGTGGGAACCGGCGAATGCGAGTGGCGCAATCACCAGCAGTGGTGGCTGTGCCACAAATGGTGCGATCCAGCGCTTCAGAGTTGGTTCGCCTATCCGGAGTTGATAGAATCTACTCCGGTTTGCTTAAGGGAGATGGTTCACAGAAAGCGGGCTCTACCTTGTGTGATTTAATTATCACACCTGGTTCTTTTGTTCGCCTCTTTCATGTGTCCATGGCTT…	1484	Solemo	NA	NA			ASM94005 [Barns Ness beadlet anemone sobemo-like virus 1]	66	31.965	SRR1502929
Inostemma solemo-like virus	Inostemma sp.	segment 1	GCCGCATGAAAGCTATTTTGCGACTTTGTTGTTATTTGAAGATATTAAAATAATAATTGACAATTAAGATGGAAAACCAAGGCAATGTTGTGGATGTGGAATTTGGTGTCGGTGAGACTGGAGTTCCATATGCGCCTTTGGAGCGCCCGATTGAGGGCGCGGCTCCTGGCATTGGAGACCGTTGTCGGGGAATAATGCGGAAAGTGGGGTGGATAGCCGTTGAGGCTGTTCTCGCCATGTTCGCCTTGGGTGTGGCTTTGATAGTCGCCTCAAGGTGGATCCGGTATGGTTGGCTGTTGGTGGTGCGAACCTTCAACAGCCATATGGAAGCCTTCTGGGATCTCCTGGATGTCTTATCGCCTAGTGGCGATCAAGATTCCAGATTGGAGAAACAGGAGC…	3185	Solemo	NA	NA			YP_009330084 [Hubei sobemo-like virus 29]	41	61.663	SRR1502929
Ceraphron bunya-like virus	Ceraphron sp.	segment S	TGACCGATCAAAAAATAACTAAGAATAAAAATCAACAACTACTGAATCAAACTTTGCCTACCTTAACCAAGCTAGGAAGCAGCACAGGAAGATGAGTACTAGAGTGTCTATGCAGGATGTCACTGAGGCAGAGGCCTTAATGACAGAGTTACTGGCCATGGATATATCTGAGGACTCAATAGGAGTAAATGTCTCAGAGTTATCATATCAAGGCTTTGATCCATCTATAATTATTGCTTGTATGTCTAAGAGAGGAAAGGCTGCAGGTCATGGAGCGGAAGAGATCAAGAAGAACATTCAGCTATTGGCCATAGTGGGAACTCTCAGAGGAGGCAATTTTCCAGAAATAATTAAAAGATCTAGCATTGCTATCAAAGAGAAACTTGAAAGCCTGAAGAA…	1130	Bunya	Bunyavirales	Phenuiviridae		Goukovirus	AHH60919 [Cumuto virus]	70	35.849	SRR1502931
Ceraphron bunya-like virus	Ceraphron sp.	segment M	CTTCCAAATAAAGCATAAAAACAAAAAATACACATAAGCTATAATATATAAGCATTTAAATATATAACCATAACACAGGGGCATTACTACAAACTATATAATAAGTTTTAAGATCATAACAAGCCAAAAGGCTCTAATCAAATCAACTATATTCTAATAGGCATTAAGCTATATTACATCTGTAGTCTATTAGTGCAATTAGTACAACCAGGATAATAATATATTTCAATATTTTAATCTACTAGTATAGCTATATTATAGATCACCTGAAACATATATATATCTTACAATATATTTATTGAGCTTTGATACAACACACCTTGGGAGAACATAAGCAAGGAATAACCAAAGTGTTGAAATGGATCTAAAGATTGACGCCTACCTAATCCTCATCCTAGT…	3589	Bunya	Bunyavirales	Phenuiviridae		Goukovirus	AHH60918 [Cumuto virus]	81	42.252	SRR1502931
Ceraphron bunya-like virus	Ceraphron sp.	segment L	CCGGTCTCTTTATTTACATAATCAACTAATATCCTAAATATTTCAGATCTAACTTTAGTCCACCCAAAGGGGCAACAAAGCTATGGAGAATCCTATGATGAGTAGGTCACAAGATCAGGTCCAAGCAGATCTCTTAACATCATTCAAAGAGAATTGCATGCTACAGGAAAATCTCCAGTTCAGTGGTTCTGTGTACCGGTCTCAATCATCTAGATTGTGTATCCCTGAGGTGAGAGATGATCAGGTTGAAATAGACCACAAGACTAGTACTGTGAGGATATCTGAGGTGAGCATTGCAAATGATTCTGCATCAGCTACAAGCATCACAAGAGATCTAAGGACTGTGTACACTTTTGATGAGATTAGGAAGTTTCCTCATGATTTCCCATTTGGTTTAAT…	6467	Bunya	Bunyavirales	Phenuiviridae		Goukovirus	AHH60917 [Cumuto virus]	95	48.244	SRR1502931
Ceraphron picorna-like virus	Ceraphron sp.		CTGTAGAAACGCCTTATTATCAAGCTCGTGAGCGTTTATTAACTCAAAGAGATTCATCTCAAAAAGTTAAAACGCCTTCTCATAATGGATATATGTATGTTTGGGTTCATACAACTCAAAAGCGAAATTTTAATTTAGAAATGTATTATTCGATCGGAGATGATTTTCAATGGTCAGTGTTTCAGGGATTTCCTCCTATGTTTGATTTAGCTCGAATGGCTGATTTTCCAGAGCCTCAAATGGATGTGGAAGGTGATATAGTTGGAGAAGGAATGTTTAAGAAAATTAAGAATACTTTTACTTCGACAACTCAAGCAGCGAAAGTTGTAGAGCAAAGTGCTATTCGAACAACTGCAAATATTGATACAACTGTCTCGTGTATGCAAAAATTGATTGATA…	5818	Picorna	Picornavirales	Iflaviridae		Iflavirus	YP_009342053 [Wuhan coneheads virus 1]	92	32.56	SRR1502931
Ceraphron virga-like virus	Ceraphron sp.		CCGGGGTGTGGTAAGACTTATCATATCCTGCAGAGTCATCGACCACCAAAAGATGAATACAAAGGAGATCTTGTGTTGAGTATGACCAAGGAGGGAGCGACGGATATGTTGTCACGAATGAAAGGTAAGTTGCCGACTGAAAGAGTACGAGAAGCGAACGGTAGATGGAAGACGAAAATAGTGGGTGTTGAGAATTATAAGACCGTTGCGTCGGCTTTAGCTCACGGTACAGGAGATTATGAGGTTGTGTGGCTAGATGAATATTTGATGTCTCATGCGGGAGCTATCGGATATATTGTTGCCATGACACGTTGTAAGAGAATCAATTTGATAGGGGATCTGAGACAGATTCCATTTACCGACAGAGACCATCTTATTGTGAACAGGTTTTGGCATCCG…	5078	Virga	NA	Virgaviridae			YP_009337423 [Hubei virga-like virus 1]	51	44.277	SRR1502931
Cosmocomoidea morrilli mononega-like virus	Cosmocomoidea morrilli		CAGATCCTCAAATACTCTCGTAGAGGTATACTGGTTCTTAACTAAAAAAGTAACAGATCTACTTCTGATTCTTATACGATTATTTTCTTTTTGTGTTTATTTTGCTTCAAGCAGTATTAGCTTTATCAATTATGTCTTTTAATCAAGCACCAAATCAACCCATCCTTAACCAGTCCACTTCCAGAGGCCTTCAAAACAACACTACGGTAGTGGTGGCCACTGATGGTCCAACTTTTACCAGGCAGACAACAGGGGCGACAGTAGCTGTTCAAACTCCTCAAGTGACGGTGGCATCTCAATACCCTAGTGAGTGGTTTGAGGTCAATAGAGACAAGAAGCCTCAACTCGTGATCCCTAGGTTTAGAGCGGAAGGTCAAGCACTATCTCTTGCAGTCTTAG…	11740	Mononega	Mononegavirales	Rhabdoviridae			YP_009301743 [Wuhan Insect virus 7]	52	52.933	SRR1502933
Cosmocomoidea morrilli toti-like virus	Cosmocomoidea morrilli		CAAGTGGGAAGACGTGGGCCACCTGACGCTTTTATAGCGGTTGTTTTCACTCTCAAACAAACAAGTCTTCCCACGGTCCCCCACCCCATCGGTCGGGGGAGGTGAGCCCTATAGGTTAGTTTCGGTTTATTGTTTATTATTGTTGTATGTTTTCCTTATTCCGTTTTTAGTTTAGTTTAGATTTATTTGTTCCCTAATTATAAGGTTTTAGGTTAGTGTTTAGATTTAGTGTGTCCAAAAGGATATTGGGGTTTGGACAAGTCGTTAGTATTTTATTAGCGACGTGACCCCAATATTTTACACACCCTGACGATTTAAATGCCAAATTCAGTGTCCCATTGTCCATGGGAAGATATCTGTCCTAAATTAAGTAAGTGTTGGGTTACTTATAAATGGCAA…	8452	Toti	NA	Totiviridae			YP_003800003 [Circulifer tenellus virus 1]	23	34.956	SRR1502933
Metaphycus flavus picorna-like virus	Metaphycus flavus		CTGAACCTGAGATTTTGTTCCTTTCCTATCCTTGAAAGTCAACAGACAATCAAACTCAGGTTCAGATGAACCGATGTTTCTTTGTATATCCTGGCGAAGATTTAACAACGTCAAATGCAACAGGATTGATTGTTATGCCTAATAAAACTATGGCAACAAAATTTGTAACGAGTTTGTGGAATGCGTCTGAAGGCCCAACACATCAAATATCTTGGCCTAAGGTCTTCTCAGAATTCGCCGATAAGGATGCTGTTTTTGTACGCGATAAAAGTCCTGATATTTATTTTTTGAAGGATAATAAGAGAGATAAGCCCGCATCGAATGAAAGAGGGGATTATTATCTTATGTATCCTGTCAAGGTAAATTCAGAATTGGATTTTGAACTCGTGCCAGAAATGG…	6821	Picorna	Picornavirales	Iflaviridae			YP_009342053 [Wuhan coneheads virus 1]	91	40.283	SRR1502934
Metaphycus flavus reo-like virus	Metaphycus flavus	segment 2	TGCCTTAAGTATAAGATCCGATTAGCTTAACAATCATATACAATCATGTCTGGTAGTGAGGAGATATTAAAACAAATTGAGGAACTCAAGAAGAAATATGAAGAACTTAAACTTTTGGAAACTAGTAATGGAGGAGTTACAACAGAACAATCGAGTTTAGTGAAGGAGGATGTGAAGGAAAAGGACTTACAAGTTAAGGAAATGGTGAAAAAGGAGGATAGAGATGAGAAAGAGAGAAAAGAAAATAAGGGGAAAGGAAGTGGGAAAGAAGAAAGTAAACTAGAAAAGAAGTTGAATACGCTCGACACAACTATTAAAATGGAAGAGAGTAAGAATAAATTGATTTTAAATAATGATCCTAAGGAAATATTTGACAAACAGGCTGAGAAAGTGTCACTG…	3783	Reo	NA	Reoviridae			QBA09478 [Reoviridae sp. BF02/7/10]	88	33.927	SRR1502934
Metaphycus flavus reo-like virus	Metaphycus flavus	segment 6	CTTCGTATGTTGACTGACGCTACTGACATGTCCCGAGTTTATTATGTCCGAATGTAATTGATCATGGTTATTAATTATGTCCGTAATTAATAGAAGGGTAATATGTTTGTGGAATTATATTGATAATGGAACTGAATTGATGTTAAAATTCTTAAAATTGTACAAGCAAGGAAAGGGAATAGTTGATTATGAAAACATACCTGAAATGGTGTTATTCGGAAAGAGGTTGTCCAAGATATACTCAGAAAACAAAGGTTATCCAGAGAGATTTATTAATGAGTTAAAGCTGAGAAACACGTATGGAATTATTATTGTTACTGAATATACTAAAGATCGTGTAATAGAGAAATTACACAATTTAGGGTGGAAATTACCGAAAGGTGAATTAAACAGTTGTGG…	1929	Reo	NA	Reoviridae			AVO64753 [High Island virus]	70	28.178	SRR1502934
Metaphycus flavus reo-like virus	Metaphycus flavus	segment 4	GATGGAGGTTACTGTAAAAATTGAGCAATTTTTACAGAAAAACTCAAGACATGGCTCAAAACGCAATGATGGAGGTTACTGTAAAAATTGCTCAATTAATGAGTGAACTTCAAAGTTTAAATAAAAAGATTGTGAAAAATATTAATGACCAAAAATCAGAATTTACGAAGATAAATTCTAAGATTGAAGAAATTTTAGTTGTAAAGGAAAGGAGTGATATGAATAAAAGTAAAGATTTAGGAAAAGAGAAAGATAAATATAAATATGATACTGAGATGAAGGATGATGAAGACACGGAATTGAATTATGGGGTTAGAGTTAAACGAGAAGTGTTAAATAAGAATGGTAGATCAAAAATAATAAATGTTGAAGCGAATCCTGAATATTTGGAACATTTCT…	3526	Reo	NA	Reoviridae			AWA82240 [Eccles virus]	53	35.681	SRR1502934
Metaphycus flavus reo-like virus	Metaphycus flavus	segment 8	GCCGAAACTTGATAGATGCTCAGAGAAAGTTGCTGCTAAAGTAGGGAAAAATATGAACAGAATGGTAGACATTGTAAGCGTAGACAAGAATCTAAATGATTTAAGTGCACATGTTTCAGATGTAAGTTTAATAGGAAGAACGGAAGTTACAATATTAGATAATTTACGTACCGTATCGATTGAATTACACGGCAGAATCACCCAGGCTAATAAGAATCAATCTAATTACAAAGTTTATATTGCACGAAAGTATGTTTTACGAATGATCGTAGCGTATCAAAATCTAATTGGTTATGGGATCAGTACATCACTACCCGCCTTAGTCACAAGTTTGAAGAATGCATATGATATAAGTAGTCCGGATCAAGAGGTAGCTATTACAAACAATATAATATTGCA…	1540	Reo	NA	Reoviridae			QBA09482 [Reoviridae sp. BF02/7/10]	90	34.483	SRR1502934
Metaphycus flavus reo-like virus	Metaphycus flavus	segment 3	ATACTTTAAAGAAGAAGCTTACCTGAGCTACGAATGAGATGACGAAATACTTTAAAGAAGAAGCTTACCCCCTGAACTTTACGTTCGGGGATATTGACCTGATTGAATCTAATTTAGCTATTGACTATTTAAATAGATTACAAAATGAAAAGTTATTTGAACTAACTTGGAATGACTATACTTTGAAGATTAGATTTTTAAACATTTGGAGAGGAATTGGACTTAAATATGATGCAGTTATGTTAATGGACGAATATGAAAATGAGAGGTTAATGAAATCAATATTACAGGGAGTAACTAGATATAAGAAGATAAATTTTAGTAATGAGGAGGTTAAAGAGTCAGAGATATTAAAGATATTGAAAGGAGAAGGAAAATCAATGAAAGTAGATGAGATAG…	3615	Reo	NA	Reoviridae			APG79179 [Hubei diptera virus 21]	95	26.582	SRR1502934
Metaphycus flavus reo-like virus	Metaphycus flavus	segment 1	CAGAAATGAAGCGATGGATGAGATTTTAACACGTGTTGTTAAATCGATTTCGAAAGATGATCTAGAAACAATTAAAGGATATGGTTTATTTCAAGAATATGAATCAGAAGTTAAAACCTGGATTTTAAATATGGACGAAATATCAAAATTGTATAGCAGTAGAACCGTATTAAGTTATAATAACTTATGGTTATTAGATTTATCAATCATATGTACATTTACTAATCGAAATTTGGTGTTAAAGATGTGTTTAGCGACTACCTATAAAAGTCCAAGTAGTTGGAACGGGTATGTTAAGTCTTTGCAAAATCCAAAGAAGTATCTATTTGGGACCGAAGATTTTAGAATTGATTTTGACAATGAATATATAACTAGTTCACCAATGACGTACATAAGTAA…	4261	Reo	NA	Reoviridae	Spinareovirinae		APG79176 [Hubei diptera virus 21]	96	38.001	SRR1502934
Tamarixia radiata reo-like virus	Tamarixia radiata	segment 5	TTCCGATCTAAGCGAAAAAAAAGATTAAAGATGAAAAGTCAAAACTTTTCTTACTTAATTACAAACGAAATACCGACTATAAAAATCCTCAGAAAAAACAATCCAAAATCATGAATAGTCTCCCGGTCTCCCTCTATCCTCTTTCACTTGAACACTCTAAACTATTGATCCCAAGCTATGATCTAACTCTAGTTAACAATGCCTTGAACACTTCACCCGACAATATTCCTTCAGTATGCTTGGTGTTTGGAGCCTTTGATTGTGCACATGGATTTTACTCTAGTGGAGTATGTACATACTTGTACCCTAACGCTATTCTTACTGAGCATAATTGTATTGATCAAAGTGAAGTGATCGCATTAAAATTATTGACCGGAGCTGAAATATTTGATGGAGATC…	2389	Reo	NA	Reoviridae			YP_009059076 [Cimodo virus]	40	27.778	SRR1502935
Tamarixia radiata reo-like virus	Tamarixia radiata	segment 3	CTTCCGATCTGAAACATTTAATAATATGGCAGAACTTAACACACCAATCAACTTTGTAAAGAAAACTTACCCAAACAAGATAGAAATTAACAATCAAAGAGACACAGAGAGATACTTAGCAGTTGAAGCATACAAATTACTACATAATCCCCCTTCGTTTAGAGTAAAAAGAAAAGACGATAACTCTTATGACATAACCTTCTATGGTATATGGAAACGATTTAAGGCACCGCATGATTACTTTTTTCAATTGCACGCTAAAGTTAGTACAGATGTAAGCATTGAGAGTTTAGTAGAAGAGAGATTATTTAGTACTGTAACGCTAATTCGGCTTTACTTAGCAGAGATATTACCAGCAGAAGGTGCAGATTTTTCAGCTTTTACTTTTTGGTACGCAAT…	3253	Reo	NA	Reoviridae			AHF20717 [Cimodo virus]	98	32.931	SRR1502935
Tamarixia radiata reo-like virus	Tamarixia radiata	segment 2	AGATCGTTAATGAAATACCCAGTATCGTAGACATTAAAAAGAAGGATATTGAAGCTGTGGACACAGACCTACTCGCACCGCTACCATCATCATTTGATGCTTTGTCATTCATTAAGAACTCTTGTGCCATGTTCACTTCCAATACTCAGTGTGTTAGCTATCAGATTAAGACGAAAGGTACTTACGCAAGCTTGGAGTACGACCCAGAAACTCTTTTAGAGTCAACGATCAAACTGAATGCATTTAATGTTATAGGCGCAGATGGCGTAGCAATTGATAACGCTGAGCATAAGACTAGAATGCTTGCTGGCTTGCTAGAAATGGTACTTAAGATGAGAGTATTAGGTGATGTGTTCATAAAGAGTGTGCCAATGGTTACTATTCAAAACTCGGAAATCA…	3201	Reo	NA	Reoviridae			AHF20716 [Cimodo virus]	97	36.902	SRR1502935
Tamarixia radiata reo-like virus	Tamarixia radiata	segment 8	AATTTATATATCTAAAGAATATTTTGAAAATCAATGCTTTGTAATAAAATCACTATCCGACTTTGTATACATTCTCAAATTTTAAAATAAAATTGATCAATGCAAGTGGAAAAATAAGAAAAGAAAGGACAAAGACTAAATAGACAGATCAATAAATTAATTAAAATGGCAACTCAATTTCCCCAAACATTAAGACTAGAAGTAGCCAAGATTTTATTTAAATATGCAGGAATTATTACACATTTAGAGAACGGAATTGTCCCATATTCGCTATCAATAGTCCCATCATTCACATCTTTAAAAAGTAAATATGCTGCGTTTTTACAAGATGACGGTATTAAAACAACAAACGATCTTAGAGAAAGATACTCTGGACTAGCATACGGCTTTTCGTCGGAC…	1529	Reo	NA	Reoviridae			AHF20722 [Cimodo virus]	44	26.609	SRR1502935
Tamarixia radiata reo-like virus	Tamarixia radiata	segment 4	CGGTGCTTACATACTGTGACGCTTCGATTGAACGACAAATTAATTAATAAAACTTAATTATGATTGAGTGTGCATCACGTTGATGCTTCTCATCTGGAGTAATTTGCATTGATGTAATGGTAGAGGAAAACCAAAAAGAAGAGAGTTACTCCCAAGATGTTTGAGAAAATTGCTAGCTGTACGTCAGTTATCATCTTGATAAGTCAAATGCGGCTTATTTTTCGACAATAATTTGGTGAATACAACGTTTGTTGACGTGTTGACGTGGTGTTACTTGTATTGGTATAACATAACCTCCTAACAAGTTTTTTTTTTTGGAGTTTCGGAGTTTTGGAGCAGCTAGAACGTTGGCACTGTTGGCAGACATGCAATCACATGTTTTCGCGCCTGCGTACAAGA…	3411	Reo	NA	Reoviridae			YP_009059075 [Cimodo virus]	61	49.932	SRR1502935
Tamarixia radiata reo-like virus	Tamarixia radiata	segment 6	CCCAATCGGAAATGCCATTTGCATCGAGACAAAAGAACACATGTACATCTTATTGTTTTCTTTAATAAAAATTTTATTAACAGTAAAATATAAAAGAAAAGAGATTAATAATGTTAATTTGTAGCAATGTCATAAAATGACTTTTATATATAATTCTTTATAAATATTTACAATACACAGTATTAACAATAACATCTCGTGTTGTTGTTGTTGTTGTCGAATTAGTAATGTAAATTGTTGCGGTCATTTTTTTTTTTTTTTCTTTCAAAATTTAATATGAAAAATTCTCTCTTTTCAAAAATAGATATTTTTATAAGCAATTGTTTGCTAGCATTTTATTTGCTTGATGGTACAATAAATTTATTCGAGTAAGTATCTATTATCGTAAGAATATAATTT…	2293	Reo	NA	Reoviridae			AHF20720 [Cimodo virus]	71	27.556	SRR1502935
Tamarixia radiata reo-like virus	Tamarixia radiata	segment 1	TCCGATCTCGAAATCTTTAACATACCCCAATTAAATACACTGATTACCAACCATGAAGCGTTTATACAAACAGAAATCAAGAAAATTAAACAGAATCAAACAGACGCACTTAACACCCATGCTTCCAAAACAAAGAAGAAGAAATTAAACCAGACGCAAAGGAGACTTAGGAATTTAGAAAATACAACAATTAATCGAGATGAGCTTTTAAACGCTGCAAAAGAATGGAATGAAAAGTGTGATGATATTAAATTAATACTCACGTCAAGGAGTTCTTTTATTAAAAGAGATGACCATGGTAATCCCTATGTTTCAGTTGACCCCGATAAAGTACTGCAATGTATAACAACCATAGCCAGCATGCCTAGAGATGCGATCTTATTATTATTAAAAAGTTAT…	4040	Reo	NA	Reoviridae	Spinareovirinae		APG79142 [Hubei reo-like virus 2]	99	40.843	SRR1502935
Brasema neomexicana mononega-like virus	Brasema neomexicana		GGCGTTACCTCTCACATTTTGGAGCAGAGAATTTGATCCCTGTGCATTCCATTACTTATATGGGAAAAAACCTCCATCAATCCCTGGAAATCCCCCAACACCTGAGCGGAGAGTTATGAGTTGTTATTTGACATCCTATCCTGAGATTTTGGTTGAACTGATTCAAGAAAGGGATAAAGGATATATAAGAACAGAAGATTTATCAGCAAATATATGTAGAAAAGAACAGGAGTTAAAAATCAAAGGACGAGGTTTCGTCAAACAAACGTGGTCACAACGATTAGTTCAGACGTCAATGGAGAAGAACATCGCAGATCAGTTCTTCCGGTATGTTCCAGAACAAACCATGACTGCTGGGGAGCTATCTCTTCTTATGAGAATTAGTGAAACTACTAGAAA…	839	Mononega	Mononegavirales	Xinmoviridae			YP_009337182 [Hubei diptera virus 11]	99	47.857	SRR1502937
Brasema neomexicana partiti-like virus	Brasema neomexicana	segment 2	ACACAAACCCCGCCGAAGTTAATGTTAACTACCTCCGCCGTCCGCTTTACTCCTTCGCGAATATCAACGATACTCCAACTGTATTTCGAGCTTCCCCAGCCCACTTCCTTGGTACCTTCTTTGACATTCATGATATCACAAGCTCCTATGGATCAAAACTAGAGCAAGTCTTCCAGACCGTCTTCAACCCAGTCCTCTTCCGCGACTATCAAAGACGCCAAACTCTCGCATCCATATCTATTGTTCCCCAACAATACGATGACGAACACGTGAACTTCTATGACCTCGTTTTCTCTGCCTCTGCGTACAATTTGTCAGAATACCGAACCGTTTTCCAGTCTATCTCTGGAGCAATGAAAGGTGTCGTCAAATGCCCTGGTGATCTTGCATCCTTTTTCA…	1584	Partiti	NA	Partitiviridae		Betapartitivirus	ARW80028 [Cucurbitaria piceae virus 1]	88	68.172	SRR1502937
Brasema neomexicana partiti-like virus	Brasema neomexicana	segment 2	GACTGATGGTCGCTCTCGCGCTTTCAAAGGTGAACAAGATGACAACACTGATCTTTCTGATCAGAAGAAAAAGGAAACTGGAAGCTCCGTCGCTCCCCATCGACAAGTTCTGCTTGCTTCGACTTATCATGTCGGAATCTCTTCCATCTCTCGCCCGTCTGTTTCGTCGTTTATCCCTTCCGCTTCAAACTATTTTCAAATGGTTTCTGCAATCTGCTCTGTGCTCACGGATAACTCTCTCGTTCATACACTTAACCCGGCCTTCCTTTCTATCGTCGTCTACCTCTATTATGGTCATGTTTTCTATTATCATATTCTCCGCGCCCGTGCTGCTGCCGGATCTGACGTCCTGACCCGACTTGAGAAACGCGTTCTTACCTATTACGAACGAGTCTCACC…	1527	Partiti	NA	Partitiviridae			ATS94411 [Podosphaera prunicola partitivirus 1]	89	61.319	SRR1502937
Brasema neomexicana partiti-like virus	Brasema neomexicana	segment 2	GAGAAAACCAACCTCTTATCGCCAAATCAAGTTTTCATCAGCTTAAGCCTCGCCCCTCAAAGCTTACTCGGTAACCTCTCACTAGTTTTTACCAACCTCGGTCCCCAATGGATCCCACCAGCGCAACAACGCCCACCGTCCCCCACGGTCCTGGTGTCGCTCCACCCGCCCCACAACCGCCAAATGCCCCTCCTCCAAATACTGGTGGTGCATCTGATGCTCGAAACGCGCAAGCCGGTCCCGCCCGCAATAGGAAAGAACCACGTCAATTCGTGACTCCATCCGCTGCCACGGTCTCCTCCGCCCCGCCGCTTCTACTTGGTGTTAGCAACCTCCCGTTCTACACTAACCAGCATCTTGAGACAAACACGTTTGTTCCATCGTCCTTGGTCCTCTTCG…	1296	Partiti	NA	Partitiviridae			AFY23215 [Diuris pendunculata cryptic virus]	76	33.136	SRR1502937
Brasema neomexicana partiti-like virus	Brasema neomexicana	segment 2	ATGGCTGCGTCTGTTCAATCAAACGTCAACGTTCATCAAGCATTTGCTGAATACCTTTCCATGTCTATGCTCAAAGTCAATCAACCCTCAACTGACCTTTCTACGGTCAATTACTGCCCTGCCCACTTCCTTGGAATTGAAATGCGTGACAATACGATGTACAATATTTCCAATAAACTTGTTCAATCATTCCAGTCCATTTTCAATCCTGTCCTCATGCGTGCAACCCAGCAAAGACAATCCTTCGCACCCGTCTACATCAAGCCCGCTGTACTCGACACTTCTCGACACAGTTTCTACGACGCTGTTTTCTCCGCTACATCTGCAAACCTATCTGAATTTAGAACACTCTTCGACTCCATTTCTGCTACCATTAAAGGTGTCATTCCCCTTGCTTCT…	1563	Partiti	NA	Partitiviridae			QDH76496 [Curvularia lunata partitivirus 2]	91	35.887	SRR1502937
Brasema neomexicana partiti-like virus	Brasema neomexicana	segment 2	CAACAGAGTTTTTGACGTAGCATCATCATCAAAAGCAACAGCGTCGCATACTGTTTAGTTTTCTGCCTCGCTACCTGACAATGAGTCACAACGCAACTACGGAAGGCCAGAGTCCGCCTGGAGCAAATCCGAACACTCTAAACGCCAAACCCCGAAAGGGAGCAAGACCAAAGACAAAGAACTCAACCGGAGGACAAACCCAGTCCATGCGGTTGGGATGGATGGACCCACTTCCCGAGGTGGATGTCATCTACCCACTCGGTCTTGAGCCTAACCCAGAGGCTATCCCCGCCGGAGAGATCGAACTCGAATTCGATCTTCCAGAAACAATTGCAACCCCCTTCGCCAATGTGATTACATCCATTGGTGATCGTCTTACCTTGGATGAAGAGGAGAAGG…	1401	Partiti	NA	Partitiviridae			APP18152 [Magnaporthe oryzae partitivirus 1]	88	63.768	SRR1502937
Brasema neomexicana partiti-like virus	Brasema neomexicana	segment 1	GCCGACTGGAGTGGCTTTGATCACAAAGCTCTTCACGAAGTCATCGATGACGTTCACGATATCTGGAAATCTTGGTTTGATTTTGATCAAGGTTACGAACCCTCAACTAGCTACACCCATGACTATTCCGACACACTATCTCGCAAAGAACAGATTGAACGCCTCTGGAACTGGATGTGTAATGCCGTCAAGCATACACCAATCAAATCCGAATCCGGAAACATGTATCAATGGAAATGGAATGGAATCGCCTCTGGCTTCCAACAAACCCAACTCCTCGATTCATTCGTCAACGCAATCTATCTTTTAACATGCATGTCAGCTCTCGGAATCAATATCGATTCTCCGCATCTACAAGCCTACTTTCAAGGCGACGACTCCATCGTCACTTTTCCTGAA…	939	Partiti	NA	Partitiviridae		Alphapartitivirus	AOX47571 [Ceratobasidium partitivirus]	96	76	SRR1502937
Brasema neomexicana virga-like virus	Brasema neomexicana		ATGCTTATTCTGAGCGCAATGGAGGGGCTCCTGATTTGGAGACCTTGCATAATAGACCGGTTTTAGTATCAGAGTGTGTTAAAGCATTTAGGGAGTGTTTTGTTGGGGACAAGGAGAGATATGATAATTTTCGGTTTGACGTTATGTCGGTTAACACGTATGATTTGAATGATTGGATAAAGGGTCAAAAGGATATGGTTAAGGGAATATTAGAGTCTTCTCCGAAATGCTGGATCGATTATCGCGTGTGGTGTTATTATTTTACTTTGAAGGAAAATTGTAAACCGGTTTTGGATGGAACAGCGCCTAGTAAGATCACAGCCCCACAGACCGTTGTTTACATGGATAAACTAATAAACGCGATATTTTGTCCATTGGTTAGGCGTATGAAAAGTAGAT…	1935	Virga	NA	Virgaviridae			APG77733 [Hubei virga-like virus 13]	61	39.85	SRR1502937
Cosmocomoidea morgani toti-like virus	Cosmocomoidea morgani		TATTTGCATACATACGCAGATGGGATAAGTCAGAAAGTATGGAGAGAGGAACCCGTTGCATACACTACAATGGGTTGCGATATGTTAAGGAGATTAAAAGAAAAGTGTGATTCATGGTGTCCTAAACTGGTCAACAAGAATCATGCGAAGTTACCTTACATGGACTTTTTGGATCGAAGAGCTGATTGGATAGCTGCAGGTTCTGCGACAGGTCCCAATTCATGGTTAGAATTGGAGGGTGAGCAGATAAAGTTGAATAAACGTGAGTGGGCAGAACAAGTTACGTCCAAGCAGATTTATGATAATTTATACGAAACCAAGCCAGCTGAAATAGCTTCATTTTCAAATAAGTTTGAGAACGGAAAGGCAAGAGCTATATATGGCACCGATTGTTATCAC…	1336	Toti	NA	Totiviridae			YP_003800003 [Circulifer tenellus virus 1]	94	42.523	SRR1502939
Lachaisea equicollis partiti-like virus 1	Lachaisea equicollis	segment 1	ATCTTAGATACCTTTTAAGCATACTGATTTTCGCAAATTTTATACAGTAATCAACATACTCCTCGTGAATGGAAGTTGATAAATCGAACAAAATGCGGAGAAACGAGTCGGATCGTCCGACAAACAACTCCTTAAAATATGTAACGACAGTGCGCCCACATCTCATACAACGTGAGAATTTCTTAGTTGACCCCTATGTCAAGGAGGCAATCGAAGAATTAACCGGCATTGACCCCGATGAATTACTCGGTGGTTACACTCGCTCGTTATACTCATTAGAAGGGCATTACGCTAACCTCTGGTTATTCGATAAGCCCATTTTACCAAAGCCAAATGATCCAACCTTGGATGTCGCAATTGCACATACCAACGCGATCTTTAAATTACCACGACCTGTGG…	1481	Partiti	NA	Partitiviridae			APG78229 [Hubei partiti-like virus 57]	94	65.659	SRR1502942
Lachaisea equicollis partiti-like virus 2	Lachaisea equicollis	segment 1	TCGCCATCGACGATGACCCTGGGTAGAGTCTTGCGCTTGCGCAGACTAGACGGCTTTTCACAAAGACACGTCACCAACCCAGGTGTTACACGCTACCTACAAGCTTTGGATCATGGGTTCAATTACTGGCGTAGTCCAGTAACTGCAGGAGCCATACGTAGAGATATCTTATCCTACAAGAATCCTTATGCCGGCACAGACCTCCCCCCTCTGCTGAGGGTTGCGATTGGGCACGCCTACCGGGCGTTCCGATTGCCGGAGCCAGTTAAAATGCTTCATCTCAATGATGTGTTTGACTATGACTTACAAATATGGAGCAGATCACCTGGTCTACCCTGGAAGTCTCTCGGCTACAAAACTAAACGTGACGTCGTCAGCGACCCACGTGCAACGAAGTCT…	1407	Partiti	NA	Partitiviridae			APG78238 [Hubei partiti-like virus 41]	97	65.563	SRR1502942
Lachaisea equicollis tombus-like virus	Lachaisea equicollis		TCTTCCGATCTTGATTTTTCAACGATGAAATACATCGAGGCGTGTATAATATATATATATAACTTTCTATAACACGCGCACCTTACTTTTCACGCCCGCATTTTTATGTATGTATAATGTATATATATAATAACCACCTCCCCCTCCCCCGCGATACTTTCACTCGCACGAGTTCGCAAACACATCCTTTATATTGTCACGTACGCTGAGTCAGCTCCCGTGGCGACTCGGCATACCTGAGCACGGCAAGACCAGCCATCACTTACATTTCCTAGAACCAACGCCTAACGTCGGTTCTTCGCGAAACCGCTGACACGGTCCTTTTTATTACGACGTAAAACTTCGGCTTAACTAACAAGGTTAAGAACAATGAACCCGGGTCGCTAACAAAGCAACTCG…	1871	Tombus	NA	Tombusviridae			ANG56339 [Diaphorina citri associated C virus]	59	65.041	SRR1502942
Eucera nigrescens partiti-like virus	Eucera nigrescens	segment 1	CACCCATGCTTTGGGGCTTCGAAACTTTCACCGGAGGTTGGTTCAGACTGAATCAAATACTCTTCTGTGGATTAGTTCGACGCTCATTCATAACATTGGATTGGTCACGCTTCGACAAACGAGCGTACTTTCCTTTGCTACGCAAAATCATGTACACCGTAAAATCCTTTCTCACATTTGAAGAAGGTTACGTACCGACACACGCAGCTCCCTACCACCTACAATGGAATAAAGACAAAACTGACAAACTCGAAAGACTCTGGCTTTGGACACTCGAAAATTTATTCGAAGCGCCCATCATCCTGCCTGACGGCCGAATGTACAGACGTCACTTTGCTGGAATACCTTCCGGCTTATTCATCACTCAGCTTTTGGACTCATGGTATAACTATACCATGC…	954	Partiti	NA	Partitiviridae		Alphapartitivirus	YP_272124 [Vicia cryptic virus]	99	96.215	SRR1502945
Chlorion hirtum mononega-like virus	Chlorion hirtum		TGCGACGTTATTTCGTAACTCGATCTCAGGGATTTTGGAGACCATTAAGAGCACTGATGCGGCGTCCGAAAATGAAAAGGCATTAGTACGTCTCACAAGCTTCCTTGCCTTAACCTTCTGTCGATTTGCAACAAAAGATAAACTTCAGATGGGTAATACCTTCAACAAAACCCAGTATCGAGTGAACCTCACCACGGTTGCCTTTTGGCCTACAGAAAAGGCGTTTGCACCTCCCTGCAAACTTAGTCTTGAGCAGGCTGAGCTCTCCTTGAAGAAAGGATTGGCCCCGGTTTCTAGAATGTTTATGCTATTGGCTGATGAATTCGTACGGTCTCGAGGAAATGACTATGAACGACAAGCCACACCTGGTTTTATTTCAGCTTCTGTTCTCACACATAC…	10974	Mononega	Mononegavirales	Rhabdoviridae			YP_009304559 [Wuhan Ant Virus]	57	45.211	SRR1502949
Chlorion hirtum partiti-like virus	Chlorion hirtum	segment 1	CGATAACCCCCGCTTCGTACTTATAGTAATATAAAGCAGATGGCTTACAATATTCACTTCAAGATAAATCCCTATACCTCGTCACTACCTACGGGCACACATTACATCATAACGGACGTTGAACGTCCGATATGGCCCGAGGATGTCGAGAAGGACGTACCGATGCTGAGTGGCCAACCGCTGGAGTCCAGTGATGGGTTTCCTTTTAAGATGGAGGAACCAATGGTGTCATTCAAGGTGTTCCGCGCCCTCTGTAACAAAGGGCTTGCCGATGTCGCCTCATCGATCGTCGCAATAAGGAGAAGGTCCCGTGTTACACCCACGGCGGTCTGGAATGGAGTCAAGAACTTCTTTGGAAAACCACCAGCCCGAACAACTCTCTCAGCTTATCATGAAACG…	2319	Partiti	NA	Partitiviridae			YP_009346039 [Wuhan insect virus 22]	71	51.095	SRR1502949
Pseudoscolia sinaitica virga-like virus	Pseudoscolia sinaitica		GAAGTATAAGTCCTTGGAAATCGACTTTTCGAAATTCGATAAATCAAAAACAGGATTACATATCAAGTGTGTTATTGCTCTTTACAAATTGTTTGGACTTGATGGTATTCTCAATGTTCTTTGGGAAAAATCACAAATTCAAACGTATGTTAAAGACAGGACTTTCGGTTTGGAAGCTTATTTGCTTTTTCAACAGAAGTCCGGTAACTGTGATACTTATGGGTCTAATACCTGGTCAGCTGCTCTTGCTCTACTTGATTGTCTTCCTTTGGAAGATGCAATTTATGCAGTTTTCGGTGGTGATGATTCTCTAATTCTTTTTGATGAAGGTTACTTAATTAGTGATCCTTGCAGGCGTCTGGCTGGTACGTGGAATTTTGAATGTAAAATTTTCAATTT…	1501	Virga	NA	Virgaviridae			ATO98268 [Lychnis ringspot virus]	50	85.484	SRR1502950
Liris partiti-like virus	Liris sp.	segment 1	CTCAAAAGTCCCTGTGGAGGTGCTACGCGCGGTTTTTTAGTTTGCTGCTACGATGCTCAGGTCGCGCCACATGTCTTTCCATTGAGTGTCCATCCCCTGGCTGTGGAGAGGGATTGCTGGCGGTGTCAAGACGACATAACCGTGTACTAATCTTGCTCCTGTCACAAATTTCACAGTTGCAATGCATCTTCGCTCTAGCGTTAGATCAATGACCAAATATGGAGTGACTTATTTTTAAGCACTGCAAATCACGACCGGACTTATGTATTTGCATAAACACTGACTGTAATTGCTCACGTAATGAGTGCCAAGCCGTAAAAAAGCTATGTATGACGGTATCTGAACAGGGAATACTGGACTCTAATTATACAAAACAGTAATTATACAAAAAGGGACTAT…	2036	Partiti	NA	Partitiviridae			APG78261 [Hubei partiti-like virus 38]	53	61.453	SRR1502951
Liris virga-like virus	Liris sp.		AAATCTTCAAAGGAAGGTGTAGATATGGCTTCTGTTATAGACGATCCTGTCCGGGAAAGTAAACCGACGTCATCTTGTGATCGAGCTAGTGTTAACTGTGATTTGTGTGGAAAGGAAATGAGATCCGATGTTAATGATGGTTTGAGGGATCCTAAATTTGAACCTTTTAAACTTGGGGATTCGAAGTTTAACATAGATTGGGCCGATTATTACGCCAAATGTAGGTTTAGATTTCCTCATCAATCAGACGGTGAAACATCTCTTAAACCCAGTAAAGGTTCAAATAAAGAGTCCTCTTCCATTTTAAAATCCAAATCCATATCAAGAACCGATCTAAATCGATTACCACAAGTTAAAGCTCCGAGGACCTTAGGCACTGGATTGGAAAAAGTGGACTGG…	5878	Virga	NA	Virgaviridae			APG77802 [Hubei virga-like virus 10]	51	41.292	SRR1502951
Elampus spina picorna-like virus	Elampus spina		GCAGTATTTCGGATCTTTCTTTTCACAACTTTATGCATTGGCTAATACTGGTTTGGAGCCATATTGTGTTGGGATTAATCCTGACGGACCTGCATCCGCAAACCTGTATTTTGCCGCCCAAAAATTGAACGTAGCTGGATTTGATTTGGATGTTAGCAATTGGGATGGCCATTTTTCTTGGCAAATGTTTAAGGCTGTGACACAATTAATAAACAATGTATATGACGATGATCTTGGAGAGGCGCGCGAGACTTTGTCGTATGCTGCTTGCTATGGCTGCGTTCAATTCCGTGACATGGTTTACAGAAAGCACTGGGGAATGCCATCTGGGTTCCCTGGTACGGCCGATTTTAACACTCTGGGCCACATGTTAATAGCCTATTCATTTTGGCTAATGAT…	1081	Picorna	Picornavirales	Polycipiviridae			YP_009337002 [Shuangao insect virus 8]	76	31.786	SRR1502952
Masaris aegyptiacus aegyptiacus mononega-like virus	Masaris aegyptiacus aegyptiacus		CCCTATCTCTTCCTACACATGAATTACTATATCAGATACAAGCCTATCTCAACTGTGGAGATTCATTAGCTAGATCTGTCCTATTGAATTGGCTAAAATCAAATATTCAAGATCCAGAGGAATTCCTAAATCACATCGAAAATTATGGGTTTCCGGAATATGAAAAAACAGTTGGTGTACGAGAAAAAGAAAGGGAAGGGAAATTAAAAGCCAGATTATTCGGGTTAATGACCTTATACAAAAGAATGTACATAGTATTAACTGAAGCCCTATTAGCAGAACATATTATACCCTACTTTCCTGAGATAACAATGATTGATGATGAACTGTCGTTAGACAAAAAACGATATCAATTCACCCAAAAAATTAAAGATCAAGACTCCATCTTAGTCAGTTTAG…	830	Mononega	Mononegavirales	Rhabdoviridae			YP_009304559 [Wuhan Ant Virus]	99	61.594	SRR1502953
Philocaenus barbarus toti-like virus	Philocaenus barbarus		CGATAAAGAGGTCAGCGTGCGTAGCTGCAGACCTCTTTATCACATAGTCTAAGGTTCTCCACCCATGAGTGGGGGGCTGGTGACTGGTCGGCCCCTAGGGGTCGATCGCGGGGGCAACTTACAAGACCTAGTCTTGGCTGTGATTACACTCTCGCCATCGCGCTAATCTTCTTAGGGGCCCTACGCCCAATTTTCCCTCCATACAGAAGGGGTGACTGGGGTTCTATGGAGTGACCCATACCCAGTTAACTTAGCTTTCCCACATCTTGCTGTGGGGCTAAGCTATGCACCGTGGGAAGGTCTCCTTTAAACAGGGAGATTAGCCAAAATCGTGCTGCCGTCACTGGTAGGCCGTGCTAAGTGGGTAGATCTATATCGCCCTAAATGCCTAACGACTGG…	7588	Toti	NA	Totiviridae			YP_003800003 [Circulifer tenellus virus 1]	26	41.512	SRR1502956
Arge berberidis picorna-like virus	Arge berberidis		GCCAATTTAATTTTTCCTAGCTTGACAGTACCTGGGGTACGGAGCTATTAAATACAATTTGATTGTCGTATTGTTTCTTTTAAAGTGAGAAGTATATGAGTATAACACCATATAACACAACGTCTTTTGTTGAGGTTCCAGAATCTGACAACGAGAGTTTTGTAATTTCTAATTCAGAATTCCAAGAATTGATAGAGCAATGGCACCAAAACACGTTTTTAAAACGAGTCAAGAAATTCGTGCGTCGCTTGCGCAATTTTGTGTGTTCAATGGTAGCATATCCATCATTGGCCGTAGTAACACCGATCTTATTAACTCTTGGCTCATGCGTGTTGGTTATTCTAGTTTGTATGAGAAAGTCACGCACCACCAAAGTGGTACTCAATACCTTTGGGAGGT…	9144	Picorna	Picornavirales	Iflaviridae		Iflavirus	AJA38038 [Sacbrood virus]	95	35.791	SRR1502958
Philotrypesis parca partiti-like virus	Philotrypesis parca	segment 1	GACCGACTTAAACGCATCATGAAACATATACACAAGAAACTTGATACACATCCGTACCTACCCCTCCACTACGTAGACACTTTCTACACAAAGATGCCTCTACATACTGGCACTGGATATTACAATCGCAACTGCTATCGTACCCAAGCACACGCGAAATTCATTTCCCATCCAAAGGAATATGAAAACAAGCCAACATCACGAGGATATTATATTAACGCATATAGTGAAATAGCACGCACATTAATTCACATGGTTAAACTCCATGGTGTACCATTTAGTGTCAGTGTTCTTGACAACGAACGTGCAGTATCTTGGAAATTAGGACAGTTCTTCCAAAAACACCCAACGATTATGTACACCCGTAGTCACATTTTACAAAAAGTTAAGGAACCCAAA…	1695	Partiti	NA	Partitiviridae		Betapartitivirus	AFX73024 [Grapevine partitivirus]	91	50.969	SRR1502959
Philotrypesis parca toti-like virus	Philotrypesis parca		ATCTGCACCAAGGGTGGGGCTTTGCAGGGCCCTTTGAGTTGGTTGATTTAGATCACGCTCCTAGGTTTGGCAACCCGCTATCTATACTGGGTTGGCTTGACAGTGTTCCCGTTGAGTGGGGCATTGTCGATTGTTCTGCCGAGGCTGATTTCACTAATGAAACAGTCATTGTGGGTGCACCTGGCACCCTTGGATGGTCTTCATATAAAGGAGACAAGAATTGGAACCTGCGTAGGATGAGTGGGGAGCCCTACACGCTCGTTGATTACGGGACTATTGCTACCAATTTTATTGCGCAGCACTACCAATTTCTCATGCCCGCCAACGAGCCCCCAAATCTCTCATACCATACCCTTCATTGGGATTTAACTTGTGAGACTATTATTGGGGCCTTGCTTA…	4909	Toti	NA	Totiviridae			YP_003800003 [Circulifer tenellus virus 1]	51	34.905	SRR1502959
Elisabethiella stueckenbergi bunya-like virus	Elisabethiella stueckenbergi	segment S	ATAACACATTGGCAGGCCTTACAATTGTCAATAGTATAACTATAAAGATATAATTATTCCACGGAGTAGGACCACTAGTTGATGTCAGCAGATTTGATCAGAAAACTCCAAAGAGAGTTGTATGGCTATATTATCCACTTGAGGGAAATATTAAATCAAGCTTCAAATCTGACTAGGAGTCTAAAGAAGTCCTCTGCTCCTACCAAAGCCAAGGAGACTAAAGGGGAGCCTAAGGATCACCAAAGCGCATTAGATATCAAGACTGACCTGCTTAGTCTTAAGGCATCTAATCTAGAGCTCAAGAGATCTGTAGAGCGAGTTTTAGCCACTCTTCGCAAACCAAAGCTAGTGTTCAGGCATCAATCGACGCAGACTGACATTTTGTTAGACTCAGCAGAA…	1630	Bunya	Bunyavirales	NA			APG79270 [Hubei bunya-like virus 2]	52	36.364	SRR1502962
Elisabethiella stueckenbergi bunya-like virus	Elisabethiella stueckenbergi	segment L	GTGCAAGCCACATTTCCAATACACATTGCTAGGCCATTCACTTTGTTGCTTAAATTACTACACCTTCAACAGTAGACGCAATCAAGATGAACCAAGCTTACTCCACTGTGAAAGAAGAAGTGCTCTTAACTGTGCAAGCCACATTTCCAATGCTGGAGCCAGGCCACTTCTACTCGCATGAAGCACCCATAATTCAAGTTGGCCCTACCACAGACTTGAGGGACTTTGGGCCCCATATTACTATTGAACGAGTTGCAGCTAACCCAGATGTGGGGCCACCTCGGGGCGGGCCTGATGTTTACTGGAGTGTTGCTGATCAGTACGCTGACCATTTGTCAGTCACTAAGGGCAGCACACTAGAGGGGCCTCGATACAAGTACTCCCATGATTTGGTCTCAG…	7576	Bunya	Bunyavirales	NA			APG79269 [Hubei bunya-like virus 2]	87	48.663	SRR1502962
Elisabethiella stueckenbergi partiti-like virus	Elisabethiella stueckenbergi	segment 1	CCGAGAACCAGGGAGTCGATATTACCTACGATACTTATATAGTATATTATACGAAGCGCCAGATGGCAGCAAAAATCACAACACATCTAAATACAGACTACAATAGAATCAACATCGCCTATTGTGAATATCCGGACCGTGTGGATATAGAGCCCCGAGAACCAGGGAATTCCGGTTCGGTGCTGGCCCCGTCCAAGGGGTTTCCCGCTAATTACGAGCCTCCAGGAGTGTCTTTTAAGACGTACCGGTCGCTAGTGAACTTCGGATGTAAAGAAATGGCTGACCGAGTTCTGCGGACTAAGAAGAGATCGTTTATTACTCCTAATTATGTATGGGATGGAATCTTAAAGTTTTCGGATTCAACAAGGAGAAGAACGACTATCCCACAGTACGATGCCG…	1841	Partiti	NA	Partitiviridae			YP_009346039 [Wuhan insect virus 22]	86	50.564	SRR1502962
Elisabethiella stueckenbergi toti-like virus	Elisabethiella stueckenbergi		TTGGGCACAAGGCAGCACCAGCCGTACGTAAACATATTCTACAGCCTGGCATGCTATTACTACCCCACATCCAATCTAGGAAGCTGCTTAAGGCATTGTCTACTGCCGTACGCAGGACATCCAAGACCGATACCGGTGCTCCCCTCTCCCCGGACGAGGTGTCAGGACTAGCCTATTGGGAGTTGGCGGCAGGCAGATCGAAACTGACGTCTGATTGGGTGCAAGAACGGAGGAATCGATGTGAAGCCACCAAGCATATTGAACTCCCGGACGACGAGGTGGCGAAGCGCACATTACCATGGAGCGACGAGGAATTTAAGGACCTACCTATCAATAAGCCTCACGACAAGTTCTACTCTCTACTTTCAGAAGAGTTAATTAAGATCTGTGAAGCCCTTG…	1231	Toti	NA	Totiviridae			YP_003800001 [Spissistilus festinus virus 1]	95	48.492	SRR1502962
Chlorodynerus chloroticus virga-like virus	Chlorodynerus chloroticus		ATAAAAATTTTGGAAATATCTAATACATTACCTAACGTTACATATGACATAACCTTCTGCAACGATCAAGACGTTCAATTGTTGATTTCTTTGGAATACTCTACGTCTTATGATTCGGAAACCGCCGTTGTGTCAGAAGATAGACTCGATCTTTTTCCGCAACGCAGTTTCGGAAAGAAAAACTTACTAATATTTAGCAAAATTGATGTTGATCCGACAAAAAACAAAACTATTAACCTTTACTATAGTTACACCCGTGGTTATTACTTTCGTAACCGTCGAGCAGACTGGTACACACGCAATGATCGGAGCATGTGCGGCGTCAATTTTGATTTTGATGAAAATAAAATTGAAAAAGTCTTGTTTAATTTGAAAGATACAATGATAGATTTTGATTGG…	5469	Virga	NA	Virgaviridae			YP_009345041 [Xinzhou nematode virus 1]	54	34.2	SRR1502963
Dendrocerus carpenteri partiti-like virus	Dendrocerus carpenteri	segment 1	GGGGGAGGCTCGGGACGAATCAGATGAATTGACGAGTTCACGTTCGATTCCCAGGACGATTGTCTTTTCTGAACGGGTGAAACTCGTGTGTCTCGCGAAGCTAACGCCGAAAAGTGCGAAAAGTGAGCGTTTTATTGCGTATTAACCTACAAAACTGCGAAAACCGCTGAAACTAAAGGACAGCTGGCGAACGAGGTTGGATTGGAGGTTAAACGCGTGGTGAAAACTGCAATATTAATGACAATAACAAATATAATAATAAAATAATATAATTTTTAGCGATTTTGTTTTTTGCGGATACGTTTGAATTTTGCCGCGAGTCGAAGGAATCCGTCGACGTCGCCGAGAATCTCCATTGGTGCTTTTTTCAGTGTGTGCACGAGCCAGCACGAGCAGTGC…	2015	Partiti	NA	Partitiviridae			APG78243 [Hubei partiti-like virus 46]	61	57.386	SRR1502966
Orasema simulatrix solemo-like virus	Orasema simulatrix	segment 1	CCAGGATCAAGAACCTGTTGGCTGGGGCTCTTGAGTCCGACCCCATAAGGCTTTTTGTTAAGCCGGAGCCTCTCAAGAGATCTAAGCTCGATAGTTGCCGATATCGCCTAATAAGTTCAGTATCGGTTGTGGATCAAATTATCGACCATATGTTGTTCGATGATATGAACCAGAACCTTTATGAAAATTGGCCTACAGTGCCAAGTAAAGTTGGCTGGAGCCCTTATTCCGGTGGATGGAAAATTCTTTCCGTCCAACGGTGGATGGCTCTAGACAAGTCTAGTTGGGACTGGACTGTGGTGCCTTGGATGATCGAGTTGGTCTTCAAGTTGCGACAGGCTTTATGCCGCAACATGAATGCCAGCTGGATCGCTGTGGCTCGTGCCAGATATCGGCTCC…	793	Solemo	NA	NA			YP_009337911 [Hubei diptera virus 13]	99	63.359	SRR1502969
Orasema simulatrix virga-like virus	Orasema simulatrix		CTGAAAAGTTGCGAGTATATTTATATTTAGATAATCCATTTAATTTGATGGACCATCGTATTTTGGATTTTTCGATAAAAAATGCATTTCCTATGGTCCGAAGTTATAATGTGTTGGTTGAAGAAGATATACCCGTTCATGTTACACCATCAACATCCAAGATTTTAAATTTGAAACTGTCGGTTTGTGATGTGCAGTTGTTTTTAGATTCTCATTTTGGAGATTTAAATTATGTAGATCAGACTATTGACCAATATATGTTGGAATCTAATGATTATTATTCTAATATGCCTAACTTTAAATTTTCCCTTAGCTTAGGACTACCGAAACGTGGCAAATTCGATTTTATGCGTCCAGTTATAAAAAGCGTGGAACAACCACGTTCTGAGATATCATTAC…	1331	Virga	NA	Virgaviridae			AWA82269 [Saiwaicho virus]	95	39.535	SRR1502969
Encarsia formosa bunya-like virus	Encarsia formosa	segment S	GTTTGTTTGTTTTTGTTACACAGTCCTTTATGCTATATAACTTCTCTCTAATTAAAGCTGATTCTAATCGATATAAATTATCAATTGGGCCAATAGTTTCTGGAAATCTTGCAATTAAAGGTGCTGATATTACGATCTTCAGGGAAGAGGTAACAACAGCTGTCATTGATTCAGCAACATATTGTTGGTTCAATACAAGGTTGGCATCACCTGGCTTCTTGCATATAACCATTCCCAATAATAAGGAATCTTTTGAGAAAGCGCTAGTAGACATTTATAACAAATTTGAAAGTTCATTGAACGATCAAGGATTTGCCACATTCTTCGAATTTGTATCAATAACATTGGAAAATGCCTGCTGAAAAACAGAAGATCTCTGCTATTCCATTTGCTGAGATG…	1262	Bunya	Bunyavirales	Feraviridae		Orthoferavirus	AKN56892 [Ferak virus]	61	32.593	SRR1502971
Encarsia formosa bunya-like virus	Encarsia formosa	segment M	GCTGAATGAGAATTTCAACATGCTGACTGACAAGGGGTATGGTATATCATTCGTTTTGAGTGGAATGTCAAGATTAAATGGGTCATTGATCATTGATGTGCTTTCCTCTACTACAGAGGTTAGCAGTGAATACCTTTACACGACACCTAGTGCTGAAATGTATTATAGGCTAGTATTGAAGAATTATGATGAGATTCTTTATAATGATTGTGCAAACAACAGAGGGGAAGACAGGTTGACAACCTTGGGTGACAGAAAGCCTGTTGGCGTGAAGGGCATTGATTGGGATTATGCAATGAGATCAAGCAGAACATTTTCATATGGGGGTGTTTCAGGCGAAGCACATGACTGTGGTCACTGGTGGCCTACTAAATTGCAAGTTTGTGTTGAAAAGGCTTT…	3336	Bunya	Bunyavirales	Feraviridae		Orthoferavirus	AKN56910 [Ferak virus]	99	27.313	SRR1502971
Encarsia formosa bunya-like virus	Encarsia formosa	segment L	AGTACACACACCTTACAAACAAGAATTATATCCTCATGGACGAATTAATCAATGATCCAATTTCAGCTGTGGCCGAGATACTCTATAGGGAGAATCAAAGGTCCGAAGATGCTGAAGATTATATCCAACGTTACTTGTCTCATTTGGACGATGATTCAACTTTCCATGATGCTGTAGTTGATGCTTACCTGATAAAAAAAGGATTGAACCCTGCAGGCATTAGGAAAACACCTGACGTAATGCTCATGCATGCAGGAGTCCTTTATATAGGTGATGTCACAGTAACAAGAAATCCTGAAGCTCGAAACATATCCAAAGAAGAGAAATACAAGGAAATGATTGTTAGAATAAAGGATGCCAACCCTGACCTCAATGTTGAATTTATTGTTTTTGCATTTG…	3824	Bunya	Bunyavirales	Feraviridae		Orthoferavirus	AKN56913 [Ferak virus]	99	45.008	SRR1502971
Dendrocerus carpenteri virga-like virus	Dendrocerus carpenteri		AAAAATATTAATTATGTGTCGGATTCAGATTACGAAAAATATTCTGCGTCAATTGCTACTAACAGACATGGTGGTAACAGATATCTTGCAACTAGTATGATTAGGCACCTGTTAAATATTCAAAAAGTTTTAAATCTTAATGATAAGTACGATAACAAATTGTTGGAAGCAATTCTTTTCGAATACACAAAACATATTGACGAAACTGTTACTACCTTAGTTGATATGTTCGTAAAAATTCGACTGAGCGCACAAACATTCTCCGACATTGTGAAAAAACTATATCCATCACGTGTCCAATCCGTTGATAACATAACTACATCAATTATTGAAAAAAAATGTGTCTGTTCCAAGAAATCATATATTCCTAACATCAACGGTCTTTATGTTATGTCATGT…	6376	Virga	NA	Virgaviridae			YP_009337901 [Hubei Wuhan insect virus 9]	66	71.368	SRR1502972
Ampulex fasciata mononega-like virus	Ampulex fasciata		GGGAGGGCAAAATTGATGCTCGTTTGTTCGGCCTTATGACCCTTGCCAAGAGGATGTATATTGTGCTCACGGAAGCGTTGCTTGCTGAATATCTAATTCCCCTGTTTCCTGAAATCACAATGACTGATGACGAGATAACTCTGGATAAGAAACGGCATCAGTTTAATTCTCAAAGGCAAGCAAAGACAGGGTTGTTCACTAGCCTGGATTTCTCTAAGTGGAACTCCAATATGCGAATGGAAGAAACGCTGCCGGTATTTCTAGACTTTGATCACTTATTCGGGTTCACCAAAGTCTTTGCAAGGACACACGAGATGTTTAATTCATCTTTTGTGTATCTTCTTAATGGATCTTATCTCCCCAAAACCATAGGAGGGAGATTAATCCCTGATTTAGGAT…	661	Mononega	Mononegavirales	Rhabdoviridae			YP_009304559 [Wuhan Ant Virus]	99	68.493	SRR1502973
Nomioides picorna-like virus	Nomioides sp.		AGACGTCTTTGACGCCTTCCAACAACACATTAACAGATACAAGCGGGGTATGCTACCTGACATTCCCTACGAAGACATATCGGATAATCAGACAGTTAGAGTTATTGGAGTAACACACCGTGATATGTCACCATTGCCTGGTAATGCTTATGTACCAACACCATTCCATTCAAGGATTGGTCAGTCACTTGGTCCACATAAAGTTCCAGTGCGTTTCGATTCCGAAAATGCACCACCAGAGCAACTAAAGAAATTGGCAACAGATAGGTGTGGGAACCCGCATGCGCGTATTACATGTGCGCTTCCATGGGCTCATCCTGACTATTGTCCAACAGTAGAAATTAGACGTTTTGTTAAATCAGAATATATGTCTAATATTCTCGAGAATTACTCCAACCT…	1453	Picorna	NA	Solinviviridae		Invictavirus	YP_002790879 [Solenopsis invicta virus 3]	99	54.639	SRR1502975
Nomioides virga-like virus	Nomioides sp.		CTCGTTCAAACAATAGTCAATAAACTCGGTCCTCGCTCAAATTGGGTTCAACGTCTTCTCGAAATAGATATGAGTAAATACGATAAATCACAAGGTGAAGTTATGCTCCGATTCGAATGTAAACTCCTACGACTGTTTGGTGTAGAGGAAGAATTGGTACAGTTATGGTACAACGCTCACGAACGCACTGTTCTCAATGATCGCACGAACAAGATCAAATGCAGGGTTAACTTCCAACGCAAATCCGGTGATCCGTCTACTTTTCTCGGTAATACTATGTTCCTCATGGCAGTCCTAGCGACACTTTTTGATTTATCAACCGTTGAGTTTGGTATTTTCGCAGGCGACGATTCATTACTTGTCGGAGATGACAAACTCAAGCCTGATTGAGATCTTGAT…	403	Virga	NA	Virgaviridae			YP_009336553 [Hubei virga-like virus 9]	91	56.557	SRR1502975
Delta picorna-like virus	Delta sp.		GCGGGGGTGGCTGATCGTCAAGGATATGCGGAAATTCTACTTAAGGAAACCTTTGTAGATCCGGATATAATTGATATTGATTATGTTATACCCCAGATGGAAATAAATCCTTTAGGTGTTGATTTGCCTGGAGAGGGAGTTGTTGTGGGGCATTTGCCACCATCGAAGGCAGTTCAACAGCCTCGAGATACAAAGATAAGACCCTCTATTATTCAAGGTGTGTTTCCCATAACAACGGAACCTGCCCCAATGCGAGCATCTGATCCAAGGCTTTCTGAGAAAGTTGATCCTTTACTGCTCGGTGTTATGCGCCGGTGTGATAAGCCATTGGACTTCTCTGAGGAAGAATTACATACAGCTTATTGTGATTTTGTTAAAACCATTAAGCGTATTAAGCCT…	1954	Picorna	Picornavirales	Iflaviridae		Iflavirus	ACN94442 [Nasonia vitripennis virus]	89	60.104	SRR1502976
Alastor atropos mononega-like virus	Alastor atropos		GGAAGATTGCCTCAATCAGGTTCTTTACCAGTCTAGATTTCTCCAAGTGGAATTCGAACATGAGAGAACAGGAGACACTTACACTATTTTTAGATTTGGACAACCTATTTGGCTATTCACAAGTATTCACCAGAACACATGAAATGTTCAAGACCTCCTTCATGTATCTGCTCAACGGATCCTACCTCCCGCGGGTGGTTGGGGGAGAATTGATACCAGACATTGGATCATGGGTTGGACATTTAGGGGGCATAGAAGGACTTAGACAAAAAGGATGGACTTTATGGACGGTTTCACTCATTTTGCTAGCCGCCGAGAAACACCCAATCCGAATTCGCCTCATGGGGCAAGGAGACAATCAGATTTTAAGTGAAACCTTCCAACCAGAAATTACCCGGG…	422	Mononega	Mononegavirales	NA			YP_009304559 [Wuhan Ant Virus]	95	70.677	SRR1502985
Alastor atropos tombus-like virus	Alastor atropos		AAAAAAAAAAAAAAAAACAACATCCGTGTGGTGCCGGATCATAATAGCCCACTGTTTACCCTGCATGAAAGGGTGATTAAATATGTCGCTGCCTGAGGAGCGTCAGGGCGGCGAGTCTTCTGGCGAGCTCGCCGGCAGCAAAGATGCAGCCAGAATTAGGCCCCCGTCCTTTTGGGACGCTCTCGATTTAGCCCGCGAGAGCGAATTAAGAGGCGAGGAGATACCATTTCATACGGGCTTTCAAATTTTTAACGAACCAAGGAAATGGAAAAGGAGTTTAAGATTGCCAAAACCAGTAGCATTTGCGAAGGGTTTTTTTGGGAAAGCCTGCGAGCTATTGAGGATACCACAATGGCTCTTTCGACTGCCGAGAAGTTGGCGAAGGATCAGGGCAAGACA…	2000	Tombus	NA	Tombusviridae			YP_009344999 [Wuhan spider virus 9]	58	44.612	SRR1502985
Synergus umbraculus bunya-like virus	Synergus umbraculus	segment L	TGACGGTCTAGCATAATGGATATACTCAGAGATTTCAAACTCTACACTGGGGGTTCTAGG ACGAAAGGATTGATTTGCCCTTCTGATCCTATTGTTCATGATGCCAGCCCTCATATCCCA AATTCATTGATGCAGTATATTGAGATAGTGAATGTGGATACAGACGTTGATCACGACGTG GAGATGAGGTGGAAAGTGGATGTCAGTACTTATAGTCAGAGGAGTCTTAACAGAGATGTT ATGGAGGTCCCAAGAAATTACAAGTATAAGTATCCTCATGATTTTACCGATGGTGCTCTG TGCATGTCCTTTAACAAACCAGGGAATGATTTCCCTCTGTCAAGAATCAGAGAACTAAAG AACAGAGATGACAGACTAACACCTGATCACATA…	7420	Bunya	Bunyavirales	NA			APG79267 [Hubei bunya-like virus 3]	91	45.389	SRR1502986
Synergus umbraculus mononega-like virus	Synergus umbraculus		ATGATTTTTAATATCTTTCCCATTAAGTATACTTGGCCATCTACCATGTTTAGATATAAAAAATCATAATTTAAGACAACTCGTAATGAGTCACTCTAGACATATTAATCTCTATCAAGATAAGATTACACCAACGGATTGGAACTCATTGGAATTTGGTAAAGAACTTGAATTTGATATGTTCTTAGATTATACAGAGTTGCTAGATGACAAATCCATTGCTCCATTCCGGAGTGAAGTAAGATCATTATTTAATCCAACAGTGCTTGGATATAAGCCTCCTAGATCCAAAAGAAGTCGAAGGCTATTAAAAGCTATCCTGGAGATAACAGAATTAGACATTGAGGAGATCATAATGAAAATTAGACGGAGGGAAGTTGACCCAGAATGGTTTATTGT…	4806	Mononega	Mononegavirales	Lispiviridae			AXA52562 [Linepithema humile rhabdo-like virus 1]	99	55.065	SRR1502986
Synergus umbraculus virga-like virus	Synergus umbraculus		AGAAAATACGAGCTGGTTTTTGATGGCTCCTTTTTTCTGGAGTTCGAAAAGGTTAAAGCTGGTAAAGTTGTCCCGGCGGGGACCTACCTTTTGGTTGGTAACAGCTTAGAATTGATGCAGTCTACTAACCTTTATAACTCGGTTAAGACCATTGACGTTGAGAAGTTTGAGGGTGTTGAGTTCTTCTTCTACCAGGGTGTGCCCGGATGTGGAAAGACTACCCGACTGTTGACCGATTTTACACCGCCAACAGGTGATGCGGGTACTGATTTGGCTCTATTTCCAACTAGAGAGGGTCGAGAGGATTTTGTTTCGCGGTTGATGGAAGTCCGTCCCACGCTTACACGCGAACAGGCACGAGATACATGTCGGACATTAGACTCTTATCTCATAAACGGA…	2755	Virga	NA	Virgaviridae			YP_009408586 [Abisko virus]	99	39.897	SRR1502986
Heteropelma amictum mononega-like virus	Heteropelma amictum		TAAGTTTACAGTTGACTAAGTGTGATCATTTCTCACCGTTTGCTTTATTTTTATAAAAAACCCGTAGGACCAGTCATTGTAAAATAACTGTATCTAAATTTCTAAATCCGACATTTCACAGAATCAAGGGATTGAACATCGAAGATAAAGTCTCCATCATTCTTGGACCGTAAACAATATGGGGAGTTTCTTCCGTTTGCTTGTGATCTTCACATGCCTACTTAATGTTGAAGCTCTAGTTGCTTATGACTGCAGCCACGGGAACACAGGCATAAAGGATATCTCCTTAGTAGACGTTAAGACTTGTGTGCCAAAATTAAGGAATGTGACAAAAGTTGACGCGTATATCCAACTTATACAACCGAAGTATTTTGAGACGACCCCTTATTTCCAGTGTTT…	9146	Mononega	Mononegavirales	Xinmoviridae			YP_009337182 [Hubei diptera virus 11]	61	41.758	SRR1502989
Heteropelma amictum tymo-like virus	Heteropelma amictum		CCTCTATCCCACAGTGAGCTAACCACTCGCTGTTGCTATAACAATCATGCAGTCTGTCATGGATGTCCTCGCTAACACGTGCCACAGGGATGCTATAACCGCTCCTCTCGTCGAAGGCGCAATGAAGAATCTGCGAAACGCGATCACCCAATTTCCTTGGCGATTGGAGTCCTCCGTGGTTGCTCAGCTCAACACACTGGGAATCAACGCTGGTCCGTATGGCACAACTCCGCACCCTCATCCGATCCACAAGTGCGTCGAGACACACCTCTTGTTTCAACATTGGAGGAACCTTGCCGTCGCCGACTCGACCGTGATGTTCATGAAGCCGAGCAAGTTTGAAAAGCTCCAAGCTTCCGAGCCAAATTTTCGTTTCCTCGTGAACGTCATCAACGATCC…	6637	Tymo	Tymovirales	Tymoviridae		Maculavirus	AHX22590 [Bombyx mori Macula-like virus]	76	57.489	SRR1502989
Macrocentrus marginator bunya-like virus 1	Macrocentrus marginator	segment L	GCTACATCTCCATGGAGAAGTTTTCCATGTTTTCAACCAATCCTAAAAAAATGAGGGACAAAATGGTATTTGATCTGAGAAGTCGGTTACAAGTTTGGACTTATAAAAAATTAGAGAATGTAATGAATATGCCAAATTATGAGGCGATTGACAACGGTGCCGGTGGAGTAAAATGGAGGAACATGATCAATCCTTACACTGAGAAACGCGTTGACAGTCCAGCTCAATTAATCGAGCTCTACTATGTGGGCTACGCCATAAACAAATATGCCCAGGCAATTCCCATTACAGAGATTCTTTTATTGAAAAAAGTGCTCGAGTATGAGGAAAAGTTTCACAAGGTTGATGAAAAATGGTGTGGAATGGAGGAGAGACCAAAGTTGGATATGTATCAATTTC…	3333	Bunya	Bunyavirales	Phenuiviridae		Goukovirus	AHH60917 [Cumuto virus]	98	54.821	SRR1502992
Macrocentrus marginator bunya-like virus 2	Macrocentrus marginator	segment L	CTATGCTGGTGCACCTGGAGGACAAGCCGAGAACCGAGGAAATCATGACTCTCTTCCGCTACATCTCCATGGAAAAGTTTTCAACGTGTACAACCAACAGTGGAAAGATGTTGGAGAAATTTCCGACGTGTCTGAGAAGCCGGCTTCAAGTGTGGATCAGTAAGAAACTAGTTGATGCAATGTGCATGCCGAATTACAAACTGGTAGAAAATATGGAGGGAAAATGGCAGAACATGATCAATCCCTACACTGGAAAAACTGTTGACAGCCCGGCGCAGTTAATCGAGCTCTACTACGTCGGATACGCGACAAACAAGAACGCCCACGTCGAGCCAATCTCGCAGATCGATTTGCTGAAAAAAATCCTGCAGTACGAGATTAAGTTGCACGAGCTCGATG…	3702	Bunya	Bunyavirales	Phenuiviridae		Goukovirus	YP_009305143 [Yichang Insect virus]	99	48.248	SRR1502992
Macrocentrus marginator bunya-like virus 3	Macrocentrus marginator	segment L	TTTAAGAAGCCGCAGCATGGCGGACTGCGAGAAGTATTCGTTCTGGAAGTGAGATCTCGAATTTTGCAGCTGGTGCTTGAGGAAATTGCGCGGGCAGTCTGTCAAGACATCTCTATCGAAACGATGATGCACCCGGAGAGTAAACTGACAATGCCCCAGACGCACATGTACGAATCTGCGTCGAAACCGGCGAAATATCGCCGAAACATCTCCAGTTCAAACGACGCCCGTGTGTGGAATCAAGGCCACCACGTGGCGAAATTTGCGCAGTTTTTAATCCGCCTACTCCCACGGGATTTCCACAATCTCATCGTCGGTGGCCTCAAGCAATTTCTCTTCAAACGTATCGCCCTGCCCGATGGCGTGCTCAACTACACGTCGCGCCAACTCTCCCGGCCA…	3379	Bunya	Bunyavirales	Phenuiviridae		Goukovirus	YP_009305143 [Yichang Insect virus]	99	42.318	SRR1502992
Macrocentrus marginator picorna-like virus	Macrocentrus marginator		ATTGCAACCAGATCAATTCGAATGCTATGTAGCGTGTTTACCAATTTTAAAAGATAATCTTATGTTTAGAATATCCAGTAATTTTTCATTTTAGGCGACTAGATCAATTCGAACTCCTTTTATGAAATTTGCAACATATGATTATTAATTTAAGTTAAATTTAATAAACTATTTTACTTTTTGATGTCCACAGTGTCAATCCCTGTGCATTATATTTAGACTTGGTTTATGATTTATGGCTGCTCAACCATTCAATCTGAGTATTTTACAGAGTTTATGATTCTAGATGACGGAAGATACTAGTGATTTCCTAGTCCCAATATAAGAGTGAAATTTTTGAGGGCCGTTTTCATGTAGTCTAGAATTGTAGGGCCGTTAAATCTTGACGAGTACATTACT…	9507	Picorna	Picornavirales	Iflaviridae		Iflavirus	YP_009337760 [Hubei odonate virus 4]	91	59.952	SRR1502992
Microdynerus nugdunensis picorna-like virus 1	Microdynerus nugdunensis		GAGAAAGGTAATATTAGAGGTATAGCGGAACCTTTGGTGCATGAAACATTTGTTGAAGTTGTTGAACAATCTAGAGAGTATGTGGATTTTGTTGTTCCAACTTTAACGGATGCGGAGTTTTCTAAAGTTGATGTAGAAAGTGTAATTTATCCGATGGGATGTATAGATTCTAAATATATAGCACATCAGGGTGGTTCTACTTCTATAATTCCGAGTAAAATTCATGGTGTATTTCCTGTTACTATGCAGCCCGGACCTTTAACGCCTAATGATAAAAGGTTACCTAAGGGGTCTAATCCCTTGGCTGATGGCATTGCGCATATGGGAAAACCTCCACGTGATTTTAAAATAGATGATATAGTGGAAGCTTGTAATGATTATAGTTTAGTATTAAAACAA…	1884	Picorna	Picornavirales	Iflaviridae		Iflavirus	YP_009337003 [Hubei picorna-like virus 26]	90	55.417	SRR1502997
Microdynerus nugdunensis picorna-like virus 2	Microdynerus nugdunensis		CCGTTCTCCCCGAAGAAAAGTAAAATAAGACCGTCTGTTATTCAAGGTGTTAATGGGTTAACGCCAGTTACAGAGCCGTGTATATTAGATAAAACTGATAGCAGGTATGAGCACGAAGATACTCCATTGGTAGCTGGATGTAAAAAACATGGCAAGATTACAACTGATTTTCCAACATCATGGGTACACGAAGCGGAGCAGGCTTTGTGGGAAGGATGGATAGCTAACATGAAACCTGGAGTAGTTAATCCGAGGAAATTAACACCTCAGCAGGCTGTTACAGGGATAGCAGGTGTTGAATATTATGATCCCATGATTTTAAATACTAGTGCTGGGTATCCATATGTAGCGTCAGATCGGAAAGCAAAAAGTGATTATATCGAATTAAAGGTCAATGAG…	1637	Picorna	Picornavirales	Iflaviridae			AWK77843 [Darwin bee virus 2]	93	74.51	SRR1502997
Microdynerus nugdunensis picorna-like virus 3	Microdynerus nugdunensis		AAAATATAAGGAATGGGCTGAAAGACAACTATTGGAAGTTGCAAATTCAGCAGGTTCTAAAAACTCAAAGGTGAGAAGTGCGTTAGTACGAGTGAGGGATTCAACAGAGGAGCATTTATTGTCTGACTTAAAGACGTTTGATGATACGCGTGAGTTTGGTATTTTTTCTGAGGAGAGCGTGTATAGGCATGTATTACTCATGTTACTTACTGATTTAACTGATGTGCATAGAGATGTCTTTTGTGAACACTGTAGAGTTTTTGTAGAATTTTTGCCTGATACATCGAAATTGGAATTTAGCGAACGATTTAAAGTAATTAAATATCCTGGTAATTTTGGATGTATGCGTACTGTTAGTAGTGAGTGTAAGTGTGAAGGATCTATTTTTGGTAATAGGTT…	3370	Picorna	Picornavirales	Iflaviridae		Iflavirus	YP_003622540 [Slow bee paralysis virus]	92	61.873	SRR1502997
Microdynerus nugdunensis picorna-like virus 4	Microdynerus nugdunensis		CCACTGGTTTATTATAGGCCCAAATCTGCTCATAATAAGAAATGGTTATTCGATGTAGAGGAATCTGAAGAAGGTTATGTGTTAAATGATGTTAACGATAGATTAAAATTGATTATGGCTGCTCGAGAAGATTTATATAAAAGACGTATTGCACCTTTTACCGTTTATATTGACTTTCTTAAGGACTATCGACTACCAATTGAAAAATGTAAGATTCCTGGTAAAACACGTATTGTTAGTATTGCCCCTGTTCAAACTTGTATTGATTTTAGAACTTATTGTATGGATTATACAGCTGCTTATAAAGCTAATCGTATTAAAATGGAACATGGTATTGGTATAAATCCTGATTCTATGGAATGGACAGATTTGGTTAATTATTTACATGAAGTTGGGACT…	1410	Picorna	Picornavirales	Iflaviridae			YP_009337284 [Hubei picorna-like virus 28]	89	52.745	SRR1502997
Microdynerus nugdunensis virga-like virus	Microdynerus nugdunensis		CGAATGGTGAATATTTCACTATTAATAGAGAACGTTTGATTTTCGGTTATTTATAACCGGGAAAACTCACTTTAGTTGTGTTATACACAATTAGAGTTCTATAATTCTCGGACGTGTTATACACGATCAGAGAGGAGACTAACGAGATATCGTTAGTGAATCGGTTCCCGGGACCATGCAGCGAGATATCGGTGTCATGGCGAGGGCGGGGTTTTGTTACTTGCGGATATTTACCGCAATTAATGATATGCAACCCGTTTTCGATCTGGGTGCCGTGGCGCGGAGATTTGGCAGATACCCTCTGGCGCGGGAGGTTTTCGGGTTTATATATGGAAAGGTGACTGCTGATCTGTATATTCCCGAGGTTATCTGCGTACATCCAAAACTTTATCACGTTAA…	8233	Virga	NA	Virgaviridae			YP_009337423 [Hubei virga-like virus 1]	73	46.256	SRR1502997
Bootanomyia dorsalis mononega-like virus	Bootanomyia dorsalis		CTGAATGTGTAGTAATAGGAGAGTTTTATGATCAAATAGTGACAGCAAGTAGTATAGAACTAATTTTAGCTTATTATGGATCTTTTAGACATTGGGGACATCCCTTTATCAAATCTTTAATCGGTGTTGAAAATCTACATGAAAGAGTGACTAGAACCATTAAAGTAGATTTTAACTATGCAAATCAATTAGCTAGTGACTTAGCTAGGAAAGTGTTGGAAAGTAAATTTAAGGAGAAATCTAAATGGTTCGTTGAAATAGAAAAATTAGACAAGAAACATATATTCTATGATCATATTAAATTGGGTACGTGGCCGACTCCCAAGCAAATCAAAGATTTTGGAGATGCATGGCATAATCTCCCTTTGATTAAGTGCTTTGAAATTCCTGATTTGATAG…	1816	Mononega	Mononegavirales	Rhabdoviridae			YP_009337071 [Hubei dimarhabdovirus virus 2]	99	74.086	SRR1502999
Bootanomyia dorsalis picorna-like virus	Bootanomyia dorsalis		TGGGGTTTACCCCCATGCATGGTTGCCAAGTAACTGGCTCGAGATATATAGACAGGACTTGTATAGCGTAAGATAAGCTTCCTACCTTCCTGTTTGTCCCTGTCTCGTATATGATTACAAAAACAAACCCTAATTTTAAGATTTATAATTTAGTTTTAATTATTAAGTACTAACACTAGTTTTTAACCACCTCCCTTTATGGTTTGAGATGATTGATATACTAACCCTTTGTACGCTGGTGAAGATTTCAGACCAGTTTTAAGTAAAAGAAATCATAAATACAAAAACATTAGTTCTTAAGAATTCCAAGTACCTAGGGGAGCACGAGTTGGTAACGAATGGTGTGGCTGGCAAAACCAGGTGTACCTGTATCTAACGTCACCGTTCTTTTTAGCGTTT…	9972	Picorna	Picornavirales	Iflaviridae		Iflavirus	YP_009111311 [Dinocampus coccinellae paralysis virus]	78	47.957	SRR1502999
Dacnusa sibirica picorna-like virus	Dacnusa sibirica		TTGTTAAACGTTTTGTTGGGCAAGAGTATATGAATAGTATTAACCCATCAGCTATGTTATATGAACCACAAATTCCAGATACTGAAAAACTAATTGGTAGTTATGATGTTATGTTGCATCGTAACACTTTAAAATTAGTAGATGATACTCTATATATACCTGATATAAATGGTAAAGATACCACAACAACATGTGAGTGGTATTGGGAATATACAACATCTGGAAAAGGATTATGTGGTAGTGTCATTATAACTGATATGAATACTGTTGCTCCCATTGCTGGCATTCATGTAGCTGGACGTCCTGGTGGTGGTTGCGGTTTTGCTGAAGTAGTTTGTAGAGAAACTCTCGAAAATGCGTTATCAGTTCTTGAATCGGATGTGACAATTGTGGATATCG…	2192	Picorna	Picornavirales	Iflaviridae			YP_009342337 [Wuhan fly virus 4]	92	58.54	SRR1503002
Netelia testacea toti-like virus	Netelia testacea		GACAGGATGGGCGTACAACGGCGAGAGCCTGGCGACGGACGAGGCCCCCGAGAGCCCGGATGAGGCGGCCCGCGTGCCTGTGGGTATCCTGGACGAAACCATGGGGGTCCCCGGGGGTCCTGCTGCTGAGCAAGAGAGGAGCTCCACCGGAGATGACAAAGGATGACCAGATAGCCATGTTGCTCAAGGAGGTTGATAAGCTGAGAGCGGTATGCAATGCGGAGGTCAAAGAAGGGGACAAGGAGAGCGTAGCTCCGGAGGCGGTGAAAGGAAGCCCTGAGGGGAGGCAAACGCGAAATAGAAGTGTCGGAAGTCCTGGCTAAGCCAGAGGTACTGGAGGAAATGGGCAAATCGGAGGATCAAAAGGCCCTAGAACTCGCTAGCCAATGGCGGAAATAA…	2708	Toti	NA	Totiviridae			YP_009072448 [Leptopilina boulardi Toti-like virus]	22	62.687	SRR1503003
Leptomastix dactylopii picorna-like virus 1	Leptomastix dactylopii		AATGGTTTGGTTGTTGACGTCAAAGAACCTGTCAAAATTCGGCAAACGAGTTTTTGCCGGTGATTTTTCCCAATTCGATGGTACGTTGAATGCATGTATCATGAAGGAATTTGCTTCTGTGGCAAACGCCTTCTACAATGATGGACCCGTCAATGCCTTGATCAGAGAGGTGTTAATGTTGGAAATTTACAATTCGATACATCTGTGTGCTGGTAAATTTATCCAGCTCACGCATTCTCAACCCTCAGGAAATCCCCTTACTACCGTGCTCAATTCCTTTTACAATTCAGTTTCAATGCGAATTGCATATTACCGATGTTTCTCTGGAAAGGCTCCAGCTTTTCTGGATAACGTTTCGATGGTGAGTTACGGCGACGACAACGTCATCAATTTCTCCGA…	531	Picorna	Picornavirales	Dicistroviridae			AAG28397 [Kashmir bee virus]	84	51.299	SRR1503005
Leptomastix dactylopii picorna-like virus 2	Leptomastix dactylopii		AGAAAACATCAGAGTATGCGACGAACATCCAGAAGTGACATGGCAGCAGTGGTTCGAAATGAGAAGCAGTGCGACTAGATACGTCTGGTCGGCATTTGCGAAAGCAGTCGACTGGTTGCCCGCAGGATTGTTCAATCCAGGAGCTCAAGCGTTCGAAAGGATTATGACCCTCGCTATCACTTTGGTAGCGTCTGTCGTTTGTTACAAGCTCGGAGATTGGTTCGGGAAGCTGTGTATATGGCTTTTCCCGTGTCTTGACCCTGTGAATGTAGCAAAACAAGGACTGTTGAATGATCTAAAAAGAAGAGCGCAAGAAGAACACGAGCCCCCAATCTCGTTGCTAGTAGCGATTGAGAAGCTGGAAGATGAACTCGGAACACCGGACAATAAGAGAATGAC…	2742	Picorna	Picornavirales	Dicistroviridae			AWK77852 [Bundaberg bee virus 2]	99	84.164	SRR1503005
Leptomastix dactylopii picorna-like virus 3	Leptomastix dactylopii		CGCAACGACAGTTGTCGCAGGTGAAAACTGCGTGAATCTGAGACAGGCCACTCGTGCCTT TCGTAGACACGCAGATGGTTTGTCTGTCCCAACACAAGGTTTGACAGGCTTAATCCCGAA TGTGCTTGATTGGCGTTCAGGAGGTTATCTTGCAGTATGTTCCTATATCTTTTATTTCTT CCGTGGAGGTCTCTCGACCAAAATTGTTGATTTAACAGGTAAAGGTTTACGTACATGGTT AGGAAATCGACGAGACGATATCTACATTGAAGGATTCGGTAACGCCCCATTTCACTTTAC CCCCCCAAACAATCCCGTGCATGAAGTCACGGCACCATTCTATTCGTCAACCAGACGTCA AGTATGCTCAAAATTGATTAGTTCGGAACAACC…	7019	Picorna	Picornavirales	Dicistroviridae			APG76667 [Wuhan insect virus 11]	56	47.589	SRR1503005
Leptomastix dactylopii picorna-like virus 4	Leptomastix dactylopii		AATTAAGATACACGACGCTTGGGAATACTCTTTAGAGACTCATTCCGGAGATTGTGGAGCCCCACTTTTTGCTCTCAATGAGAAAATTGCTCCTGGGAAAATTATTGGAATTCATGTTGCGGGTTCAAAAGGAGTAGGAATGTCAACTGTCCTATTTCAAGAAGATGCAATAGAAATTTGTTCTAAATATCGCCTTTTTGCACAAGTCAACACTTTACAATTAGAATTGGGCAAAAATCCATATCCTGATTGTGAGATGATGTACTTGGGTGATTTGGAAAAACCTGTTTTACAACCAACGAAATCTAAAATTATACCATCAGTAGTTCATGCGAAGGTAACTCAACCAACAACTGATAAGACTTGGTTACGACCGGGTGTAATCAATGGAGAAACCTT…	2375	Picorna	Picornavirales	Dicistroviridae			ASS83232 [Black queen cell virus]	72	47.782	SRR1503005
Leptomastix dactylopii picorna-like virus 5	Leptomastix dactylopii		GACAGTAGCCTTTGACGAATTTAACGATGGCGATAACTTCGTTGTTGTTAAAGCTGAAAAAGGCTCTGTACCCGCACCTGTGACTACAAAATTACGAAAATCACCGATTCACGGCAACTTAATCCCGACTCTGACAAAACCTGGCTATCTTCGCCCATTTGTGAATAAAGATGGAGTGAGAATTGACCCACCCGTACTTAACAGGCGTAAGTGGGGATACGATCAACCCAGAATTAATAATCAAATAGGCGAAAGATGTACTAACGCAATAATTCAATTGTTATGTAAAAAGACTGCCCGCGATTCTCCATATTATCATGTGCCCTTGTCAACTGACGAAGCGATTCAAGGTATTGATGGTGTTGAAGGTTTAAATTCAATTAATAAAACATCGAGTCC…	1595	Picorna	Picornavirales	Dicistroviridae			AWK77854 [Bundaberg bee virus 1]	99	49.333	SRR1503005
Leptomastix dactylopii picorna-like virus 6	Leptomastix dactylopii		GTCTGAGAAGAAGTACTTCAAGAAGACGAAGAACTTTCCCCCGCGCATCCGCTCAGCTCTCGAGAAAGGAACAACTCCGGTGGAGCTTTACAACCCCGCCCTCGAGGGAGTCGAAGAGGCTTACAGGTGTGCTCTCATGTATGAATGTGCTCTTGAGCAGTTCATGACACCAGAGGAGTACGAGAGCTACTGTGAGACCGACGTGTTGCCCGTGGAAGTTCTGGATCGTTTGCCGTTGGACAGGAACATCGAGACGACGACTGAGTCTGGTAGAGATCTGCCCAAGATTGTGGCCCGAGTGGAAGGAAAGTTCGCAAAGACGCAGGCGTTCACTAGCAAGCAGTGCGAGGAAGTCGTCCACAAGTTGCGGACGAATCAATTTTACATCGATGCAGTGAA…	3121	Picorna	Picornavirales	Dicistroviridae			AWK77871 [Robinvale bee virus 1]	82	73.944	SRR1503005
Leptomastix dactylopii tymo-like virus	Leptomastix dactylopii		CCCTCATGCATGACGCCGTTGTCCTCTTGCTTGGCCCCGTCAAGAAGTACCAGCGCCACTTCGACCAGCTTGAACGCCCCGACAACCTCTATGTGCACGGCTCTCACTCACCCCAACAGCTCTCCGAGTGGTGTCAAACCCATTTCAAGACCAATCGGGCCCTCACCAACGATTATACCGCCTTCGACCAATCGCAGCATGGAGAAGCTGTTTACTTCGAGTGTCTCAAGATGGAACGACTCAGCATCCCAAAACGCCTCATCGACCTCCACCGCTATCTCAAATGCAACGTCACCACCCAGCTCGGCCCACTCACTTGCATGCGCCTCACTGGAGAACCTGGCACTTACGACGACAATACCGACTACAACATTGCCGTTCTCTTCTTGCGATACGACT…	705	Tymo	Tymovirales	Tymoviridae		Maculavirus	AKQ48574 [Bee Macula-like virus]	99	66.809	SRR1503005
Pelecinus polyturator orthomyxo-like virus	seg ssRNA(-)	segment PA	GTAGTATAAACAGACCCTATAAAAACTAAACATGGTTGACAAACATTACGATTTGATATACAATTATCACCTGTACAATGAGAATTTCATTCAGGAATTTGGTAGTCTAAGCAAACATTGGAACAAAGAATCTAACAGAAAGAGAGAGTTATCTTTAAGACATGATCTAACCTGTGTGTACTTATGCAATTTGGAAGAAATCCCTTATCAAGACATCATCGAAACACTAGCTCTAAAGAGAAAGAGGAAATTGGAAACTACAACTTCTGACCAAGATGAACCACCAGTAAAAACAAGAAAATCGCATCAATCTGAAGAACCTACACCATCCACATCGTCCACTCTAACACAATCTCCTACTGAGTCAAAAACCACTTCATCAGGGTCTACAATACCAAT…	1706	Orthomyxo	NA	Orthomyxoviridae			AYP67572 [Old quarry swamp virus]	93	38.122	SRR1503006
Pelecinus polyturator orthomyxo-like virus	seg ssRNA(-)	segment HA	ATAAACAGACCCTACTCCTTTTGACAATGTCTCTAGAAACTTCATTGAAACTGTTCGAATTAACAATCTTCTTATTATTAATACAAAAAAGCTCAAATGATCAATGCACTGGAAACCTAAGGTTGGAATATAATGAAGAAGTGGTTTCCAAAATAAAACACAAAACTTACCAAGCAACGATGCTCAAGACAGTAGAGTCAATTGAATACTTTGCAACCACAAGATCCCACTGGACAAGCTACTGTTATGACGGAAGTTTCCTTGACTCTAACACCGGTTGCAATGAAAAACTAGAATACCTAAATCCTAACAACATAGAATCAGAGGAATGGCAAAAAAGAGGAGAATGCGCAATTGGGCCTATTTGCGAACCAGACAGCGACTGTTGGGGAACAGGAG…	1354	Orthomyxo	NA	Orthomyxoviridae			AYP67575 [Old quarry swamp virus]	86	28.462	SRR1503006
Pelecinus polyturator orthomyxo-like virus	seg ssRNA(-)	segment NP	GTCGAACTTTGCCGAACGAATAACCGAAGTTCGTGTCCGGATTCTGCACCTTTGCCCATAATTTCTTTAAAAAAAAACTGCAGTGTTATTACTAAATAAATACTCGCTTTTGAAATAAAACCTCTATATATCATCGTATTATCATGTTATTATGATTCGTAAAATCGTATAAACAGACCCTTTGATTTTTATCCTTTTGTTAAGAAAGCACATCCATAACAGTTACTAACAATGGCTGCAGCTGGTGACATAGAAATGCCTGATGCTCCTGCCCCGGCTCCAGTACCAATCGTGGTTACAGAGAGACGGAGAATATTAGTTGACGCAGACGATCCTACAGTAGAGTTACCAGCATCTAGGAAAACACAGGTACCCCAAGAACCAGAAAAGAAGGAAAAA…	2000	Orthomyxo	NA	Orthomyxoviridae			AYP67576 [Old quarry swamp virus]	78	49.237	SRR1503006
Pelecinus polyturator orthomyxo-like virus	seg ssRNA(-)	segment PB2	GTAATGATAGGAAAGCCAATAACATCAGAAAGTGATAATAATGGATTAAAAACGTCACCAGTACGTACAAAGGTATATGTAAGGCACTTTACTAATCAAAAGAATGTGCGATTCCTAATGTATGAAGGATTGGAAACTGTCAACTTCAGATATCATGATAACAGAGGAATCTTTGTACACAATGGTGAGCTTATAATTAATCTAGTGACAAACTATACTACAGTTGATGACTTGAGGCATCTGATCGCTAGTATAGCAGTTTATTGTAGGTGGGGATTCAGAGGATCTAAGGCAAGAAGTTACTATCACATAAAGTTGGAAGTCAAAGAAAGAGCCTATGAGAATCCGTTTTTACCTATTAATGCTGATCCAATTGAATTCCATAAGTTATTATCAAAG…	1436	Orthomyxo	NA	Orthomyxoviridae			AYP67574 [Old quarry swamp virus]	95	34.624	SRR1503006
Pelecinus polyturator orthomyxo-like virus	seg ssRNA(-)	segment NP	CGACGGTATAAACAGACCCTTATCACTTGAACCAATATTTGAAAAACCGCTGTAAGGATGGATCCTCAACAACAAGATGTCGAGATGGCACAACCAAGTGCAGAAGATCTTGTTGCCATGCCAGTCAGAGCTCCACCCACAAGAGTCACGTTGGATGCTAACGACTTAACCAAAGAAATTGTCGACTCAAAGAAAGTTCAAGTGCCTCAAGAACCAGAAAAGAAGAGAAAAGTAATATTGTTCATAGCCCAATCTCATAAAAAACTGCTTATCGATCTCAAACTCTCTGCTGAGGCTCTAAATCTAAGCATTGGGGATCAGGTGCACAATATCCTCTTCACTGGCTACACTATTCTTAGACAGAGAGCGAATGGCACTAATGGAACTCTTGCCGCAAGA…	1763	Orthomyxo	NA	Orthomyxoviridae			AYP67576 [Old quarry swamp virus]	88	51.923	SRR1503006
Pelecinus polyturator orthomyxo-like virus	Pelecinus polyturator	segment PB1	ATTTAATAGCTATCACAATAGCTTATTAGTGTCATCACTTCTTAACAAAGATCTGCAACAAGGATTCAAACTGAGAGTGTCAACCCCAGAGGATTCATTAACAAAAAACTTAGGAATTATTAGCGGATTATACATTTACACAAATACTCCTCCCCATGGATACGGCTCTCAAGGACCCAAAGTAGCAGAGACAGTACTAAGAGCGTACGATTATAACAAAAGAATCACTGATAAGACTTTTGAAATACAGGACTATAAAATTGAAAGACTCCATTGGCCACAGGGTGATGAAGCAAACTTCCCGTTTCACGAAATACATGGAAATTTTCTTCCTCTAGAGACCAAAGAAATGGCTATCCAATTCTTAATAAAAAATGTAACCATCATAGACTCTTGTGT…	2391	Orthomyxo	NA	Orthomyxoviridae		Quaranjavirus	AVR52567 [Photinus pyralis orthomyxo-like virus 1]	99	50.442	SRR1503006
Dufourea dentiventris flavi-like virus	Dufourea dentiventris		GTATGGGAAAAAGGTTTATTGGAATTAGAAAATTTAGCTAGAAGAAACCTATCACGGAATCTGCAAGAAAAATTGAAATTGGTAGAAGGCGTAAACGGAGACTTGCTTTATTTGTACTTGACACCTTTGTATTCTGAAGAACTGTTGTCTCTTACGCGCGACAACATACAATTGAGTAGGACCAGTGACAAAGCAGGAGATGAAGAATTTCTCAAGAGGTATTTGAACCACGTGATTAAGGTTAAGACAGAAAAGGACAGATTGGACGCGCTTAATCAAATTGATTGGGAGATATGCTGTGATCGAGAAAAAGTGAACCTTGACGTTGACGTCAGTTTTGAGCTATTCAACCACATCAAATTAGCCTCATCTGAAGTTATTGCTGGAACAAGTGTTGAT…	4498	Flavi	NA	Flaviviridae			YP_009179223 [Shuangao lacewing virus 2]	55	33.255	SRR1503007
Dufourea dentiventris virga-like virus	Dufourea dentiventris		GGATTATTTAATCAGGGAGGGTTATGGAAAGGGTAAGGGTAGCGCTGTTATGACTATTCACGAGGCTCAGGGGTTGACTTTTGATCACACGGTATGTATTCGTTTGAATGCTAAGCCTCTGCTTTTATACGATCGTGAGGAGTATTCGGTGGTGGCGATATCTAGACATCGGGTTTCAATGGTTTACTATACGGACGTGGAGGACGCCACGACTGGGTTGATGCGAGTTGATGAGGACCCCGGAAGTTTGCTTGCTTGGAACTTGGAAAGGACTGTTGATGGTACGAGAGCGGGGGGTCCTTTGGATTATTATCAACCAGAGATTGTGTATATGCCGAGTGTGAATGTTGGACGTTACGAGGATGCTGTGGTAGGTGTTCCGCATGCCACTCACGATGT…	1628	Virga	NA	Virgaviridae			YP_009337423 [Hubei virga-like virus 1]	99	51.913	SRR1503007
Panurgus dentipes aspi-like virus	seg ssRNA(-)	segment 2	TTCGGCGAGCAGGTCTCTAGGGAAATTGAGGCGAAAAGAAAGGATTACAAAGAGAAAAACAGATTGAGAGAACGAGAGTTGAGAATTGGGAACAAGAACTTGAGGATTGAAAACCACTCAATAACGTCTTCAGAATCGAGTGGCTTGGAAGAGCTGATGGAGCAAGGGAGAAGGAGTGTCTCCGGCCTAGTGCCTCGATTTCTTCATGACCAGATGGAGGCACCTCCACCAGTGATGAGAACACACAGGACAATGGTTTGGCCAAATGGTGTCAAGATGCTCACGATGTTGGACACAGGGTCAGGAGACAATTATATCTTCAGAAGAGATATAATTCCAAATGAAGAAGTCAAAAATGTTGGTGGAGTGGAGGTAATGAAGATTGAGATAGGTGATGTT…	972	Aspi	NA	Aspiviridae		Ophiovirus	YP_089663 [Citrus psorosis virus]	70	45.133	SRR1503009
Panurgus dentipes aspi-like virus	seg ssRNA(-)	segment 3	GTTAAAAAGTACACTGTTGCACAGTATTGTTGTATGCAAGTCATGTCTAAACCAATTCTTGTTTCCACTCTAAAATCAGTGCAAAGAGAATTCGAGAAGCTCCAGTCTGCACTACAAGAGGATAAGGTGAAACTATTGATTGAATATGGAGTGCTACGTGAATCTCGAAGGCTTTCTGCCAAGATTGCAGCTCAACTAGAGACAATGGAGGACACAAGATATGTAATATACAATAAGGAAGAATTGAAATATGTCGCTGGACCAGAGGGAGTTGAGGGAGCAAGCTCAGGAGTCAAAAAGGACGAGGCGGAAAGGAAAAGGATCGATTTCGCTGCTGGCTCTGGGACCAAAATAACTGACATAAGCCTGATCAAGGCAAAGATTGATCAAGAGAGCTTT…	1468	Aspi	NA	Aspiviridae		Ophiovirus	QCY48768 [Citrus psorosis virus]	91	53.244	SRR1503009
Panurgus dentipes aspi-like virus	Panurgus dentipes	segment 1	GGAGTCATGAAAAAGAAGAAAGATCATTGCTATCTGAAGAAAAGGAAATCTCGTTCATCTCTGCAGAAGATGATAGCTTTTCCACCTTTTCAGACAAAGAACCTGGAGAACCAAACGAAGATCTTGAGAAAAAGATATTAGGTGAAGAATATGAACGGTTGTTAGAAGATCTGTCAAATTACAAAACTGCTCATTCACTACTCAAGGAGAAAAAGGAGGAATTCATCATCTTAAAATTAGCTCAAAAGAAAGAAAAATCACTTGAACCAAAAAAAGAAAAAATAGACTATGTGCCTTCACTTGATCATTGGGAAGAATGGGACCACGGAAAATACTCCCTGACCTATGTTGATAGGCCTGCTCTTATCTCTCGCTTAGATTCTCCTTTTAAAGTCATAC…	2563	Aspi	NA	Aspiviridae		Ophiovirus	YP_089661 [Citrus psorosis virus]	95	68.666	SRR1503009
Mellinus arvensis reo-like virus	Mellinus arvensis	segment 1	GGTTAACTTTGTCTACAACATGAATAATATTTTAGAGTGTTTGATAAATATTTTTGAATTAAGGTTGAGTCAGCGTGAAATGAGCGTACGACTTAACGACGAAGATTACGATTTAGGCCTGGTGTGCGATGAGCTTGCTCTTCGCATCGCCGTGAACCCTAAGAAACGCATTAAACAGATAAGAGGGTTTCTGAGCTTCTGCGTTCGCAGAGGTGGCACCATGGGTGAGCGAATCAGATTCCTGCGACATATCGACTCCGATCCTCTGACCGGCAAGGCATCTTCTATGCTACAAATAGAAGAGTTTCCAAAAGATAGAATGGTTAAATTCACTGAAGCACCTTCATGTCGTGAAGGGCACGTTCAGGGTCTCGCCATTTTAGAAGAGCTAGGAATGAA…	3441	Reo	NA	Reoviridae	Sedoreovirinae	Orbivirus	ASU43982 [Anopheles hinesorum orbivirus]	98	38.654	SRR1503010
Lithurgus chrysurus toti-like virus	Lithurgus chrysurus		CTTCGTCTTTGTTGTAGTTGAATGTACTATCGTAGATTTAGCATAATGGATAAGATTAAATATTTTGAACGGATACCGTTCAAGGTGGGCGGTATGTTACGGCGTGCCGTAGTCTTTGTGTTTGGTAAGAGCAATCAACATTCGGCAACACCTAGACCGTTATTTGCATCCCTGGTACTCGGGGGTTGACATTGTTGCTAGCCATGTGGCAGGCATTGAGTTGGGAGAAAGTACTGACGTCATGGAAAGTTAGACAAGGATTCAAACCCCACCTTGACGGTACGATTGGAAGATCTGGAAGGGGAGTCTACGCAGTTGAGCTTGCCGACCAGATCTTCCGGGAGAATGAGCTGAGCAAGCACAGGGGCTTGAGGAAGCAAGAAGAGTTCTCGGCAAGCA…	1409	Toti	NA	Totiviridae			YP_009072448 [Leptopilina boulardi Toti-like virus]	34	57.862	SRR1503011
Lithurgus chrysurus tymo-like virus	Lithurgus chrysurus		CTCTGACAATCTACTACAGGAATACTATGAAGGTACTGAGGGAAATTTTAAAAGCAATCT TAAGCATTTCAGCTTCAACCTTAACAGCACTCAAAAAAGTACTTGACTGACTTGGGCATC AGTCTTAGCCCAATTCAAACTGAAACCCATCCTCATCCAGTTTCCAAGACAATTGAAAAT TGGATAATTTACAAGTGTCTACCTGGTTTGGTTGTGGGTGCGAAGAATCTTGTCATGATG AGCATCAAAGAAAACAAAGCCAAATATGTTTTTGATCGTCTCCGGGGTGATTTTGTTAGC GGAGAGGTTCTCAATAAAATTTTTGAGGTAAAGGATGCAACCAGATATCAAAAGCAGTCT ATAATACATAAAGGGCATCTGGACTTTGGTGGT…	6837	Tymo	Tymovirales	Betaflexiviridae	Trivirinae	Capillovirus	ATJ05013 [Cherry virus A]	97	66.977	SRR1503011
Melitta haemorrhoidalis partiti-like virus	Melitta haemorrhoidalis	segment 1	TGCCATTCAACGGGTAAGAGGGTTTTGGCACCGCATTAAGATGGGAAGTCGGTCATATCATTCTGACTGTTGTGCGTTTGTTCGTGCACAAATTGTTAAGGTTGGTGAAACTAAAGCAAGATGCGTTTGGGGTTACCCAGCTACAATTGTCTTCGGTGAAGCAGTATTTGCTCTCCCACTTATCGAAGCTTACATGAAGAGCAGTGCTCCCATTGCTTATGGGTACGAAACTGGCAATGCTGGTATGCGTAAGCTTATTGACTCTTCCAAGGGAAGTTACTTCCTCGGCATTGACTTCAAGGCTTTTGATAAGTCAGTACCAGCCTGGCTCATACGCGTAGCATTCGACATCCTGCTCACACAAATTGATTTGGTTAACTATCACGAGCATGGGGTGGC…	930	Partiti	NA	Partitiviridae			APG78261 [Hubei partiti-like virus 38]	79	63.934	SRR1503012
Melitta haemorrhoidalis solemo-like virus	Melitta haemorrhoidalis	segment 1	ATAAGTTCTGTGGATTCTTGTAGACATGGAAGCATTCAAAGGTAGTTTGTTAGTTGCTTTGAATAAGATTTTGTTCAAGCGGGTGGCTGTAGTGCAGCCATGGTGGAAAATCGTTCCTCGTTATGAGGACAGAGTACGGTGGGAAGTCTTGGCGGGAGCTATAGGAGCGGGTGCCGCTTATATCCTTTATAGACGTTATGGTCGCAAGGGATTGAAGGTGGTAGTTGATCCCCTTTCAGTAGCTCCAGAGGGATTGGTACCCGGAAATGTCTTGATGGCGGGAGGCCGGATGCCGAAATGCCAGGTGGGAGTAGCGCAGATGCGCTCCGGAACCTTGCATTTGGTTGGAGGCGGTATGAGGATAGAGAACTTTCTAATTACTCCTACCCACAACGGAAT…	2589	Solemo	NA	NA			ASA47392 [Culex luteo-like virus]	42	52.632	SRR1503012
Orussus unicolor mononega-like virus	Orussus unicolor		CTCCTCACTCCAACCGACGACGAAAAGATATGAGTAATCACAGTTGTTGATTATACTTTGTTTATTAAATCTTAGGTTGTATACCTTGAATTCAGGAATTATTGGTGTGTATCAGTAATTAAATTGTAACTATGGAAAACCAACAATTATCAGCCAGGAGGAAGAAGGAGGTGCAAGGGATGCCACAGGAGCATCAAATGTTTTTGAGTGGTAGATTCAGGCTGATTCATGCTCAGATGTCTAGTCAAGTGATATCTCATCCTGCAGGATCTGCAACAGGTGCCTTTAGGAAGTATAAGATTACACGCATAGTATATTTTACTATGAGAGATAATGTAATTCTTACAGACACCATAATAGCAAAGCTTGTGACTATAGGATTAACTATGTTATATGATG…	11217	Mononega	Mononegavirales	Lispiviridae			AXA52562 [Linepithema humile rhabdo-like virus 1]	54	41.986	SRR1503013
Orussus unicolor partiti-like virus	Orussus unicolor	segment 1	GTCGAGTAATACGTTAGTTAGGATGTTTGCTGGACGTTCTAAAGGATTTGGTCAGAGGTTCACTCCTCCAACCATCTCACCGTACCTTGAAGTGCTTTCTCCTTACGCAGCTGGATACACCAGGAGTAAAGTATCTTTGTCATTAATCAGAGAGGACGTAAAGAAATTTCGTCCAATCGGAAAGCCTGCACTTGATGATCCATATATGAGACTCGCAATATCAAGAGCCACGAGAGTATTCCAATTGAATGATGCAGTCAAACCGCTTCATTTAAATGATGTTTTTAAGCAAGACTTGCCAATTTGGAGCTCGTCGCCTGGTCTCCCTTGGATTCAACAGGGCGTGTTTAAGAAGTCAGAAATAAGAGATGACCCTGATAAGATCAATAAGGTCAGATG…	1429	Partiti	NA	Partitiviridae			APG78261 [Hubei partiti-like virus 38]	98	72.65	SRR1503013
Ancistrocerus nigricornis flavi-like virus	Ancistrocerus nigricornis		CGCTAGTGGAGCCTGGCCACCGCCCATTTGAAGCACATGCGCTATCTCAAGGCAGTAATGTTAGAGTTTACTCACTTACTGGCCCCGAATATGTGGATAGAGGGAATATCCGCGACATGAGAACGCGCATGCGGCTTTACGGCGAGACTAGGCGGTTCAACGGCTGTGATCTGCTGTTGATGGACGCGGGCGAATATTCCAACGACCTGGAAGTGAACAAGCGTTTTTGGCTGAAGACCGGGCCCAAAGACCTCGTAAGTTTTCTGGAAGCGACTTACGACCTGCAGAGTAAAATCCTGAACAAGGCGGGAAAATTCTGCTGTAAAATCAATGGTGTTTTCGAAGGAGTGACAGAAGTTGTGCACCAGCTCTCGCGACGCTTCAACAAAGTGAAAGGTA…	3052	Flavi	NA	Flaviviridae			YP_009179225 [Shayang fly virus 4]	89	36.008	SRR1503014
Dasypoda hirtipes partiti-like virus	Dasypoda hirtipes	segment 1	CGGACTGCTACAATCAATAACTAAATACCTGTGCTTCACCAAAGGAACCAATTCAATAAAAGACACCTGTTGTTTTAAAATAATAAATACTAATATAAACGCCGGACCAGTGACAAGGACTCAACTGTCACAAATATTGGAAGAAGAAAATAGATCCAGGTTAGAGGAAAGGATGTTTGACTCTCAAACAATCTACACCCCCCATGAACGCTGCCAAAACTATTCCTCAACGAGACCTATTGTAGAGGGACTAAGAAGATCAACATCCCGCACTCCTTCTGTAAACTTGGATTAATCGTCTATGTAGATATAAGTAAAAATTGTATGCATCTATACCTATACTTACGATTTATTTCATATGTAGATCATTAGTTATTAATTCTCATTCTTGTTAACTCA…	2733	Partiti	NA	Partitiviridae			APG78253 [Hubei partiti-like virus 20]	59	69.101	SRR1503016
Symmorphus murarius picorna-like virus	Symmorphus murarius		CTGTTAATGTCGTTTCTCAATTCACCGAAATTATTACCCGTCTCTTTTCCCGAACCCAACCCTCTCAGCCTCCCGCTCAACAACTACAGGGAGCAGTATCGGAGATGGATCCCATCCCCACGATACTGGAATCTGACGATGATTACGCCTCCCTTGGCGGAATTCTCGTGACGTCGATCGCTGCGATCGTTGGTGTTTCGTGCAGCTTGAGTAGCTCTTGGCTTGCCAAAGTTACAAAAGCTGTTTTCTCTTTCAAGAATCTCTCTTCCATGTTCTCCTGTCTCAACAATGCTACCCGTTTCTTCAAATCCTGTCTTGGTCTCCTCAAACGTATTTTTAAGAAAATCGCAATCTCAACTGGTCTCATGGCCCCCGACTTCTTCCTCGACGAAAATTCCG…	5564	Picorna	Picornavirales	Iflaviridae		Iflavirus	APF29088 [Diabrotica virgifera virgifera virus 1]	65	34.483	SRR1503018
Eumenes papillarius flavi-like virus	Eumenes papillarius		GCTAATCCCCTGGCATCATAAGCTGTTAGCAGTCCATCGAGAGCTTGGACAATGGTCTTTAGTGCCGTTAGCGGCACCGCAATCGGCGCGTGGCTAAGTGGAGCGATGACAACGTCCGTCGCGCTGGCCCCGCCAGTATTAATAGGATCACAAGGTGGCTTGGCGGCAGCACTAGGCCATGCTGGAGGGATGCAGCTTAATTCAAGTACTCTCGGAACTTTTGGAAACTCACTGAACGTGACAAAACAATTGTACACGTTATTAAAGGATGTGTATAATGGAACGACTTCCCCGGCATCACTCGCTCAAGGGCTTACAGCGTTGACGCTATTTCCGACGTTAGGTATTTTTGGGGCTGTTACTAGTGTCAGCGTTTGTGTGGCGCTATTGACGCTGAAA…	7203	Flavi	NA	Flaviviridae			YP_009179225 [Shayang fly virus 4]	43	35.419	SRR1503019
Eumenes papillarius toti-like virus	Eumenes papillarius		GAGCAATCGGTTTTTCGGCGCCAAGTGTGATCCTTCCTAACGTGCCTCGTGATAACACCAGATTGTAAATACCTATTGTTTGCATGACAAGCATAGAAGAGACTCCCTTTGTATCGCCACAGACTGCAAAGATAGGAGTTTTCCACTTGGTTTTGGTGTAATTGTACATATATGTTAATCAATATTTAACCACTATATTTATACTTTTCTATAATAACCCTTTTGTAGTTAGTTTTGTAACCTCTTCTACTAGCTCGATAAACCCACAGTAATCATGGAACCCGGTACACATCCCATAGACTACAGTTCACTGGACGTCAAGACAGTACACTCTGAGAGCATAACTACTTTCAAAACCATGTTTTGCTCACCCCTGCCCATAGTAGCTTCCACCTCATC…	6476	Toti	NA	Totiviridae			YP_009143313 [Camponotus yamaokai virus]	29	36.631	SRR1503019
Eumenes papillarius virga-like virus	Eumenes papillarius		CGTTAGAAAGACAAAACTACATTCATTCCTCTGTATTTGAATTTATGAATCAAAATGCACTTTATGGTTTACCTACTAAAGTTAATGAGACAATAGATATACCTTTAGATAAAGTTATAAAAACTACTAATATGAATGCTAATTTAATTATAGTTGATTCTCTACCCGATTGTGCTCTTACTAATGTTGATGGAATTGGTGCTATAGATAATACATTATACGTACATGTTAATCTTGTTAAAAATTTTTCCGCTCGAGTTGTTCGTAGATTCATAACTTCTATCACGGATATTTATAGTGGATCAGTATATATGGTTTCTCAATCTGCACATTTTGATATACGTTCGTTTCAAGCTTTTAGTCATTTGGTACCAAAGCAATTTAAAATATGTAAAAGTG…	2130	Virga	NA	Virgaviridae			YP_009182191 [Daeseongdong virus 1]	68	37.91	SRR1503019
Quartinia thebaica partiti-like virus	Quartinia thebaica	segment 1	GTCGTTACCCACCTTATAGTGACAAGAAATTAAACATATTAACTTTCTTATTGAAGAAGAGACCTGACATTCCTGGCACAAAATATTTATCTCACTTAATCATGTTTGGATTGGGTATCCTTGTCACTATTGGTTTTGGAATGGCTATGAAGGAATTCGTAGAAGAAGACCGTTTGTAACAACATATCATCTAATTTGGATATTAATATTGGACAGGTGCAATCTTATTAATAGACTAAATATAGACCAGTGTGCAATGTCATAACATACCTTGGGCTGTGCAGAATTGTTTTTAAGTCACATAGAAAGGGAATTTATATACTACACTATATTAAAATATGTTATACAAAACGATATTTTATAGGGATATTTTAATGTTTTATTTTCATAAAGTATATC…	3212	Partiti	NA	Partitiviridae			APG78261 [Hubei partiti-like virus 38]	32	53.804	SRR1503020
Spilomena beata orthomyxo-like virus	Spilomena beata	segment NP	AAAGTATAAACAGACCCTAAGAAAGAAAAGCAGAATTTGAAAAACCAACACCATGTCGATGCAAAGTACATCAAATCCTGGAACAAATCCTCAAGCGATGGATGTTCAAGCAGTTCCTAAAGAAAAACCCAGACGTGTTATAGTTGACTATCAAAATCCAAACCAGGAGATAATCGACTCTAAGAAACCACAAGTCCCACAAGACAAGCCCAAGAAATCAAAAGTCATGAGATTCATTGCTACTACTCACCTGCTCATAATCAGGAAGTTCTATACTGAACCGGATTACATGGATCTCGACATTGGAAACCAGATTCACAACATATCATTTACCAGTTACACCATTTTGCGTCAGAGATACAACAGCACAGGAGGAACACTAGAAAATAGGATTGCAAC…	1767	Orthomyxo	NA	Orthomyxoviridae			AYP67576 [Old quarry swamp virus]	92	49.449	SRR1503021
Spilomena beata orthomyxo-like virus	Spilomena beata	segment PB2	GTATAAACAGACCCTTAACAAAAATAAAATGGATACTACAAATCTTTCACTAGATAAAGAACACTTAATGTATTGTGTGCGTATGATAAACAACTCAAGGGATGAGACAATCGAAGCCATAAGAAAAGAACCCACAAGCAATATGAGGATGATAGAAAGAGCATCACGTTGTGTAAAAGATCCAAACCCCTTGTCTTCCACAATGTCAACAATGTCAATGAAATACCCATTGAGTGTGGACAGAGAAAAACTACTGAAATCGGGAATGCCCTCAAACTATTATCTAGTTGAAAATCAATCTATTGAAGATACACACTTTCATGGTAGGATACTCTGCAAGAAAGAGGCTATAGAGTGGTGGATTGGTAAATCTGAAGAGCCCAAGAAAGACACTTTAGA…	2118	Orthomyxo	NA	Orthomyxoviridae			AYP67574 [Old quarry swamp virus]	97	41.126	SRR1503021
Spilomena beata orthomyxo-like virus	Spilomena beata	segment HA	GTATAAACAGACCCTAACACAATACAAAAATGATTCCTAACAAACACTTGACAACAGCTCTACTACTCGCTGGCGCATTCTACTTTTCTAACTCTTTAGAAATATCAAAACAGGAAAATGGGTGTACAAAAACAATGAGAATAAAAAGCCCAAAAATATATTTTCCTCATATAACGAACAAGGAAATAACAGCTCAAATGATTGTGTATCAAAAAGAAATAAATGCATTTGTATTCTCACGATCAAAATGGAGCTCTTACTGCTATGATGGAGGGTCTCTTGATACAAACACAAAATGTTCAACAAAACTAGAAGGAATGCTTCCCAGTGAAACAGAAATCGTGGAATGGAGAGAAAGGAAGATGTGTAAAATAGGGAAAATTTGCAGAGTAGATGGAG…	1616	Orthomyxo	NA	Orthomyxoviridae			APG77884 [Hubei earwig virus 1]	90	30.691	SRR1503021
Spilomena beata orthomyxo-like virus	Spilomena beata	segment PA	CGAAGGTATAAACAGACCCTAAAAATAAAATAATGTCTGACAAATACTATGAACTTTTGTATAATAGCTCTCTTTACCCCTTGAATATAATCAATGACTTCGGAGTAGCAGGAAAACACTGGGCAATGGAGTCAAATAAAAGAAGAGAGCTATCACTAAGACACGACATGGTATGCATTTACTTATGCAATTTGGAAGAAATGCCTTACGAAGACATATTAGAGACCTTTCAACAAAACCCTTTGAAGAGAAAAGAACCAGATGAGAAGGACGATACAACATCCAGGAGTCACAAAAAACAAAGAACAACATCTCCTGTACCAAGTACTTCCGGTCTTCAAACTACTTTATCTGGGTCAAAAAGTTCTTCTTCATCTTCTTCAATTCTAATAGACAGCA…	1936	Orthomyxo	NA	Orthomyxoviridae			AYP67572 [Old quarry swamp virus]	97	41.941	SRR1503021
Spilomena beata orthomyxo-like virus	Spilomena beata	segment PB1	GTTGCAGCATTGTTGAAAAAAGATAATCAAAAATCAATGAAGATAGAATGCGGAACACCAATAGATCATCTTACAAACAACCTAGGTTTGATAAGTGGACTCTACATATATACAAATACACCACCTCATGGATATGGATCTCAAGGACCAAAAGTTGCAGAAACAGTGAAAAGAGCTTATGATTATAACAAGAAAAAGAATAATAAGAGTTTCAAATTAGATAGATATGAGATTGAGAGATTAAACTGGGAGGAAGAAGACGGTATATTTCCAATGGATGTGACTCATGGAAATTTTATGCCTAAACAATTAAAGAAAATGGCAATGCTATTTCTGGTGAAAAATCAACCAACTATTGATGAATGTGTCGACAAAATCATGGAAAAAATACAATATGCA…	2334	Orthomyxo	NA	Orthomyxoviridae		Quaranjavirus	AVR52567 [Photinus pyralis orthomyxo-like virus 1]	97	53.51	SRR1503021
Spilomena beata virga-like virus	Spilomena beata		TGGATGATCTTAAGAGAACGGGTTTAAGTAATGTATTGACTATTCATGAATTTCAAGGAAATCAACATTCTAATATCGTATTGATAAGAAAACAAACTAAACCAGTTTCGATTTTTAGTTCTATTCATCATATTCTGGTGGCATTAACTAGACATACTAATTCTTTTGTCTACTATTCAACTGTCGTAGATGATACGTATAAATTAATATTAAAGTCAACTGATTTATCTACAGATAATTATTTTAAACCTATAGAAGACGAAGGTATGGGAGGAGAAGATAACTGGGTTTGCGTTGAACCTGTTTATAACTACATAGATACCGATTGTAAATACGAACTTAAAAGTAGTAAGCTTACGAGAAATATTACTTTTGCTAATACTTCGGAATCTTGGATAC…	2709	Virga	NA	Virgaviridae			YP_009337693 [Hubei virga-like virus 15]	72	33.939	SRR1503021
Podagrion pachymerum bunya-like virus	Podagrion pachymerum	segment L	ATTTGTTATCATTCCTATATAGTACTGGATTTACATCAAAGGCCTAGTGTGATATTAGATTTAATGAAATATGTGGTGTCTATGCACTTTTCATACAAATCATCAATTAATGAATTGCTATTGGACAAATTAACTGGTATGAATAAAACAACATTAGATATTTGGCTGATAAAGCGTATAATTGATTTTTATAACATCAATGTTATAAATTCAAAAGATTGTAAGTGTAATAAAGTTATTTATGATTCAAAAGGAGTTATTACATCAAGTTTAGGTATAACAGGGACATATAACTTATTTTGTAACTTGAGTATTAATACTAAAGATGTTATTGTCTATCTAACAGAATCACAACTATTATTCCAAATGAGACCTAAGAAGTTATACAATAGCCAGTAT…	1599	Bunya	Bunyavirales	Phasmaviridae			AWA82264 [Notori virus]	91	45.11	SRR1503023
Podagrion pachymerum mononega-like virus	Podagrion pachymerum		AAAAAAAAAAAAAAAAAAAAAAAAAAAAAAAAAAAAAAAAAAAAAAAAAAAAACCCGTGATGGAGAAGAGAAGAAGAGAGAATTATCATCAGTACAGTCGTCACGTCTCAGGGCCCCTTGTCCTTGACAAGGTGGACTTCTATCACAAGCACCCGAAATATGTTCCTCATAGATTCAAGTGGCTCAAACCAGAGTGGTTCAGACCGATCATTGATGGATCTCTGGATAATTTGGTCGTATTGTCTTGGCTTGAGAAACGTATTCGATCCCATGTGACCGTTCCATATACCGACTCCAGTCACCGATGGAATTTAGTGTGGGACTCAACCATAGAGAGCATGAAGTTGCAAGTTGATTATTTTACACAAGGGCTCTCTCAGGCTAACCCTGAAGATGTGT…	2951	Mononega	Mononegavirales	Artoviridae			APL97667 [Pteromalus puparum negative-strand RNA virus 1]	97	61.466	SRR1503023
Podagrion pachymerum partiti-like virus	Podagrion pachymerum	segment 1	CTTTAGCCGTATACTTAACAGAAGCTCAATACTTCTATGAATATCTTGACTGGTTGAAACAATCTGAACAAACTTTAATAGCGTATGGTTTGGAGATGGCTAAAAGTGGAATGGAATTCGTTAATCAGATGTATTATAAATCTGGTGCGAGATACATCACTATGGGAGATTGGTCAAAATTCGATAAGAATGTTCCCGCTTGGATGATAAGAGATGCATTCAAGATTTTAGAAGAATGTTTTGATTTTACACAAGTTCGCGATGTCGAAGGGAAATTATGGCCAGTCAGACCAAAAAGATCTAAGATAAGATGGAATAAAATGGTCGACTATTTTATAAACACACCCGTTAGATTGAGTAACGGTGAAAGGTACATGAAGCAGGGAGGCGTACCATCTG…	712	Partiti	NA	Partitiviridae			YP_009345133 [Wuhan cricket virus 2]	99	57.203	SRR1503023
Podagrion pachymerum reo-like virus	Podagrion pachymerum	segment 6	TTCCGCTTAATACAATACTGGACTAGGTGAAGGAGTGGTAGTAGATTAGTATGTCTCAGATACGTGTTATTAAGTTATGGCTTTTTCTGCCGAATGGCCATGATTACGTTTCACGATTTTTGAAAATACCGATGAAGCATTTTATTGATTATGAAAGTGAAGTTAGACGAATTGGAAAATACCATGAATTTGGGCGTAGACTTGAAAAGGTTTTTCGTTTAAATCGAAATAGTTACCCGGATAATTTTGTTAGAAGAATGAAGGTCTCTAATCGTTATGGTATCTTATTAGTGACAGGACAGAGAGTATCCGTTGTTAAAGGAAGATTGAGTCGGATGGGTTGGAATGACATGAAAATAACGACATTGAATATTGTTGGTCAGGTTGATATCTTTGAGT…	1900	Reo	NA	Reoviridae			AYP67581 [Shelly beach virus]	91	28.027	SRR1503023
Podagrion pachymerum reo-like virus	Podagrion pachymerum	segment 4	CGCAGGATGGCACTACACACACGGATGGAGCTCAGCGCACAAATTGGACAACTGAGAGATGAAATCTATCAACTTCGTCGGGTTATTCTAGAAAGTGGTAGGGTACGAAATGATTATCAACAAAATGAAGGAAGTTTAAAAGTTAAAAAGCGTTACAAGGAAGATGAAAGAAAAGATGAGAATTTAGTGAATCAAAAGATGTTGGTCGAAGAGAAGGAAAAAGAAGAAAGGTTTAAGATGAGTGTATCTGATGTTAGAAATCAATTTGGTTTTCGGGGGGGTTATGGTGATGAGGCAGTTTATCGTGGAGGGTTAGTTAGTGTTAATCAGTCAATTGACGAGTATTTAGAGGTGTTGTATGAGAAGTTTAATGATAGTCGTTTAGAATACTGTCATCAC…	3430	Reo	NA	Reoviridae			AVO64752 [High Island virus]	40	42.857	SRR1503023
Podagrion pachymerum reo-like virus	Podagrion pachymerum	segment 2	TTTACCGCATCAAATTGAGTTTACACCTACCATGTCAAATGATTTAACAAAGATAATTAGTGAGAAAGGGATTAGCGCAATCGCTAAGCAGGAAGATAGACTGAGTTATGTATTTTTAATTGCTGGTGTGATTTATTTAATGGCGTTAGATGCGCAAGTGATAATTTTAGGTGTACCAAGAAAGGTTCGATCAGGAACTGAAACGTATACTGGTGATCTAATTACTGGATATGGTATGTTAGGGATAAAGTTTATTGATCAGGATGTTCCGTTATTACCAGCCGCCGGATACTCCAATCCAGCGGGATATGTGTATAGAGTTCTTCAGGAAATGTATGAACCCGAGCATCATAGAATGTTAATTAGTGAAGAGCCAATCAAAGAGCGTGTGAGTAATAA…	3140	Reo	NA	Reoviridae			QBA09478 [Reoviridae sp. BF02/7/10]	94	34.604	SRR1503023
Podagrion pachymerum reo-like virus	Podagrion pachymerum	segment 8	TTCCGATCTCCGAAAGATCGTCTTCTCATTACAGCCCCATAGAAGCGCTCACATATCGTAAGATGGTGTCTCGTGCAACTGATATAGTCGTCGTCGATAAATATTTAAATGATCTTGGAACACACCCAACAGATATTAGTTCAACCGGTCGTACACACATCACATTATTGAATCATCTTCGTCATATAAGTCATAATTTAGTTGGTAGAATTGCTACAAGTACGAATATAACAGGTGGATTTAGGGTTTTTATTAGTCGTAGACAGCTTCACGATTTAATTTACGGGTATCAGAGTATACATGGATTATCGTTAAGTGGAGGATTGGAGTCGTTGTTAATCGCATTAAGAAGATTGTATGATAGTTCAGTTAATGAGCAAGAAGTTATTTTATCAGTGA…	1537	Reo	NA	Reoviridae			QBA09482 [Reoviridae sp. BF02/7/10]	92	36	SRR1503023
Podagrion pachymerum reo-like virus	Podagrion pachymerum	segment 3	CGTTGACTTTATTAATAAGTTGCATAATGAAAAACAATATGATGTTATTTGGAATCGGAATGAGTTGAAAATTAAATTTCTTGATTTATTACGTGGAGTTGGATTACCAAGTGATACGTTTCGGGTTTTTGATGATGTTGAGGCAAATAAGTTAGTGAGTTTATTATTAAAGGGAGTTAATAGATTATTAAAGACAACGAAGGTATTGAGTGAGATTACAAATGAGGATATTATTTTGATACTACAGAGTGAGGGACGTAGTTCGGTAATTGATGTTATTATGAATAAAATTGATTCATTGTTATTCACTTTGAAAAAGGAAGGGAGTAAATATGTTCGGATGTTAGATGTGACGGAAAGTGGGAAAACATATGTTTCAAAGATAGTTTTAAGTTGGTA…	3017	Reo	NA	Reoviridae			AYP67580 [Shelly beach virus]	99	28.396	SRR1503023
Podagrion pachymerum reo-like virus	Podagrion pachymerum	segment 1	GTCAAGAGTGATGAGTGCGATCGATGCTATTGTACAAGGTGTTCACAGAGGGATGTCATTGATGAAGATTAGAGAGAGCGTAGAAGATTATCAGTTTTACCAAAGGTTTGAGGATGAGGTTGAGTTATGGATGAGATTAATTGAAAATATTGGGTTGATTCACAGTAAAAGAGAGTTGTTAACGTATTCGAATTTATGGATTATGGATTTGTCCTTAATAGTGAGTTTTGCTAATAGGGATCTAATACTACTGGTAATTAAGAGTGTGCCAACTGTTAATTATGTATTTGATTGCGAGTCAATTGAGAGAATTATAAATCCAAGGAGATATCGATTTGGGGATGAAGGGTTTAAAATGTTTTTAAAAGAGGAGTATATTGAACAATGTGAAATAGAGTA…	4229	Reo	NA	Reoviridae	Spinareovirinae		APG79176 [Hubei diptera virus 21]	97	39.109	SRR1503023
Ammophila sabulosa mononega-like virus	Ammophila sabulosa		GGTATCCCCACGGCTTCATCTTTTAAGGAAATTGTGCATAACGATTTGCTACAACATTCT ATTTCTCTCAAAGTTGATCATTTATTTCACGATCGAGTTCGGTTGATTGAGAATCTCCGG GCTAATCCATGTCTGATATCTCAGTTATATGGCTTGTATAGAATATGGGGACACCCAACT GTCGAACCCTTAGATGGAGCCAGTGCACTCAAAAAGATCGCTACTCAAGTTCGCATGCTT CATGCCGCTAAATCTGAGGAGATCTCCAACAAATTTCGAGAAGAATTCATTGTAAGATAC ATTCAACGTTATAAACACTGGCCTGATCTAGATTGCTCTAAACTTTCAGCTCAGAATCTG ATTCGAAAGAGTTTTGAAATGAATGGTCTTTTC…	4404	Mononega	Mononegavirales	Rhabdoviridae			YP_009304559 [Wuhan Ant Virus]	99	51.635	SRR1503028
Aproceros leucopoda picorna-like virus 1	Aproceros leucopoda		CTTCATATTATCATATATTGCAAAGTAAAGGGCTTAAAGTTATTAGTGGAGATTATTCTAATTTTGGACCTGGTATGGTAATGGAGTGTGTTTACTATGCTTTTCAAATTATTTTAGATTGGTTAGAATTTTATGGTGCTTCTCAAGAACATTTGGCTATGTGTTGTGTGATGCGTGATGAGATATTGAATGCGAATCATCTTTGTTTTAATTTGGTTTACTCAGTAGCTTCTTCCATTCCTTCCGGTTCCCCTATAACTACTCCCCTTAATAGTTTAGTTAATTGCTTATATATTAGATTTGCATGGGTAATGCTTGGGCTAGATTTGGGTAATTTTGATAAGCACGTCGCTATGGTCACTTATGGCGACGATATTGTTATAAATGTAAGTGACGAAA…	450	Picorna	Picornavirales	Iflaviridae			YP_009337194 [Hubei odonate virus 2]	99	81.081	SRR1503029
Aproceros leucopoda picorna-like virus 2	Aproceros leucopoda		GTGTTACATCATATAATAAGAACTTTAAAAGAAAACTAGTAGCCAATATTATTTTAAAGCCTTGACAGTACCTGGGGTACGGAGGTTCTAAACCACATATTATTTAGCAAATTTTCTTTTAAAGTTCTTGTTATATGAGTGTTACATCATATAATACTACGTCTTTTGTTGAGGTTCCAGAATCTGATAACGAAAGATTTGAGTTTACTAGCTCAGAATTTCAAGAGTTGATAGAACAATGGCACCAAAACACGTTTTTACGTCGCGTCAAGAGATTTGTAGGTCGCTTGCGCAATTGTGTGTGCTCAATGATAGCATATCCGTCATTGGCCGTAGTAACACCGATCTTATTAACTCTTGGCTCATGCGTGTTGGTTATTCTACTTTGCATGAAAAGGT…	9174	Picorna	Picornavirales	Iflaviridae		Iflavirus	AND80527 [Sacbrood virus]	94	35.667	SRR1503029
Brachymeria minuta virga-like virus	Brachymeria minuta		GCCGAGGTTATGCACGTCTCTTATCGTTGTCCAGTGGACGTTGCTTATCGCCTAGCTGACTCTTATAAGGAACTTTATGCGGATAAAATCCCGGAGGGTGACCACGGTATGATGAGTACTCAACCTTTATATAATACTTGCTTGGTGCGGTCTATTTCGTCGCAAAAAGAAGTTCCAATTGAGGCAAATGTAGCGTATTTGACCTTCACTCAGGCAGATAAGTATACTTTATCAACTACTACTCATACTCCTGCTAAACTGAAAGAACTTAACAGCACCCTATCTACCGTTCATGAATATCAAGGTAAGGAGAGTAACACTGTTTTCGTTGTGCGGTTGAATCATCTCCCTCATGAGGAAATATTTATGAGGAAGGAGTACGCTTTAGTTGCCTTAACA…	3243	Virga	NA	Virgaviridae			AWA82269 [Saiwaicho virus]	80	38.857	SRR1503040
Trissolcus semistriatus narna-like virus	Trissolcus semistriatus		GCTGTTTGCATCAGCCACGAAGTGACTGAAGTAATGCAGGCAGCATCGGAGATTAACGTGGATGGCTTAGCAATCCGCGCAAATACCCGAAATCTTCTTCTCGTTGGTCACCAAGAGAAGGAAAATGGCTTTCTGGGTCCGAAACCCCTGAGGGGTGATAACGGGACCATAAAGCTTTTAAAATCACCTCTTGTAGCCATGCTCCGGGAGCGATACCCTAAGGGTATTTCTCGGAAGATTTCAGTCCTCCGAGCCCTAGATTCCACTCAGTGGGACCGAATAGAGCTTGCGCTACAGGCGGTTGGCTACACTGTTTTCGTGAATCCAATGCTCAGCACGGATCCGGAAACAGATTTCCGTAAGGACGCGGATTTGGTTGACACTTGGGATTCCTTTAAG…	3507	Narna	NA	Narnaviridae		Narnavirus	APG77272 [Wenling narna-like virus 6]	93	35.818	SRR1503041
Trichopria drosophilae bunya-like virus	Trichopria drosophilae	segment L	ACAAAAATAGATAAAAGCAATATTAAATAAAGATGATTTGGGAACCTGGAACTATCATAG AGAACATCGCTTCTGAGGCTAAGAAGATGGTTATTCTAAAGGGCATTTTAGAAACATCGG GTCCTCAGATAAGATCCCAGGTTGGGATTCTGAAACTTCCCCAGATATCAAGTGATGCGG TCAATTTTGATTTGTTGAGGAATACTGTCTCAATAGATGTACCTGATTGGACAATGGATT CTGCTTCCGCATCGAGCATACTGGGGGGAAGGCAGATAGTGAAAACATTTGACCAAATGC GGAGTTTCCCACACGACTTCACATTCCAGATCTTAGCAAAAGAGACGGATGAACCTATGA GAAACCACTTCCCTATAATAAATGACGGTTCAG…	6360	Bunya	Bunyavirales	Phenuiviridae		Goukovirus	AHH60917 [Cumuto virus]	86	47.296	SRR1503042
Trichopria drosophilae flavi-like virus	Trichopria drosophilae	segment 1	CGTTTTCGAGGTCGATACTCGGATTCGATCTCGAATGTCATCGTGTTGTTTACGTTTATTCAGGGTGTGAACCTCTACTGGAGATTCAAATTCTAAAAAAAACAACACGAATTGTGTTAAATATAAACAAAACAAAAATTCTTATTAAAAAAAAAATGAGCTTTATTGTAACAAGAAAATATCAGACGCGATACACATTTCACTGGCTGACCTGACAGTTCCAACCCATCCCTGTAACATTTTCATGAAATAAAGAAGTATGCAGTCATACTCGCAGAATTAATCAAGGTGATGAAAGTACTTTTACAAATGAGAAATCCCGTATTTAGTTGGACGCATTATGGAATACTGTGGTGTTGTCCTTGACATTTAGCGATGTATGATATTCTACATGCGCTG…	2961	Flavi	NA	Flaviviridae		Jingmenvirus	YP_009179388 [Wuhan aphid virus 1]	71	35.853	SRR1503042
Trichopria drosophilae mononega-like virus	Trichopria drosophilae		ATTAAAACGCGACGATGATACGCATTCACAACCTATGAAGATACAACAAATATATGTTATCATAAGTTTGCATTAATTCTTCTTTCTTTATTTCGTGCTGTGGAAGTTGTGTATACAACAAGACCTCCTGACGATACAACAAACATTATATCTTATAACGTTCTGTTTTATCCATCAGGACTGTTTTGTTTGTCTGCGTTGTTAAGATGGCAAGAAATAATATAGATTTAGGGGTTGCAACGAATGCCGCACAGATAGGGCTATTTGTAAGAGCTGATCCTCTGACAGCCCAAGTAAGATTGAGATCGTTGGGGGTGTGGCCCTTCATAAATAACTACACGGATCCTGCTGTAATACCGATAGCATTTGTGATGAGCTCAATGGCTTCATTCTCCTCGG…	2583	Mononega	Jingchuvirales	NA			YP_009337906 [Hubei chuvirus-like virus 1]	43	30.189	SRR1503042
Trichopria drosophilae mononega-like virus	Trichopria drosophilae		CTTGTGTCTGCCTTTGCCCTATCATCTATACCAACTCATAGTGAAGCTGCAGTGATCAATGCTTCCTTGGTGACTAATGGTGCTAAAGTCTTTTTATTGCCTAGCAATCACACATGTTTAAATGAATTTGATATCCGTCAAGTGATAACAGATACAATCAATTCACACTTAAAGCATGCTTTGGCCGGATCCATTGCTATGGTGGTCTTGATGGTTATATGCCATTATATTTTGAAAACTCATATTCACCATGCTGCATCTAGGATCTGTAGTAAATTAGGATATAAACCATTGATTCGCAATGCCCAACATCAACCTGGTGAGTTGAAGGTAATGATGGGTTTCTTAGTCCACATTCCATCTACTTTCACTAAGCATATGCTGTTTCATGAAGTGCTG…	653	Mononega	Jingchuvirales	NA			YP_009336864 [Hubei coleoptera virus 3]	57	34.38	SRR1503042
Trichopria drosophilae mononega-like virus	Trichopria drosophilae		CAAGATATAAATAAGTTTCTAAATTTATTTTATTGGATGATATCTGTGTTTTAAGTGAATCCTAAAGAGGACCATGATCAATACTAAAGACTTCGGACAAAGAAAGGTCACATTCAGTGACATTGACGGACTGACGGCATCTTTCAACTTGAAGACTGCGTTGAGATCATCGACGTGTGAACAGCATCAACAGAGGATATTAGATAAAACCCAGAGGTTCGATGATGAGATCCTTACCTCGCACGAAAGGTATCCGGACATGAGCACAGACTTATCAACGACACCTTTATACCCGCAAATCCTTCTAGACATTATCAAGAAATCCGACGCGGGCCGATTCTTCGACAATAAGTCAGTTAGTAATATTAGAGATATTGCCGAAATTATAGCAGAAGTCAT…	6728	Mononega	Jingchuvirales	NA			YP_009337904 [Hubei chuvirus-like virus 1]	96	38.635	SRR1503042
Trichopria drosophilae reo-like virus	Trichopria drosophilae	segment 3	GGAGTTGTAAGTTTATTATTTAAACCTGAAATTATTGAACATAAACCAAATCCAGTTCATGTTGACTTATTAACTCGAGATATTAAGAATGTTCGTCGAAGTTCACTTCTCCGAGCGCTACTTTTTAAGGATTATGATCTAGTTCAGTATGCCAATGATTTCTATGCATATAGGGTCAGCCCTTATCTACAACAAAATGGATGTTTGTCGTTACAAGAATTATTGTTTTTATCGATTATGTTTGAGGTCAAATTTGAAATGCGTACGTTATCGATTGCGCTTGGTCCGAAACTCGGTTTTGGACCGACCTTCGATGTTATGTTAGCTGATAATGTTACAAATGAAATTACAAATAATGCTACGATATTAAATTTATCAACTTACAAGCTTATTGGAGTG…	2249	Reo	NA	Reoviridae			YP_392503 [Operophtera brumata reovirus]	66	29.6	SRR1503042
Trichopria drosophilae reo-like virus	Trichopria drosophilae	segment 8	ATCCAAATCAGGCTATTAAAGAATTGGTAGTACTATTACGTCGATTAGATTCAAATAGTTTAAACATTAATCATGTTATCTTAGATTATAAGATTGTGTCTATGTTACACGATGTAAATGATACACTGATTGAAACAATTGGGCAAATATTCCAACCGGTTAATGGTCTACGGTTATTATCAGTCTCAGGGACAAATCGTGAAATATCAATTGATGGTGATCAGAGTATACTACAAGGTTTACTTAGTAGGTTAAGCGTCCAAGGTCGTAGTTTATTTTATAGTCGTGTTAAAGCAAGTGGTCAGTTGTCAGGCATTCGTTCTTTAGATCAAGTTTCAAATCATGATATTTTAAATGATTTGCTGTTTTCACGTAGTACTCAGGGTATTAGTATTAATG…	1248	Reo	NA	Reoviridae			APG79181 [Hubei diptera virus 21]	87	30.504	SRR1503042
Trichopria drosophilae reo-like virus	Trichopria drosophilae	segment 6	TACGACATTCGATGTACATATTTACTCTAAACTATATCCCTGACACAACTAGAATCATTAAACAATTAGTACAAATTACAAAGATACGTGAATTACCATTAGTCGATAAACAGCATCACGTCAACTTTGGTATACGTCTCGCGAGGTTATTTTCGATTAATCATGGTACCTATCCAGAGGATTTCGTTACACCGTATCGAACACATAATATTTATGGTTGTTTTATTTACACAAAATTATCAGCTAGGACTTTGAAATCTAAATTACTTGACATGGGATACTCGAAACGAGTTAGTTTAATTGATGTTAGTGATCGGAAGGATGTTAATTTAACTGATTTACAAAGTAAGTGTGATTTCATTTTAATTCGAATTGATCAAGTTCCAGATTTGCAGCCGG…	1854	Reo	NA	Reoviridae			YP_392506 [Operophtera brumata reovirus]	94	24.516	SRR1503042
Trichopria drosophilae reo-like virus	Trichopria drosophilae	segment 5	GGAACGTAACACGAGCTGCATCTACGCCACCAAACAAGACTCGATCTTTTCGATACTGCAACCTGGGGACATAATACAACTATCTATCAAACGTGACAATAAGACCTTTTATGTAGAACAAAATGTATCATGGGTTAAAGTTGATTCAACCAATAGTTTGAGTTTAATTAAGTACATTAACCATACAAGTAGTACGATTGATGATGTGCTTTTGAGTCATCCGCGCTCTGTTCAAGTGTTAACTAATTACTCGCCACCTACATCTGAGCAAACAGCTGGACTATATACTCAATTCTTCTCTTTAATTCAGTCGTTAATTACTGATCCGTACACCCAGACTTATTCCGATTTAATTAGTGATCTTAGACGTGCAATTACCGGGATAAACGAAATTTTAAG…	2227	Reo	NA	Reoviridae			YP_392505 [Operophtera brumata reovirus]	42	19.88	SRR1503042
Trichopria drosophilae reo-like virus	Trichopria drosophilae	segment 3	CTCGGCTTATCGGCAGATCAAGATGACAGATACCTACCAAGCGAGCTACAAATTAACTTTCGGTCTAGACGAAATCACCCTTAAGAGCAACCTAACTTTAAATGAATACTTACAATTACTAAAAGATAATGATTTATATAACTTAGAATGGAGTAATAATTTGGTATATTTAAAGTTTAATAAACCATGGGATACATTGGGACTCGAGATACATGCATTCATGATCGGACATAGGATTGAAGAAGAACGTTTAATTAATATCATTACTCGAGGCTATCATCGTCGACTCAAATCTAAAGCATCAAGTGTAAGAGAATTAAACCATTCTCAATTATTACAAATATTGGATGAGGAAGGTGAGGATACTTATGTTCATATTTTGTTTCATCGGTTACAGAA…	1358	Reo	NA	Reoviridae			YP_392503 [Operophtera brumata reovirus]	68	26.498	SRR1503042
Trichopria drosophilae reo-like virus	Trichopria drosophilae	segment 2	CAAGTGTTAACATCTTAATCGCGAACTGTTCTACCGACGTCACAACTTCTGCCACACTTTATATCACGTACACATTATTTCACATTGTATAGACCAATTATTTTATCATGAGTTCATTATCGAACAGTAAGAATACAAAATCAAAGACGAATAAGAATGATGACGAAGCAACTGATAAAGACGAAAGTAGTGAAGGAACATCCATGTCAAATAAGTCGAAGAATAGTCAAGATAGTAATAGTAAAAGTTCAGATGTGCAACAATCACGATTAGCGCCAACTTCTGAGGAAGGGTTAAAGAATAACGAATCGGAATTAAAGAAGGATGAATCTACTGAAGGATTTAAATTATTCTATGATAAAGTTATGAAAGATCCCGAATTAATGAAATTTCTTGATC…	3935	Reo	NA	Reoviridae			AYP67578 [Shelly beach virus]	85	33.506	SRR1503042
Trichopria drosophilae reo-like virus	Trichopria drosophilae	segment 4	ATTAAGTAAGGTAATCGGTAGTGAGAACGTTACGATAATGTTTAGTTATTTTAAACTAGCTTTATATGGGTTATTAATTGAAGATGAGACTATTAGAATTGAGATTGAGAAGAATTTAAAAGATGGGAAGTATGATTTTGCCATTGTATTTAAGCCTGATATTACCGAAACATCGGGAGTGATTGTTAAGTATCGAGATCGTCAGTTTCGTTTTCCGTGTGATTTATATATTTTAGAAACGGATAAGATGAGCAGAGTGCAGCTTTTTGATTATACTACAAGTCCTATTTCGTACACAAGTTCTAAATTAATAATGTCAATAACAGAGTTTCAAAAGAATTTCGTTTTCTTTGTAACTATGGATGCGCATATCAAGCTAGCTGGTTCTTTTAATGATTT…	3147	Reo	NA	Reoviridae			AYP67579 [Shelly beach virus]	43	40.741	SRR1503042
Trichopria drosophilae reo-like virus	Trichopria drosophilae	segment 1	ACAAATTCGAGAACCACGTGAGTACAAGTTTGGATGTGAGAATTTTGTAATTAATTCATTAGACTCCTTTATTTCAAGTGCAACAATTCGTTATATCTCAAATGTCAATGCATTTAAATTGGTGAACGATGCGAATATTATACTCGAAAAATATAAAGTACATAAGGTAGAATACAATGGTCAATCACTTGATTTACTATATACTAATACTATGTCATTTAAATCAAATCCAGCGGCGATGACCCAACTCGCTCAAGAAGCCTCATTATATCGAAGTTTTTGTGAGAATATGACTAGTCAAGGACGATTGTTAAATATTCCGAAGTTAATCCAAAGTATTGCTGAGCTATCAGATTTTGACTCGACCCGTGGTTATAAATGGGATGAAAATCCAATACT…	4056	Reo	NA	Reoviridae	Spinareovirinae		APG79176 [Hubei diptera virus 21]	94	35.96	SRR1503042
Trichopria drosophilae toti-like virus	Trichopria drosophilae		GTTGCTTCAGAGAAGTACGAAAACGGTAAGGGTAGAGCTATTTATGGGACTAAAACACTACATTATATTATATCATCCTATGCGACACGCGGTTTTGAGGAAGCCCTTCATAACATAGAAGGTTTCGAAAAAGGTTTACCCGGTGTTAGGCAGTGGGGCGCTGAAGTCAAAAGAGCCCGTCTGTCAGGCAATGATAAACAGCATCTAACCATGTTAGACTACTCTGATTTCAACATCCAGCACACACCAGAAGTCCAAGCCATATTATATGAGGTGTGTGCCGAAATAGGTGTGGAGCGGTCTGCCCCCCGAGATTGGGTCAAGGCACACCAGTGGTTAGCTGCCTCCAAATATAATGTAGTAGCTACCTTTCCTGACAATTCCCAACCTTCCGGAGTT…	2072	Toti	NA	Totiviridae			YP_009025166 [Persimmon latent virus]	81	37.766	SRR1503042
Trichopria drosophilae virga-like virus	Trichopria drosophilae		GCCGGGTCACATTTGGTCAGTCTCGGTGCGTTGCGCCATGCTGTTCATGGATATGGTCTGGTCGTCGGTGGTGACCGTCAGGACGGTTCCGCTATCGTACTGTCTGCGCTTCGCGAGATTGGTCTCGACGAAGGAGCCGTGTGTAAAGACTTATGTTACAACGCGATCCAAAACCAGAATTCAGTGTTGTACACCGTCCTGCAGGACACACTTGTCAAATCTTTAAACGAAAAGATGCAGCAAGGAGCTAGTCGTCGCGAGGTGTACGTATACCAGGACCTGACACTACCACAGAAGACAGATCTAGTCAACGCATATCCAGAGTACAGCCTGAAGTTTGGTGGTGATGGTCGACGTTCGGAGAACCACCCGCACGGAATAGCTAAAGCTAGTCGTGTG…	9804	Virga	NA	Virgaviridae			YP_009337242 [Hubei virga-like virus 11]	30	36.064	SRR1503042
Cephus spinipes bunya-like virus	Cephus spinipes	segment M	TCAGAAGTAACTGTGAACCTGCCTTTCCAGGGTGAAAAAGAAGTTAGGTTCTGTGGTAAGTATTCTTGCTCTAGAGTAGTCACATCTTCAAAACTAGTGAGCCTTCCCAGAGATTTTTATTCTAAGACAACAGATGAGAGGATCACAGTTGAATTGCAGACTCCAGATAGATCAATTGATGCATTGATTCACGTGGAGTGCAGCATAGCTAATGTCTGTGAAGCCATGGACTGCTATCTGTGCACCAGAAAATGGTACAATCCCTCATGCTATAAATGGTTTGATTATTTGGTATCCTTCCTGCTATTGTACATTGCAGTCATGATTGGAGGAACATTCATTCTAACAATCAAACCAATTCTCAACCTTTTGCTGAGCTTGATCAAACTATTCTTCCGG…	967	Bunya	Bunyavirales	Phenuiviridae		Goukovirus	AHH60918 [Cumuto virus]	99	36.562	SRR1503048
Cephus spinipes bunya-like virus	Cephus spinipes	segment L	CAGAGTCAGCTACTCTTCTAATAGACATCACCAATGTACCAACAGATGGATTCTCAGCATCCAGTATTGGATCATTACCTGATGTTAAACTGACTGGAGATGATTTACGGAAATTTATACATGATTACACTTTTGATATTCTAGCAGACACAACTGATCAACCATTATTCACAGCCTTTCCAAGATTAGGAGATAGATTTGATAATGTGACACCAGATCTAATCTTGAACGGGCAAGATTATTGTCTAATCCTAGAGTTTGCCACAACCCATAGTCAGACTTCAAATTCCTACTTTGATACCTGGAATATAAAGAGATTTAGATATGAGAAGGCCATTCGAGATAGAGTTGCTAAAGTCAGAGCTGATAGGAGTAGGACTGATGTTAAATTTGGATTTG…	5507	Bunya	Bunyavirales	Phenuiviridae		Goukovirus	AHH60917 [Cumuto virus]	99	44.396	SRR1503048
Cephus spinipes mononega-like virus	Cephus spinipes		CAGAATGAAGAAGATTATGGATCATGTTATTAAAACTATAACGTACTCTAAAGAATTCCATCAGTCGTATAAAATGGGTTATGTAGACTGTGATGCCTATGGAAACTTGCATCTAATATGGGAGACATCAAAATCTGCTTTCTTAATAACTCACTCTCATTTGGTGGCATGGAGAGATGTTGTAAACTCTTGGTTTTCAATAACATTATATGCTCTCTGTGATCCATATAAGTATCCTGGGCATTATCTCCCTCAAGAAATCCAAGCAATAATTGAAGCTGGTATTGAACTGGTCTATGTGCATGATCGCTATGCATACGACTTGCTTAAGATGTGGCCTTCTCTTGTTATAGGGTCTATACTATGTGATCTAGAAAACAAGCCCCATTTTAAAACAGA…	2419	Mononega	Mononegavirales	NA			ANQ45640 [Orinoco virus]	99	50.186	SRR1503048
Cephus spinipes orthomyxo-like virus	Cephus spinipes	segment HA	CGTATCAACAGACCCTACAACTTAAAAAAAGGATTAGAAAACAAAATGGATGAGGGCAGGAGGAAAATGAGATGTGTATTGATAATAACATTAGCGATGATGGCTGGATCCCAAGGGAAGAAGATAAGATGCACAAACCCAATGAGGATCAAATCAATAAGACCGATAGTACCAGAAATAGAAGGAAGAGGATGCAACGCAACAGTTGTGAGTTACCCAAAAACAGTAACAGCGGTCTTCGCAACAAGATCTAAATGGACAAACTACTGCTACGATGGTGGCTTCATGGACTCAAACACTGGGTGTACTCAAAATATGGAAAAGATACCGCCAAACAAAGAAGAATCAAGAGAATGGATCACAAAGAAGAAGTGCAGAATAGGGAAAAAGTGTGTTCCT…	1620	Orthomyxo	NA	Orthomyxoviridae			AYP67575 [Old quarry swamp virus]	83	29.621	SRR1503048
Cephus spinipes orthomyxo-like virus	Cephus spinipes	segment PB2	ATTCAGTATCAACAGACCCTACAAATTAAACACTAGATGGGAAAAACACAATGGATAAGGAGGAGATAACAAATTTGATGAGATGTGTAAGACTCATAAACAACGCTGATAAGAAAACTATAGACCTGTTGATGAAAAATCCAATGAACAATTTGAAGTTGATAGAAAGATCCTCGAAATGCCTAAAAGACCCCAACCCGCTTGCATCAACAATGGCCGTTATGTCAACAAAATTCCCGTTAAGCATAGACAAAGAAAAGGCAATATTGGCGAGAATGCCGAATAAATATCTGAATGTAAGAGAAGGGGTAATAGGTGACACACATCATCATGGTAGGATTCTCTGCAAAAAGGAAGCTATAGAATGGTGGATAACAAAGAGTGAAGTCCCAACAAAGG…	2482	Orthomyxo	NA	Orthomyxoviridae			AYP67574 [Old quarry swamp virus]	90	41.901	SRR1503048
Cephus spinipes orthomyxo-like virus	Cephus spinipes	segment NP	TGTAGTATCAACAGACCTTACAAATTGAAAACTGAGTTTGAAAACCATAGCACAGAATGAGCGATCCAATCAATCCTCCTGCTAGAGCTGGACAAGAGGAAATGGATGCAGCAATAGTTGGAACTGATGAAACCCCAAGAAGGATCACTGTGGATGCAAATGACCCAAATGTGCTTATACAAGACGCAAAGAAACCTCAAGTTCCTCAAGAAGCCGAAAAGAAATTGAAAGTAATGTCTTTTATAGCTAAGGCTCACTACAGCATACTGGTCCATTTCGGAGGTCTCACACATGTTAAGAATCTGAGCGTAGGGGACCAAGTCCACAATGTTCTCTTCACTAGCTACAACGTTCTTAGGCAGAGACATAATCAAACCGGAGGGACCCTGGAAACCCGAA…	1745	Orthomyxo	NA	Orthomyxoviridae			AYP67576 [Old quarry swamp virus]	89	52.124	SRR1503048
Cephus spinipes orthomyxo-like virus	Cephus spinipes	segment PA	GTATCAACAGACCCTACAACTTTCACTATGGCTGACAAATACCATGATCTTATATATAATTATTCACTATATCCTGTTGAGTTCATAAACAACTTTGGAGTTACTGGGCCACATTGGAGGGATGAATCAAACAGAAGAAGAGAACTTTCACTAAGACACGACCTGGTCTGTGTATACCTATGCAATTTAGAAGAAAAACCATATGAGGAGATAATAGAACAACTAACCCAATTGAAGAGGAAAAGAGACGATGAAGACGGGGAAGATCCAGAAAAAAAGAGAAAGAAAATAGGACTTGACACAGTTGAATACAACGAACCAGTGGCAGGAAGCTCAAAATCCAAGGAGGAACCACCACCCAGCACCTCAGGAACAAAAAGAACAACAAGTTCAGGAGGG…	2303	Orthomyxo	NA	Orthomyxoviridae			AYP67572 [Old quarry swamp virus]	97	45.71	SRR1503048
Cephus spinipes orthomyxo-like virus	Cephus spinipes	segment PB1	GTATCAACAGACTCTACAAAAACTAACCATGGATTTGAAAACAAGACCTCCCTTTAAGGAATTAAACAATAGTTTCCTAGTAGCATCGTTAATGGAAAAAGAGGACCAGAAAGAAATACCAGTAGAATCCCAAACTCCACCAAATGAGCTAACAAACAATTTAGGAATGATCAGTGCCTTATATATATATACGAATACACCACCACATGGATATGGATCCCAAGGCCCAAAAGTGGCGGAAACAGTAATAAGAGCCTATAAGTACAACTTGAAAAAGGAGAGAAAGAGTGTTCTAATAGATGGATATAGGATAGAGAGAATGCAATGGAACTTTGATGACGGGGATTTTCCTGTTGAAGAAACCCACGGAAACTTCTCTGCTGGCGATTTAAAGAACAT…	2456	Orthomyxo	NA	Orthomyxoviridae		Quaranjavirus	AVR52567 [Photinus pyralis orthomyxo-like virus 1]	95	55.598	SRR1503048
Cephus spinipes partiti-like virus	Cephus spinipes	segment 2	TGTATGTTTGCAGACTCTGCAATTGCATACAAGTATGTTCGTCCTGGTTCCGATTTCCACCCACGTACTGCTGCAAATCGTATCTTACCACCACTCGCTCGAGTCCGACCTACCTCCAGACCCCGTCTCCCTGCATCCACCTTACTCCATGACCGCACTAAGATTATGCTTCCGCAAGTCAATACTGCAATTGCTGATGACCCAATCCCTCCTACCCTTCCTGGTATGACTGTTGTCCCCAATGTCAATGTAATCCGGTATACCCAGTCTTTCATCGGTTTTCACACCGTAGACCAGACTAGTAATAATGCCGCAATTGATGCTGTTCCCGGAATGTCTGAAAACCTGCTTTTGGTTTGGTCACCCTACACTTATAATCCATTTGAATCGGATGACTAC…	605	Partiti	NA	Partitiviridae		Betapartitivirus	YP_007891055 [Dill cryptic virus 2]	85	70.76	SRR1503048
Cephus spinipes partiti-like virus	Cephus spinipes	segment 1	CTGACAGTTTTCTGTTGGCACTTGATTATACATTCAGGCGGTTTGCCTTGCAAATTCCCGTCAAGATGTTACACCTGAACGACGTGTTCAATCAGGATCTAGAGATATGGACGAAGTCGCCCGGCCTACCATGGCGTGATTTGGGCTATCGTACCAAGAACGATATTCGTAAGGATCCTGAAAAGTCCTGAGTCAGAAAAGTGAGACTCTTCTGGCATAAGGTAAAGCTTGGTGACGTCAGGCGATTCCCCGATTGCCTTGGGTTGGTACACACTCATGTATGTGAAGTACACACGATGAAGGTTAGAGCTGTATGGGACTACCCAGCCACAGTGACATTTGGAGAGGCCGTTTTTGCACTACCTTTAATCAGTGCTTATAAACGTATGGCTGATTCAC…	1482	Partiti	NA	Partitiviridae			APG78243 [Hubei partiti-like virus 46]	75	56.267	SRR1503048
Cephus spinipes picorna-like virus	Cephus spinipes		ATGCAGTGCGTTAGAACTGCATGCTTCTGAAGTAAGTTTTAATATATTTGTAGTATATATGTATGGTAAGATAAATTTTGTCTCACTCTCGTTTGTTAGTAAGTAAGAATATTTGCTAGTTGATGATGATAGGCAAGGAACCGTATCATATGTATGTATAGCAAGTATAGTTTTGTAGCTTCACAATTAATACTAAGTTAATTTTAATTACCGTCGCTCATTTAAACGGACCTGTTGAGCGGTTAGGTTTTGCCTAATTGATCCTGTAAAGAAAAGCGGTCATTGAAAAGGTCTTAGTGGATATCTAATTCTTATCCCACGTTGCCACGACGTGATTTAGTGTGGACAGTAGGATTCTGTTACTATCCTGTTCGATAACGCATATTGCGAACTAAAATA…	9507	Picorna	Picornavirales	Iflaviridae			YP_009330055 [Hubei picorna-like virus 31]	70	32.909	SRR1503048
Pompilus cinereus mononega-like virus	Pompilus cinereus		AAATAGGTAGCAGATCGGATAATGGTGGATATGGTGAAAAGGGTGACAAAGGTGGCTCTGGTGTGTGTTCATGTTGTCCATTTGTCCTGTTGTGTCTAGTGGGAACTAGAAAGAGCAAGAAAGGAAATATTTTTCTACCAGGAATTTAAGTTAATTATGGTTTCGAGGTCCGCCGAAGCCGACAGGTTGAAGAAAGAAGTTGAAGATTTATTGTCCAGATGGGACAAAGTTGTTCCTTCAACCTTAGCACCAGGAGCTCCAGCATATCTCAAATGGGATGAGAGAACAATTTTAACCGCAAATGAAACCTTACGCTTCCCAAGATCTATCTATGCGCCAGCTGTGACCAAACAACTGATCATCCAGTTTTTTAACTTTTATTTTAATGGAAAGTTGAAT…	15029	Mononega	Mononegavirales	Rhabdoviridae			YP_009304559 [Wuhan Ant Virus]	41	41.878	SRR1503049
Pompilus cinereus picorna-like virus	Pompilus cinereus		ATGACCTGTCGCTTTGATTTAGAACACATGATCGGTTGTAACCCTGATAGTTTTGAGTGGACCTTTTTGACTAATCGGCTCTTAGAAATAGGAAATAATATAATTACGGGTGATTATTCAAAATATGGGGATTCACTTCCATTCGAATTTATTTTAGCAGCGATAGATATTATTATAGCATGGTATAAATTTAACGGTTGTGAAAACGAAGATATGTTTAGGCAATTGAGGATTATGGCATATGAGATTGGCCAAAGCAAACACTTGATGTTTGATTTTATTTATCAAGTTGTTTGTGGACAGCCATCTGGAAATTCATTAACTGTAATAATTAATTCAATTGCAAATTCCCTATACCTACGTTGTGCATATTTGGCAATTATGAAATTAACACCATTT…	648	Picorna	Picornavirales	Iflaviridae			AVK59473 [Nephila clavipes virus 1]	99	58.879	SRR1503049
Dioxys cincta mononega-like virus	Dioxys cincta		GGACAAATCAGAGAAAAATATTGACTGAACAATAAAAAACCAACACAATCACACATAATTATCGATTAATCATATCGACATTATGCGCTTAATGGTGTTGACCTTGTTGTGTGTGCTACACATAAGACTGGGCGATAGTAGTTTTGAACCATTAACTCCAAAACTACGATCTGACATAGGACTATTATCTGTCAATATACCTCCTGGACAAATCAGAGAAAAATATTGGCTACACAATCTTATAGTGGATTTACCATGTATTGATGAAGCCGTAACACCCAATATACTTGTTGTGGCATCTGAAATGAACATGTCTGCTTCTGCTATCATGAAACCAATCGTGTCTGTGAATTTTACACAGACGCATAAAAAGACAGAATACCGTATTCAAGGGCCCTT…	14126	Mononega	Jingchuvirales	Chuviridae			APT68159 [Scaldis River bee virus]	53	81.818	SRR1503050
Dioxys cincta partiti-like virus	Dioxys cincta	segment 1	TAGAATTACCGAGTGTATTTTGCATACTGCAGGCTAGATGGCCACTATAAGTACAATTATTAATCCCAGGTATAAGACGATTGATATTACGTCTTTTGAATACCCGAGGCTAACCTTGGAAGAATCAATACCTGTGATACAGAATGGAAGAGCTTTACCAAGTGGAGAGGGCTTTTCATTTAAACTCGAACGTCCGTCGGTTTCATTTAAGACCTACCGCGCCCTATGTGAGCATGGATTAAAGGGCGAAGCCGACCGAGTGTTGAAAGAAAGAAGAAGATCTATTCTGACTCCTGATTCGATATGGGCCGGCGTGTTGAAATTCGCCGGTAGGACAGCTCCCCGTACTACCTTCGCTGGATACCAGAAGGCCTTGGATGCTTTAAGAATTGAACTGGA…	1691	Partiti	NA	Partitiviridae			APG78253 [Hubei partiti-like virus 20]	95	71.723	SRR1503050
Sapygina decemguttata partiti-like virus 1	Sapygina decemguttata	segment 1	GTCGAGTTATACGGAGAACATGTCCTTTATTGGAAGAGCGCGCGGTTTTGGTCAGAGGTTTACACCTCCTAACCAATCATTGTATCTCAAGGCTTTAGCTCCATTCGCAGGTGATTATGTGCGGAGCAAAGTGTCCTTATCACTTATCAGAGACGATGTCAAGAAGTTCCGTCCCGTTGGAAGGCAGGCACTTGACGACCCTCACATGCGGATCGCTATATCTAAAGCAGCGAAAGCGTTTCAGCTACCACAGCAAGTTAAAATGTTACATCTAAACGACGTCTTTCGCCAAGATCTGCCAATCTGGAGTTCTTCCCCCGGATTACCCTGGATTCAGCAGGGTGTGAGAAGGAAGTCAGAAATCCGTGACGATCCGGATCTCGTCAACCGTGTTCGTTG…	1427	Partiti	NA	Partitiviridae			APG78261 [Hubei partiti-like virus 38]	99	71.429	SRR1503052
Sapygina decemguttata partiti-like virus 2	Sapygina decemguttata	segment 1	TGAAAATAGATTTAATACGAAGAGCTAACCAGCATCGGACTAGGTTAGATGCAGACATGACAGCATTCTCACGAATGCTAAAATGTGGATGCGTGAGACAAGTCACCACACGTATCCAAAGTACCAAGGCTCGGTCAGGGAATCGAGATGTCAACAGCTCTCTTAGAGAGTACCTCCGTATCCGTGAAAATAGATTTAATACGAAGATATACGATGATACGATTAAAGAGGTCACACAACATTTCCAGAGCATATTCCCAGTCATGAGACCATGTCATTTTAATGACAGACTGAGTGATCTTGCGAAGGAGACCTCACCTGGACTCTACTACACACGAAGGGGCTTTCGAACAAAAGCGGATGTCCTAGCCGACGAGAAGCAGCGGAATAAGCTTCGGT…	1474	Partiti	NA	Partitiviridae			ATY36110 [Vespa velutina partiti-like virus 2]	90	49.556	SRR1503052
Sapygina decemguttata toti-like virus	Sapygina decemguttata		CGCTACCTATGCTATTGGGAACTGTGTTTCGGTTACGTTCCATATAAGGAGGTGGACGAACTAATCCCGGAGGTGGAGAAGTGGTTAACTATCCCTCTTGAGCTCGGGGGACCCCTAGGAGAGCTAGATTATCTGAGGATACTCCGTAACGAGGTCCTTGAGTTTATGAAGTCGGAGTGGAAAGTTCCGTCCCATGTCCCGACAGCGAAGGAGTGGGTGCGGACAGGACAGTGGATGGAGGGGAAGAGTGGTACCGAGAAGACGCACGTTATTGAGGTGGACGGTAAGAGAGTGAGAACGGGCCGGACGAAAGGCGTCATGGGAGTACACATGAGTGACGAAGACGTTGAACGCGATCTGGTGACACCAACCCGGGAAGCGATGCACGTGTTACAGAAG…	1314	Toti	NA	Totiviridae			YP_009072448 [Leptopilina boulardi Toti-like virus]	100	55.708	SRR1503052
Sapygina decemguttata virga-like virus	Sapygina decemguttata		CTCGCTGTGGTTTATTTACCCTACGAGTGGATTTTATCTTTGCGTTTGATTTTGATTTTGATGAGGTCTTTCATTTTGAATGTGAGTATGAAGTTTTCAACTGACACTTCTTACATCTCCGCGTCTTATAACCAAGGGTTTTGTTACCTTAGGTTGTTCAAAACCGATAATGACGAAGTTAATGAATCTTTAAGGGAATCTTTTTACGCTATGTCTAGCGTTTTGGGTTCTTATCCGAAATGCTTAGATGTAGGCGAATTGATGAGAAGTTATTTCTCATCTTATTCCCATTTATGGGATTCCCTTTTAGTCCCCAATATATCCATTGCAAATTTTGGGGTATTACATGCTGAAGAAGAATATGGTATCAAACTGAGAACTATGATTACCATATTAACC…	10976	Virga	NA	Virgaviridae			YP_009337659 [Hubei virga-like virus 21]	46	37.41	SRR1503052
Chelostoma florisomne mononega-like virus	Chelostoma florisomne		GTTTAAAAAACCGCTCTATAGTGTTATACTCTCGTTTAACCGATTACAAAGTGTCATATTGTAAGTACATTAGATTTCCTTTAGATCTTTCTAGTTCTTTTATCGACTTATACTTCGCACTGTTATCATGGCAGAGCAAATATCCCTCGCACAGCGAATAATACAAGCAAGGAGACGCGGATTGCCATCCGTTATGGCGAACTTTTCGCGTCTGCTGACATCAAGTAGTGATAGTTTAATGCCAATAGTGCTTGTCGCATACGGTGATACATGTGCTGAGGAGTATAATGACAGAATGTATACTTCTTGGCACACCAGGGCTATCCTATCCGAGATTGTTGCACAACACTGGGCCAAGGCAAATAGTGTTACAAACAATGATGTGATTATGGCCAGGCT…	10137	Mononega	Jingchuvirales	Chuviridae			APT68159 [Scaldis River bee virus]	74	84.982	SRR1503053
Chelostoma florisomne partiti-like virus	Chelostoma florisomne	segment 2	CTCCAAATCGTCTGTTGCCGCAATCTGTATGTATCACATGACTGTTGTCTATGCTTTCTTTCTTCTGAATGACCTGTTTGTGCGACCTACTCCTTCTGTGCATGCCCGTGCCTGGCGTGAAACTTCATGGAAGAATGACTTTGCTCAATTTCTGCTTACTTTGAAAGTACCAGAATTCCTTTACCCAGTCCTCTCCCAGTTTTACTCCACTACAACTGAACGTACAAAGAATGTTTTCTTTGTTGCCTCCGCTGCTGGCTACGACCATGACCAGTTTTTTGGCCGTGTCTTCCCTTTGAATATGTTTGCCGCTATTCATGATTGTATTGCTACTTTACCTGGTAATTCCTCAAGAAATCAAGTCCTTCAAGACCTTTTCTCTCGTGAGCTGTATTCCAT…	1765	Partiti	NA	Partitiviridae		Betapartitivirus	YP_007891055 [Dill cryptic virus 2]	99	66.61	SRR1503053
Chelostoma florisomne partiti-like virus 1	Chelostoma florisomne	segment 1	CAAGATAGACGGAAAATGTATAAAGGTAAAGCTAAAGGTTTTGGCCAAAGGTTCTATCCACCTGGACCTTCTCGATATTTGGAGTGCCTGCTCCCCTATGCTGGTGATTTTGAACGGAGCAAGGTTTCTCTGTCTTTAATAAGGAATGACATTAAGGCCTTCCGCCCTACCGGAGATGACTACAGTAATGATCCTTTTATGCGTTGTGCCATAAAGAAGGCTTTTCAAGCTTTCTCTCTTCCTAGTCCCGTTAAGATGTTACATCTTAACGATGTGTTTTCCAAAGACCTGCCCATCTGGTCTTCTTCCCCTGGCTTGCCTTGGACCAATCAAGGCTATAAGACTAAGGGTGATATTAGGAAGGATCCGGATGCTATTCAACGCGTTCGATGGTTTTGG…	1448	Partiti	NA	Partitiviridae			APG78261 [Hubei partiti-like virus 38]	96	64.516	SRR1503053
Chelostoma florisomne partiti-like virus 2	Chelostoma florisomne	segment 1	TGCGGGAGTATCTCAGACTCAAGGAGTTTAGATTTGATGAAAAGATCTTGTCTGAAGTGAAGAAGGAGGTTAAATTATATTTTAGTACTATGTTTAAGGATTTAAGACCTTATCACTTTAATGATCGCTTAGACGACCTGGCATTACCAACTAGCCCAGGAGTGTTTTTCAAGAAGTTAGGCTTCGCTACAAAGCGAGATGTTCTGGAGAATCCAGCCATGCGCAATAGGTTACGATTCCAAGCTCACCTTTTAAAGACCAAGAGATGCAACCTTGACAGATTCGTATCACGAGTCATTGTTGCGGATGCAAAGGAGGATTTAACAACTGGTCGTATAAAGAAGCGAGTCGCGTGGGTCTACCCTCTAGAAATTACAGCGGTTGAGAACATGTTCTACG…	1178	Partiti	NA	Partitiviridae			ATY36110 [Vespa velutina partiti-like virus 2]	99	49.373	SRR1503053
Chelostoma florisomne tymo-like virus	Chelostoma florisomne		TCAGAATTGAAGAGCCTGATCACTGTGTACATAGAGGAAGACCTGGTGAATCATTCTGGTCAAGGTTGCTGAGTGCAACTCGAGACGGTAGTTATAGATTAAGTGGACCCCTTGATTTGTGTGATTGCTGGACACAAGTTGGGAGTTTCTCTGTGCTTGAAAGAATGAGGTTTAAACATCTGCCGAACCACGGGGGATTGAATCACAGATTGCCCAGACTGGAGGGATTGAAACCAAATGTGATAAATGAAAGAGATCCAGAAGCAGTGCCAGAAGGCAATCCTTCACAGTGTGAAGTGGAGGATCAAGAAGTCACTAGTATAACTTCTGATGTGACTGCTCAGTTGGATGCTCCAAAAGACACTTATTTAATTCATCCAAATGAGAGAACATTCAGGA…	4206	Tymo	Tymovirales	Betaflexiviridae	Trivirinae	Capillovirus	ARQ83890 [Cherry virus A]	74	44.349	SRR1503053
Chelostoma florisomne virga-like virus	Chelostoma florisomne		CAACCCTTACAACCCTTACAACCTAACAACCCTTACAACTTACTTACAACTTATAACAATCAAAATGAACAACTTAAACCAACAAATTCGGTATAACCATGACGAACAAGTTCGTTATGCGCAATCTGTAACCATCTATCCACCTGATGGTTACTGCTATACATTATGGTTTCGTCAGCTCGGGTACGCTCCTGCTGAAACTTTAATGGTAGCTCGGTTTTTAGGCCGTAAACCTAAATTATCTAAAGTTTTACAAATGATTTTAGAACGACCAGAGTTTTTAACTAATAGGTTATTCTCTGACTGTAACCCAATTTCAAAACGGTTACTGCATTGTATTCCAGATGAGAGACCATATCTCACTTGGAGTCAATTAATAGCTAAGTTATTTAAATTGAC…	7741	Virga	NA	Virgaviridae			YP_009408586 [Abisko virus]	75	36.149	SRR1503053
Eupelmus urozonus virus	Eupelmus urozonus	segment 2	CCGAACGGCATACACAGCAACCAGCACCCGCAACCGCAACCGCAACAGCACCAGCCACAAGCACCAGCATGTCTCTCTATGGCAGGTTCCAGCTTGAGTATCCTGACTACGTCAGTGTTACAAGTCCCGGATATGCAGAGACTATCCGATCCAGTAGAGTCCCGTCGTGGCTCGAAACAATGACCCAATGGTCAGCTAGGTCTAGTCAACAGGCACCTAGTGTTGCCACTCAAGTTACTCTTGAGCTGGCATCTCAACACACGTTTGATGGGCCCGCACCCGGTTCAAGCCCGAGTGGTTCATCAACCAACGGTTCAGTTAGTTCTGGATCAGCAGTCGCTGCACCCCAGCACTACGGAGGACTTCAGGTTGATCCTGAAGGGAAGGAAACACGCAAGC…	1798	NA	NA	NA			AQM32760 [Agaricus bisporus virus 16]	39	28.205	SRR1503054
Eupelmus urozonus virus	Eupelmus urozonus	segment 1	CGAACGGCATACACAGCAACCGCAACCCGCACCCGCCCCCGCTACCCGCAACCGCAACCCGCAACCGCATTCAGCTAAAGTCGAAAGATGGCCCGCTCTACTAGGGCCACTAGAGGTGTAGAGTTTAGACAGCAGCCTTCTAAAAGGTTCGCCCTGCAAACTAAGGCCCACCTCGGTGATGGCCACGCACTCTCTAAGTCCGAACGAGTGGGCAACCCTGACCAAGGATACCTGGGGCCCGTCATTGAAGGCAAGATTCCTTACATCACCACCACATCCCGCGCCGACTTCCTGTCCGCCTTTAACAAACGTGTGAACTATTACACGAAGGACAGGATTGATCCAAAAATGCGCGGTGTGTGCGTGTCCATGATCAGGAAACTTGTTCCTCAAGTAATG…	1770	NA	NA	NA			AQM32759 [Agaricus bisporus virus 16]	79	31.185	SRR1503054
Tachysphex fulvitarsis virga-like virus	Tachysphex fulvitarsis		TTTATGATTAAGTCCACTGTTAAGCCGCAGCTTGATCGTGGGGCACCCCATGTATATAATGCTTTACAGACTATTGCATACCAACCGAAAGACATTAACGCCATCTTTTGTCAGATTTTTAGAGAGTTAAAGGAGAGGTTGTTACCTCTGCTTAAGACAAATTTTATGATTAATACCGATATGAGTCCTGACGAATTGGTGCACACAATGGTTGATCGTTTGGGTGTCGGTAGGTTGCGGTCAAAGCAGATGCTCGAAGTTGACATGAGCAAGTACGACAAATCTCAGGGTCGTGTTATGTTGCTCTTTGAGTGTCGTATTTTGCGTGCTTTCGGAGTTGACGAGGAGTTAGTGCGTTTGTGGTACGTTGCTCATGAACGCACGACTCTTATAGATAGG…	2604	Virga	NA	Virgaviridae			APG77802 [Hubei virga-like virus 10]	38	52.584	SRR1503055
Lasioglossum xanthopus narna-like virus 1	Lasioglossum xanthopus		CAGGTGTCATGTCTAAGAAATTCTTAGAGTTCTTGATACCTTATGTCAATAGCGACGCCCTAAGTCGGCGCGGTGACTTTCTCTGCTTTCACTGGCAGAGACCCACCGCGCCGCATAAGGCTCGCGGGTTACTCGCTACCGGAGCGAGTTTATTCGTAAAGCCCGAGAGACCAGCGGAAATAGAGGAATTCCCCTTCCTTCGCTGTGCTCTCATCCCGGATTTTCCGAACAGCGTTGTTCGAGACCGGTGTGCAAAAACGATCAACGGATTGTTAGTCACACTGGTTGCCCTTTGGCCGACCTGTCAATTCGGCCTCCCCTACACCCTATCTAGCGCAATTGCGCTGGGGCCATGGATCGAGCTAGTAGCTTGGACCATGAACGCCTTCTCCCAAAATG…	3094	Narna	NA	Narnaviridae		Narnavirus	YP_009342297 [Wuchang cockroach Virus 4]	93	36.784	SRR1503057
Lasioglossum xanthopus narna-like virus 2	Lasioglossum xanthopus		CTCCGGATGGCAGTTCGAAAACCATCAACGCAAGCCGCCCGGGAGAGGGTTACAACCCTATCCCTGGTGGAAGCTGCTCTCATCGGGAGTCGCCTTGTTCCCCTAGCCGGGATCGTCCGGCCCGCGCGTGCGCGGGCCTTAAGATCCGACAGGGGGGCGACCCTTAATCCGAAGAGGCGCGGTGTTGGGCAACCCCTGGAGCCTATATGGGCTCAGGGATCCACCGCCGTTCCAATTCCCAATCCCTCCTCCTCCCCCCACAAGGCCTGTTTGAAGCCCATTTCGCGTCAGCAAGATGGTAAACCGCCGAAAGCCAGCGCGATGAAGAAGGGTCATAAGATCAAAGACCACTTCCGCCGTTTCCGGCTCTCACCGCGCTCCTCAGAAAAGGTTCGTGCC…	3208	Narna	NA	Narnaviridae		Narnavirus	APG77263 [Wenling narna-like virus 8]	82	34.193	SRR1503057
Lasioglossum xanthopus partiti-like virus	Lasioglossum xanthopus	segment 2	CGGCCCCCCCGAAAGAATTTAAGAATTCACATTCGTCTATATTATCAAGTTTTTACACAACCTCTGCTCTAATTCCAAGATGTCTCCTGATGAGAACCCCACCCTCAACAAGACTCCCAAGAACCAAACTGTTGAACTCGTTTTTCAAGATACCAAAGTTCCTATTCCCTCTGATAACTTCATGGAATCAATCCGCTCTAACGCTGCTGCTCACACTGACACTGCTAATCAGTGGATCATTGATGTTTTTCCAAACATGACGCCAATACTTCTGTATGTTATGCATTATACCCACTTATATGCTCAAGCTACTGAATATCGCATTCATGCTAAATCATCTGTTTACACTTTGTGTATGTATTTCATGACTATTGTCTATGGATACTTCTTGCTGAATGA…	2296	Partiti	NA	Partitiviridae		Betapartitivirus	AZJ51169 [White clover cryptic virus 2]	88	99.257	SRR1503057
Lasioglossum xanthopus partiti-like virus	Lasioglossum xanthopus	segment 1	CCCCGTTCTAATATTTAGAATTCACATTCGTCTATCCCTCCCCTTTAAAATAACAGCTCACCCTCTTATTTTCTACTAACGTCCAACCATGCCTCACAACTCTGCTCGCAATTATCTTGCGGAACGTATGATTCGCACTAAGAGAGAATTAATGACTTACCAGTCAAAAGACCGTGATCCCGATGCAATCCTTGAAGCCTCTCAAGATCAAGACTACCGTCGTCATTATGACAACGTCCGCTATGATCCTTCAAATGAGGTGAAATACCGCATCCTCAATAAGGAATACTCAACACTAGTTGAAGCCTATCGTTTAAGAAATGATAGAAAACATCAGCCTTATGAATTACACCAGCCCATCCCTGAAGATGCCGCTCCGATTCCTAAATCTCGTGTTCC…	2393	Partiti	NA	Partitiviridae		Betapartitivirus	YP_007889821 [White clover cryptic virus 2]	94	97.721	SRR1503057
Vespula germanica solemo-like virus	Vespula germanica	segment 2	GTACCGTTAAGGGATTCAGCGGCGCACCATACTATTGGAACACAGTAGTTTTTGGCATGCACTGCGGCGGCGATAAAGTCAATATTGGCTACGAAGGATCGTACTTGCATTCTTTGATGGCCCCCAGCAAAACTATAGTCCAGAACCAGGAATCATCGGATGAATGGTTGATTGATCAAGCCTCTAGGGGTTTGAAATTCCAGTACGATAGAAGTCCATACAACCCGGACGAATACAGGATAAAAATCAATGGTAGATACCATATGGTTGATGAAGATGTTTTAGGCTCAATGCTAGACAGAGCTTCAGGTACGACGAAACAATCACTAGACTATGAATGGGAAACTGCTAAGGCAACACCCATACCAGTCCCCGACATACCTTGTAATAAACCGCAAA…	874	Solemo	NA	NA			AYP67541 [Blue fish point virus]	74	42.273	SRR1503058
Vespula germanica solemo-like virus	Vespula germanica	segment 2	TTCGTTTTTATCTTTTCCTTTTGTTGTGAAAGATGGAAAGCGCAGGTTCCGAGAGTAGTTCGCTTGTGGGTTCAGATCAGCCCACTAGGGCCAGTAGGCTTAGGAGGTGGCTCCTTCTTAAGCTGCTCCCCTTTGTGATATTGCTTAGCGGGGTCCCACTGCTATCGTTGGTAGTATTGGGAGTTTTGCATGGGTTATGGATTAAGATTTATAATCTTCACCATAGCTCGTACATGGCTGTTAGGGATTGGGTAGCCGGATTGGACCCCATGCCAGAACCCCCGTCAAGGAATGAGCGGATAGCTGAGCATGTCGTTAACTTGGTTAAGGACTTTGATTACTATCTGCTACTACTAGCGGTGACCGGTATAGTAACATTGGTCTCGATTTGGCTCCTAG…	1967	Solemo	NA	NA			YP_009330114 [Hubei sobemo-like virus 28]	82	29.295	SRR1503058
Vespula germanica solemo-like virus 1	Vespula germanica	segment 1	GTTGTTCAGCTGGATGGCTCGTAATGCTTTCGCCCAGGCCGGCAAAACACCATGCCTGGTTGGTTGGTCACCTGTTAAGGGTGGCTGGAAACGAATGATTAGTAAATGCGGCAACAGACAGACCCTTTGTCTTGACAAAGAGGCTTGGGATTGGACAGTACCACCATTCTTAGTCGAGTGTTGGGAACGTACCGTTATGGAGTTAGCTCAGGATCCTGCCCCTTGGTGGAAGACTGCCGTCCATCAGAGATTTAAAATGCTGTTTGAAAAAGCGGTGTTTAGATTTCAAGATGGAACGAGAGTGCATCAGAAAACTAAAGGAATTATGAAGAGTGGTTGTTACTTGACCATCCTTTTAAATTCCATTAGTCAAAGTATGTTGCACTATTATGCTAACGA…	777	Solemo	NA	NA			YP_009337877 [Hubei mosquito virus 2]	99	52.713	SRR1503058
Vespula germanica solemo-like virus 2	Vespula germanica	segment 1	AACTCCCTCACGTGTTGGCTGGTCTCCTTATAATGGAGGCTGGAAGTTCTTAGATCAGTTCGAGCGAATATCCTTGGACAAGAAAGCCTGGGACTGGACTGCACAGCCATGGTTGTTCAAAGTGATCTATTATTTTAGGTCACGAGGAATAACTCATCCTGTGTGGTTACAGTTGGCGGCCGCAAGATATCAAATCTTGCTGCAACCTGTCTTTATCACGAGTGGAGGTGTACTGCTCAGACAAAGAACCCCAGGAGTTATGAAGAGCGGTTGTGTCAACACCATAGCAGACAACACCATGATGCAGGCCATACTGCATTATAGGTGTTGTTTACTATCTGACCAGCCCGTTGGAACACTGGACGTCATGGGGGACGACACAGTGCAGGATCGGCT	396	Solemo	NA	NA			YP_009329966 [Hubei sobemo-like virus 19]	97	52.593	SRR1503058
Vespula germanica virga-like virus	Vespula germanica		ATACTTTCTACTCACGACAAACTCCTACGGGACTAGTCCGCTAATTCGCTATTTGCCTTATGCTTTTGTTCGATGCTTTTCGCTAATCGAATTTGTTCGCTTTACAATGGCTTGTTTTAACATACGTTGTATGGATGAGGGTTACTGTTATATGCACTGGTTTCACCAGTTGTCATTTAATCTTAATAACCTACCGATTAACTGGATATCTCAGATTCCAGAGTACCTCGGTCGTTATCCTCCCATCAACCATGTTTTGGCAACTATTTTCATTTACGCTTGTGATATCAATACACGCCTCGCTATACCTGTACCTACTTATAATGGTAGGCGGTACCACATTGCTAATAGGATGTCAACAACACCTTTATGGCACCTATTTCAACTTTTCGTCGGCGA…	9425	Virga	NA	Virgaviridae			AUT77204 [Culex pipiens associated Tunisia virus]	31	35.522	SRR1503058
Ceratina chalybea narna-like virus	Ceratina chalybea		GGGGCGATGCCCAGCAATAAGCCGAACACCGCCGGAGTGAGCCTTGAAAAGCTCACTCTAGTTGAAGCTTATCTGTTGGGGTCTGCCCTAGTCCCGCTTTCCGACTCCCTACCATCAAGGAGTGGAGGCGGGGCTGTGACCCCTAGACCGAACGTTGGCCCTCGGAACCCAGTGGGTCCGAGGCGTTCGACGCTTCATTTACCCCTTTCCGGCACCCGATCATCTGGTGCCAACCCTATTAAAATTCCACCATTACTCCCTAAATTCCCTGCCCGATCATCTGGCAAAATGAGGCTAATTGACCTCATTAAGACTTCCTCCAAATCCGTTTCATCTAAGCGGAAAACTCCCGTTCTAAGATCTAAGAAGAACGGGAAGGCAAAGCGAAAAGGCCGATCA…	3150	Narna	NA	Narnaviridae		Narnavirus	YP_009337166 [Wenling narna-like virus 7]	75	35.732	SRR1503059
Ceratina chalybea virga-like virus	Ceratina chalybea		CCTCGTCGCTATGAACCAACTGCACTGCATTCCAGACGAGAGACCGTTTTTGACATGGTCACAACTTAGAAATAAGATAGACTCGATAACGGGAAAGACCACTTCCCGCTATCGTATAGGAGCGACCGGTGCAGATGTCGTACAAACGGATGCTGCGGTCATGCTCGATATCCTTCGTTCTAGTGGTAATGACATCAATAAGGTACTCCATGATCACATTCGCGAAGAGGCTGATAAACCCGCAAGTGATCTTAAGAACATCCTATTCAAGCAGTTTGTAGATCTAAGCAAACAACGTCAAGGTGCTAAAGCACTCACATCGCTACACGTCCCGTACTGCCTAACACCGCAGGACGTAACCGTTCTCACCTACACTTTCCCTGAAATAAAGTTTTCTTT…	7839	Virga	NA	Virgaviridae			YP_009408586 [Abisko virus]	62	38.217	SRR1503059
Psenulus fuscipennis partiti-like virus	Psenulus fuscipennis	segment 1	TGGGACGCGCAACAGAGCCGTCGTTTTAGGTTTAATCTATTGATATCGTTACACTAGTCGTCGGATGGCGGTCGCGATTGAAGCGGAATTTCGTGCCGGAAGGTACATGGTACGTGGAGCAAATTATCCATACGTACGTGATACGAAAGCGAATTGGCAACCTCAATCTGGAATGTTATTACCTGATGCTCCGGGATTTCCAGCCAAATATGAACCACCGCGCGTATCATTTAAAGTTTATAAGGCCATGTGTGATCAAGGGCTTAAATCCCTAGCTGATATTGTACTCAGTACTAAAAGAAGATCACTAATAACACCAAATTACATCTGGAAAAGCGTTGAAAAATTTTCAACTGTTAGGCCGAAGCGGACAGATCTCGCCGCATATTATAGGAGTCT…	3186	Partiti	NA	Partitiviridae			YP_009346039 [Wuhan insect virus 22]	50	46.797	SRR1503060
Psenulus fuscipennis solemo-like virus	Psenulus fuscipennis	segment 1	CCTTTTTGGGTGGTTGCCCAGAAAAGCCTTGGATACTGTTGGTAAGACTCCTTGTCTGGTTGGTTGGTCGCCCGTTAGGGGTGGTTGGCGTGTTTTGACTTCTCATTATGCTAACAAGCCAGTGGTTTGCATCGATAAGAAAACTTGGGATTGGACTGTCCCTGGTTGGATGGTGCAGATGTGGCTTGAATTTGTCAAAGGATTGGCCAATAGCCCACCGCCATGGTGGTTATCTGCAGTGGGAGAACGTTTCAAAGCCTTATATAGGGAAGCGGTTTTTCGTTTTCAGGATGGGACCCGTATAAGACAGCCTTTTTGGGGTATCCAGAAATCTGGCTGTTTGTTGACCATTATACTGAATAGTGTTGGACAGAGTCTTATACACTATTTGGTTTATGA…	538	Solemo	NA	NA			YP_009330010 [Hubei sobemo-like virus 10]	99	53.073	SRR1503060
Anthidium manicatum picorna-like virus	Anthidium manicatum		GTGAGAGCATGAGTCTATGTATGCAGTTTAATCGTTTCGGTCTTGTACAGGTGATTTCGGTAAGGCCAGACAAATTTTTGGAGACAAATTTTAACTCGCTCGGTAGTTAAGGGACCTTCAAAGGAACCTGACCTTGTGCCTGTGCTGGGCTATTCGAGTTTATGTATACAAATTAGCTTTAAGTCTATTTTAGTTTTAAGTTAGATAGGACAACCCATTTTAGCATGTGGGCCGATTCCTGTATGAACAAAAGCTAAAATACTCGTTTCTGAACGGGGTTGCGCAAGCAATGGATAAATAATATAGTGGTGATCTATTTCTTCACCAAAGTCTCTTGTTAGTGCATTCGGACTCTGATTGAATGCATTTGTGTGCGTTGTGGATCGTGCTTTATTAGTA…	9677	Picorna	Picornavirales	Iflaviridae		Iflavirus	YP_009330055 [Hubei picorna-like virus 31]	72	34.411	SRR1503061
Anthidium manicatum toti-like virus	Anthidium manicatum		GTCTTCTTCGAACTGGGGGGTAGGGAATGTAGGGACGTGGGGGTTGTGCGGCGGGCCAGCGGATCTGAGTTGCCGACTATCGAAAGACTATCCCACGGAGAGATGGGTGCTCAGTGGGTGAACGCCGCTGCCGAAGCACATAACAAGGAGATGCATGCCCTGAATGGAAATATCGACAGTGTAGCAACGGGTTCAGCTTCCCGGGAGGGAAGGTTTACGCTCCTCCGCGACCTCTTTTGGGATCAGGCGTGTGAGATGACACACGAAGACGGACCCCATGAAGGTACGGCGTACGAATCACTGTTGGCTAATCCCGTGGTGTACTACGCTCGCGGCCCTGATAGATCCAGCAAGGCGCTGACGAACGCTGGAACCCTCCATCAGTATTTCTGCCCTGGG…	5825	Toti	NA	Totiviridae			YP_009072448 [Leptopilina boulardi Toti-like virus]	41	47.722	SRR1503061
Auplopus albifrons virga-like virus	Auplopus albifrons		GGATGAGAAAGAAAGGAGACCATTTCTTTCTGTCGACCGTATTAATCACTCTATACCTCAGGTTATTCAAGAATTTTACGATCATGTGTTGCCTGGAAATTCCACTCATATTTTGAAATATGATTCTGATTCTGTACTTATGTCAGATATTAACTTAAATTTGGAAAATACGGTATTTAATATGGCCTACAAGACTACAGTTAAAACTCAAAAATTTGATAAAATGAGACCGGTTATACGCACGGCCTGCCCACCTTCTAGACCAAATAATCAGATTGAAAGCCTATTAGCTATGATAAAAAGAAACCAGGCAGTACCAGACTTAGCTGGTGTTCGCGATGATGAGAAATTGGCTCAACTTATGTTTGACAGGTTTGTGACTACTTTTTTGGTAAACAA…	1117	Virga	NA	Virgaviridae			YP_009336553 [Hubei virga-like virus 9]	99	50	SRR1503062
Systropha curvicornis picorna-like virus	Systropha curvicornis		GTGGGCAATACCCACAGTGCGTAGGAAAGTTCGATAAATAGTGAGCTTTTCGTAACATTAGTGCTCCTTGTTGACAAAACCATACAGAGGGGTTAAATGAGTTGCATTAACGTTCGGAGGTGCCCTTGTCTTGTGATGCAATTCCGGGGTACATTTGTAGTGATAACGCCCTTGTATCGTGATGCGGTGCCGGGGTGGATAGCTACGGGAGTGAGCGCTATGGTGCAAGCCACATTATTCGTCTGTATGAACAAAGTTTGTGGAGTGCGTCATCTCATCATCACCCAAATACCATTTAGAATAAGTCATTATTCCACAAAATTTAATATGGGAAATATATTTTGATTTACCATCATTTGAGTTTATTTTGTTTTTGCTAACATTCCCATATTTAGTTTT…	10020	Picorna	Picornavirales	Iflaviridae			AWK77848 [Darwin bee virus 3]	83	52.147	SRR1503063
Eucera malvae picorna-like virus	Eucera malvae		TGTTTACCTGTGGCTAAATGCAAAATACCCGGAAAGACGCGAGTGTTTAGCATAAGCCCGCTGCAATATACGATTCCATTCAGACAATATTTTTTGGACTTTATGGCATCGTATCGTGCGGCTCGGCTGAAAGCTGAGCACGGTATTGGCATTAATGTCAATGGACCTGAATGGGGACAACTTGCTCGTTATCTAACGAGTAAGGGAGATAAGATTTTGACTGGGGACTATAGCAATTATGGCCCTGGTTTGAATCTTGAAGCCGCGCAAGCTGCCTTCTCGTGCATAATCGATTGGATTATGCATTATACAGAGGAGGAAGATAAAGAACAACTTTATCAGGTGCTTTGGATTATGGCACAAGAAATCTTGTGTTCCTGGCACTTAGCGCGCAATATG…	665	Picorna	Picornavirales	Iflaviridae			AWK77848 [Darwin bee virus 3]	99	69.683	SRR1503064
Sceliphron curvatum picorna-like virus	Sceliphron curvatum		GTAGTGATAGCTACAAGTCTATGTGTATAATTTAATTGAGGAGGTTTATTTGTTGCCTTTTTCGGTAAAGTCAGATAAATTTTGGAAGACAAATTTTGATTATGTCCGATGATCAAGGGACCTTCCAAGGAACCTGGCTTTGGGGTGACATTTGGCTACTTAAGTTTGTGTACACATTAGGTTAAGACCAAACTGAATTAGATAGGGCAATCCATTTTGGCAAGTGGACCGATCCCTGTATGAACAAAAGCTGAAATACTCGTTTCTGAACGGGGTCACATTAGTGATGTTAAATAATGCAGTGATGATCTGTTGCTTCATCAAAGTCTTTTGTTAGGTAGTTCAGACTCTGATTAAACTATCTTATGTATGGCATGTATGGTGCTGCATTAGTATGAT…	9187	Picorna	Picornavirales	Iflaviridae		Iflavirus	YP_009336533 [Hubei tick virus 3]	82	27.095	SRR1503065
Epeolus variegatus reo-like virus	Epeolus variegatus	segment 1	CACTTGCGAAACCAGAGCTGTGGAATATTCTGAAAGGACTCGGACTTGGGGAGGGCGTTGATGGTGACACGGCCGTTGCGTCTTTCGCCAGTCTAGAGCGTGTCATGGCGAAAGGGGAGCAGTCCTTTTTCTCTGAGACTAGGGATGTAGTGGATTCAGGCATTGCTTTGTTGGTTGCGAGACGTCGTTCATGGATCGATAATCTTTGGAGAACCATTGGCGAATCTCATCGTATTAAACCAGATTACAGATTACTTCTGGAAATATTAAAAGTTGGTAAAAAGGTGACCTTTCACCCTGAAGATGTCTTTCTTTCTACAGTGTTGATTGATCCTGAAGCACCCTATCATAAGTTTTTGCTTGGCAGGGCAGCTAAAGAGACGATGACTTATGGTACTA…	3817	Reo	NA	Reoviridae	Sedoreovirinae	Orbivirus	APG79144 [Hubei odonate virus 15]	98	35.122	SRR1503066
Meria tripunctata partiti-like virus	Meria tripunctata	segment 1	ATGAAATTTTCCAGTTACTATATATATAAGACTCTTACAGTTTGCAAATAATGCTTTACATAATCACCTTTATTTTGACTAAATAATTACTTGACAACTAAAGTGGATTATTGGATAGTTGTCAGCTGGATTATTGAATTAGTGTCAGTGATACTAATAACAATGCAATTCAAATTCCATACTAGAGGCTTTCCGGTACAGCCAAACAACCCGGAGGTCTCCCCCTATGCAGAGAGACTCTTAGGTCCTGCACCCCACACTGCTCAGAGATCACGATTATCATTCGCTCTAATAAAAGAGGATATGTTGCGAATGGGAAGGAATAAGACAGTTGTTGATGATCCCATTATGAGTTACGTCGTTTCGAAAGCTTCAAGAGTTTTCAAAATTCCTGAAGTT…	1712	Partiti	NA	Partitiviridae			APG78222 [Hubei partiti-like virus 33]	66	54.737	SRR1503070
Meria tripunctata solemo-like virus	Meria tripunctata	segment 1	CGTTACTCACGTGATATCAGTTCCTGGGATGTGAATTCACCCGGATGGGTGTTTCACTTGATTAAGGAACTGCGAAAACGAGCAGGCGGCCCTGAAGACTGGCTGAGAGCCATTGATTGGCTCTATCAACATGCCTTCGACAGCCCTGTCATCAAATTCTCTAACGGTTTGCTGGTAAAGCAGCTGTATAGTGGAACGATGAAGAGTGGGCTGTTTACCACAATATCTGACAATTCCCTGGCTATGGTCGCGATGCACTTCCTAGCTTGCTTGCGAAGTGGGATGCTGGTAGGAGAAGTTTGGGCAACGGGGGACGATGTCCTCCAGAAGTTCATGTCTGATTCCTACCTGGACGCTCTCGAGCGGCTAGGTTGTAGGGTGAAGGAATATGAAGACAAA…	697	Solemo	NA	NA			APG75843 [Hubei sobemo-like virus 41]	93	48.402	SRR1503070
Meria tripunctata tombus-like virus	Meria tripunctata		CCCTTCCGTAAGGATAAAACCGGCTTGGACATGTATTTCTCGGATGAATACATGACCCTCTAGGTTGGTAGCCGCCCAATCTAGCAGTATCTGCGAGGCCAAAGATTAAAGAAAGCGAGAATAGTGCGATACTGGACGATTATATTCCCAGTTAATTTAGCGACAAATTATAGATTGTAAAGTCAAAATGACTGAATCAGCGGTAAATCCGCCACCCGTGCAACCGCGGTCGATTATATCCCGCGTTTTATCACCCATAAATTCCCTCTATGCTTCAGTAGCTAGTCAGTCGGGGGACGACCGCTTTGGAGATGCGGTTGAGCAAATTAGGAATGCGGAAGCAATAGTTAATGCTAGTAGACAAGAATTAATAGACCATTTGTATATAGCAACACAGGG…	2475	Tombus	NA	Tombusviridae			ANG56339 [Diaphorina citri associated C virus]	55	44.714	SRR1503070
Crabro peltarius partiti-like virus	Crabro peltarius	segment 1	GACGAATATCAAAATGAGGTTCTTATTCCAATCTAAGGGATTTCCGATTAAACCAAATAATCCGGAAGTCTCCCCCTTCGCTGAGTTGTTGCTCGGTCCTGCCCCACATGGAGCTTATCGATCTAGATTAACATTTTCTCGAATTAAGAGAGATATGTTAGCTATGGGAAATAATAAATCTATTATTGATGATCCCGCTTTCTCATATGTGGTGTCAAAGGCCTTTAGAGCATTCCAACTCCCTGAACAGCGACCCATTCATCTTAATGACATATTCAATTACAAACTAGACATAAGAAAATCGAGTCCTGGTATACCTTGGCAACCTAATTACAAAAACCGTGGTGAAGTGATGGATTGTCCATCAGCTAGAAATTCAATCCGATTATTTTGGCATAA…	1499	Partiti	NA	Partitiviridae			APG78254 [Hubei odonate virus 13]	94	51.363	SRR1503071
Crabro peltarius picorna-like virus 1	Crabro peltarius		CTTTAGCCGACCTGTATGCTAAGCTTTGTAAATTACGAGATGATATAGTTGAAGGAGGAAATCATCCAAATGTTCGTTTTGAACCCTTTTCTTTTTATATGGTTGGTAAGCAGGGTATTGGTAAATCTTTTATAACTTCAGCTATTTCTAAAGAGCTTCTTAAATCTATAGGCTATACTAGTAATGAGCAGATGATATATTGGCTCCAATTAGGCCAGAAGTACTGGAACGGAGTTGGGAATCCTCCAGTTATTGCACGAGATGAGGCTTATGCTATTGATGGCCAGTTTACTGATGAAGAGATTCAAGTCCATATGGCGATGTGTTCTTCTAGCGTATTTAATCCTCCTATGGCTGCAGTTGAAGAAAAGAACAAGCGTATAAATCCTTTGATTTATT…	4708	Picorna	Picornavirales	Iflaviridae		Iflavirus	YP_009337760 [Hubei odonate virus 4]	95	57.219	SRR1503071
Crabro peltarius picorna-like virus 2	Crabro peltarius	segment 2	GTCTTATTATGTTTCATATGGTGGGACCATCCACGGCCGTCTTGTTAAGATTGGCTCTGGATTAGTGCAAGTGGACATTGCACTGGCCATGTGGCATGATAATGCTGACATGGTGGATTTTAGGGACATTATTAAAGTCCCTTGTGTCCTGCTCAAAGGTGGCGAGGGGGAGTTTGCGCTCCCTATTAACGCTCCTTTTGGGCATACCTCTACTCGAGATCGCGGTCCAACTTTGGCCGTGTGTCTCGTTTCCGGAGTGGTAGCTCCGAAAGATTGTTCAGCCCCCTACCGGTTCATGATATACTTTGACAGGGTTGAATTTAACACGCAATTGCCTCCCGTGATTGCAAATAGGCTGCAGTTTCTCTGGGCGTCGTTTTCAAACTTTGCTCCAGTGCT…	2460	Picorna	Picornavirales	Secoviridae	Comovirinae	Nepovirus	AGR65699 [Cherry leaf roll virus]	35	88.772	SRR1503071
Crabro peltarius picorna-like virus 2	Crabro peltarius	segment 1	CATTGACAACTACAAATGGGGTGGTGACTATAAAGTCAACATTCCCCGTTCGTTAGTTGGATCTTATCCCAACGCCAGGGAGGATTGCGGCGGCCTTTTATTCGCCAAAATCCACAACTCCTACAAGGTTGTTGGGATGCACGTGTCGGGCGAGCAGCTTGCTGATGGATCATATCTTTCCGCTGCCGCCCTTTTTCCGAGACCGAGCCTTTTTATGTCCGCTCAGTCTGGTTTGCGCACTTTGACGGTTGAGGCTGGCAAGGATACGCGTGGTGTTTCCAAGGTTGGTTTTATTAAAGCCGAAGAAATACCACGCGCTCCTCGTAAGTCTTCCTTCGTTGAGGTGGAAGAAGAGTTGAAGGTGCCGGTTCCTCCCGGAGTGCCTTTAAAACAAATTGC…	2405	Picorna	Picornavirales	Secoviridae	Comovirinae	Nepovirus	AGR65695 [Cherry leaf roll virus]	99	95.477	SRR1503071
Crabro peltarius virga-like virus	Crabro peltarius		ATGCTACAATCGTATCATTCTCTCGAATTTGACGTCTCAAAATATGATAAATCACAAAATTTGCTTCATTTAATACTTGATTGCATGATAATGAGACATTTCGGTATACCGGAGTGTTTTGTTTCTATGTGGTTTTTTGGACATTGTAACACTAAATTGTACGATCCATGTAATAAATTTTATTGCGATGTTTTTTTTCAGCGTAAGTCCGGCGATCCATCAACATGGTTATTAAACACGCAGCAAATTTTAGCCATGATTGTGAATTGCATACCTGACCAATGTTGGAATCAGATTTTTTTAGTAATAGCGTCAGGAGACGACTCAGAAATCTTTTCATATGATAAACTACAAATCCAAC	361	Virga	NA	Virgaviridae			YP_009345002 [Wuhan insect virus 9]	99	91.667	SRR1503071
Coelioxys conoidea bunya-like virus	Coelioxys conoidea	segment M	CAGCACGCACGAGCAATAATAAAAAATCCCTTGATTCAAGGCATTTACAGAAACTGAAGATTGGTAGAGAAAAAAGAGTCGGCTACGATGATTATACTGTTAATACTATTAACAGGTCAGTTAGCTGGGTGTCTAAGTCAACATGTAACTGCCAAATATGGTAAAGTAACAGTGCCAACAGACATGAACTGCAGTTTAATTTTGAATGGTACTACATTGAAGGTATATAATGGTGATGTTCCTGGGCTTCACTATGGTCTGATAGAATATGATTGCGAGCATTACAAAGGTTTTGTTCTAAGTAAACCTGAATGTTATGATTGCGGTATTTACTGCCCCCAGAATGATAGACTGCTTAACTGCAGACAGTTTGGTCTACCATATGCAGCAGGATTTATC…	2131	Bunya	Bunyavirales	Phasmaviridae		Orthophasmavirus	APT68155 [Ganda bee virus]	91	69.632	SRR1503072
Coelioxys conoidea bunya-like virus	Coelioxys conoidea	segment S	CTTCAGCAGCAGCAGCAGCACGCAGCGACATAGATGTACTTTCCAGTTACAATAAAGATAATACAAATTGAAGATAAGCTAGATATAACTATCGAGAAAGGTATAGAAGCTGAGTTTGTTATAACTAGAGCTATCTGTAGTTGCGGTTTTATGTTTAAGATCCCTATTATAGAACGTAGTGATACTTGTTTTACTTATAAGTCATTTTATCAAACTAATTACTCAGGACATCATATTAATAATTTTAAGTTATCTTTTGTTAATGGTAGCGCTATAGTGTTATCTGCGTTAGAAGAGTTTGAAGGCAGTCAGTTAGAGTTACAACATATATTTGAGTTTTCATTGTGGGATTTTACTAATTTTAATAGTATAACACATCATTATGGCTACACGTGCGAC…	1861	Bunya	Bunyavirales	Phasmaviridae		Orthophasmavirus	APT68156 [Ganda bee virus]	50	69.903	SRR1503072
Coelioxys conoidea bunya-like virus	Coelioxys conoidea	segment L	GGTTAAATTCAATGAGATTTTACGGCTTACTGACAAGTCATATGAATATGAGGGACTAAATATAGATTATGATCCAATATTAGATATGTCTGAAGAAACACCTATTAGATCTGAATCAGATATAATAAAAATGATTAAAGACAAATGTGATAAAGAGTATCTGACTTACTTCGATAACGGTTTTGAAGATGCTAAAGTTAAATTTAAAGAACTTATTGATTCATTTAAGAATAGAGAACATATGAAACCAAAATCATCTTTAAAAGTAATACATAATAGTAAGGATAAAGAAGAATACAGCGGTCATAATTTAATTCGACATTATCTCAATGATATTGCATTTGCTAAAGATGAAATGGTATCAAATTATGTTTTAAATCTATTCCCAACTAGTGACCA…	5663	Bunya	Bunyavirales	Phasmaviridae		Orthophasmavirus	APT68154 [Ganda bee virus]	99	75.067	SRR1503072
Coelioxys conoidea tymo-like virus	Coelioxys conoidea		GTGGGTGCAGGACAAGCGCTAATCATAGATGAGATACAATTGTACCCACCAGGCTATTTAGATGCTGTGTTGCTGATGCTCAAGAGTGGGGTACACGTTTTCGTAGCAGGTGATCCATGTCAAAGTGATTACCACAGTGAGAAGGACTCCATGATCCTTGGTTCTATTGGCAGTGATGTTGAAGCACTGTTAGCATGTCAAGAGTACAAGTACAACATCGAATCGAGGAGGTTCAAAAATGATGAGCTGAGGGGTCGGTTGCCGTGCGAATTCGGAGGTCTAAGCGGAGGTTTGTCTGAACGTCCCCTGATCTTGAACGGCGTGGAGCAATTGATGCAAATTCCTGGGGAATATGGTGAATGCGTATTGGTAAGCTCATTCGTGGAGAAAAATATCGTG…	4764	Tymo	Tymovirales	Betaflexiviridae	Quinvirinae	Carlavirus	ALJ56053 [American hop latent virus]	46	69.464	SRR1503072
Coelioxys conoidea virga-like virus	Coelioxys conoidea		CTGGTTATTTCCAGAAAGTTTATTACATTTGAGTGGTGTTCAGTTACCTGATTGCTGTTCAGTTTTCAGTGATTATTCATTGGAACTAGAGGCTACTTTTGACTGTTGGTCGGAGATTTTCTTTGATAATTCAAAGGTTAATACTTTGACTGATTGTCATTGTGACTTCGTGTGCTGAATTGTGTTTGGCATACATTACGATGGCTGATAGAGGCTGTTGTTACTTGCGATTATTCGCTAGTTATAATTTCTTGGTTGACGACAAACGCAAATTCAATTTGGATTCGATTAAGGCTAAGTTTGGAAGGTATCCTTTAATTCGTTCTGTTATTGGTTATCTTTATAAGTTTATTGATTTTGATTTTTATGTGCCGAATGTTAGGTTAGTAAGTAGAGGAA…	9192	Virga	NA	Virgaviridae			YP_009337423 [Hubei virga-like virus 1]	68	46.399	SRR1503072
Bembix rostrata picorna-like virus	Bembix rostrata		GCATTGAAATGGACGAGTAGCGAAGGTTTTCCTTTAAGTACATATCGCCCTTCTGGAGCCTCGGGTAAGAAATGGTTATTCCAAACTGTTGAAACTGAGAAAGGTTTGGTTCTGGAGGGCATGGAAGAAAGATTGGAAACGATTTTAAGAGTTAGAGAAAGATTAAGAGAAGATAATATATCTACTCCTGTAATATATACTGACTGCCTTAAAGATTATAGACTAACTCCTCAAAAATGCGCAGAGCCCGGTAAAACTAGAATATTTAGTATAGCTCCTGTTCAGACTACTATAGATATAAGAAGGTATATGGGTATGTTTTTATCTAGTTATAAATCGGGATGTATTAAAGGTGAACATGCTATAGGTATTAATGCAGATAGTTTAGAGTGGACAGAT…	853	Picorna	Picornavirales	Iflaviridae			YP_009337760 [Hubei odonate virus 4]	99	71.127	SRR1503073
Crossocerus quadrimaculatus narna-like virus	Crossocerus quadrimaculatus		CTTTACGCAAAGCGCTTGTCTCGAGAACCCTAGTTCTAAAGGGGGTTCTTTCGCAATCACACTAAGCCGTTGCGCGACCCTGGAGACAGAGACTGAGGAGCAGAGGGGCGGGAGAAGAACTCAGCACGAGTGGAAGAAGTCGATCGACAAAGAAGTCCTCGATGCGGTGCCCGATTGTGACGCCCACATCGCCACTAGGACGGCCGCGTTGCGAGAACTTGCTCTCGAAGAAATTCGGAAGCAAGTGGAACAACACGGCTATCCCATGGCCGAAGTAGCAGCCCTACCTGAACGTGGTATGAAAGCGAGGATAGTGACGAAGTCTCCTTGGTCACTCGTCACGCTTTCACACCATATCCGTGTATGGCTGCTCCACGGCCTGAGGTCTGATGTTAGAAC…	2128	Narna	NA	Narnaviridae		Narnavirus	YP_009333245 [Beihai narna-like virus 24]	98	38.265	SRR1503074
Crossocerus quadrimaculatus picorna-like virus	Crossocerus quadrimaculatus		GTGATGTTACTGACATAGCCTATGTTAGAATGCCTCCATCTTTTAATATGTTTAAAGATTTGCGAAGTTATTTGTGTACTGCTGATGATATAAATGGCAATTTACCATCTGAGGCACTGTTCCTCTCAAATCCAGGGAGGTCACACACTACTATGCATAGCATTAATGTTGATTTATATGGGATCACAAAGAAACAAACAGTTATGGACGAAAATAGTTACTTCACAATAGAGGACGCCCTTCATTATAATTATAGCGAGCCAGGGGCATGTGGATCGCTTATTCTAATCGAGAACACGCAAAGACCCATTATTGCTATGCATGTTGCTGGGGTTGGAACCCGAACATCTGGTGAAGGCTGGGGGGTTTTACTGCTAAAAGAGAGCTTAGATAGCTTAC…	2160	Picorna	Picornavirales	Iflaviridae			APG78457 [Hubei picorna-like virus 42]	97	91.223	SRR1503074
Podalonia hirsuta tombus-like virus	Podalonia hirsuta		CCCGAGTGAGAGCGAGAGGGTGGAAAGCCCTCACCAACACCACCATGCAAGCTGTTGGCAATTTCGTCGGTCGTGGCTTACAAGCTGCAGGTAGAGCTATCAGCAACGAACACTTGAATCAGATCAATGAACAACCCGTCCCAGAAGTAAATCCAGAATTAGCAGCAGCTGAACAAGCAAGGGCAATAGCACAAGCTAGAAGAGATGAAGCATTAGCCATCGAAGAACTCCAAGTAGTGAGAGCACGTGCGGCACAAAGACAACGACATCACACACAACAAGCATTCCATGAAGTGTGTCTACACATGTATGGCAAGAAAATAGATTCAGGACATAAACAATTTGTTGCTGCCAAAGTAATGGACTACCTCGAGCAAAACAATGTTGAGGATCGTGAGG…	2235	Tombus	NA	Tombusviridae			ANG56339 [Diaphorina citri associated C virus]	71	47.269	SRR1503075
Philanthus triangulum picorna-like virus	Philanthus triangulum		GGTCAATGAGCAAAAACAACCCATTGATGCAACGATAGATGATTGTGTGCTACAGGAAATGAAAAGAAAAGAAGAGTTGAGAAAGCAGGGTATTCAGCCTATAACACCTTTCATTGATATGTTAAAAGATGAAAGGAAGTTGAAGGAGAAAGTAAAGAAGTATGGTAGTACTCGAGTGTTTTGTAATCCACCTATTGATTATGTGATAACGATGAGACAAAATTTTCTTCACTTTACTGCGGCCTTTATGAAATACCGAATGAAATTGATGCATGCTGTGGGTATAAATGTTACGGGTTCTGAGTGGTCAGCCTTAGCAATGCGGCTGGTAAGTAAAGGGATAAATAATATATCTACTATTGACTACTCTAATTTTGGACCGGGTTTCAATGCTCATGT…	1246	Picorna	Picornavirales	Iflaviridae			AWK77843 [Darwin bee virus 2]	92	74.016	SRR1503076
Pergagrapta polita narna-like virus	Pergagrapta polita		GCCATCGACTCAGCGACGACACCGCGCAGTGATTGCACTTAGTGCTCTCACTGTGGAGGACGCTGCTGCAGTCGGGGCTCGCCTTACTAGCCTTCCCATGGGTTACCAGGGAGGGCTAGTGCGCCCAGACCGCAGGTCCGTTTCCTCCCACACTCGCAACCCGTTGCGAGTGGGGGATGGGACGCGTCCTGGAGGGATCGATCGGGACCGAGCGACTGCCGTAAGATCGGATACGACACGAGCTGGGAACAGAGGCCGGGGGGCCTCTCGCGCAAATGACGGCGCTTCGGGAGTGAAGAGAGATCAGGGAAGTCGAACTCCCTGGCGGAAATCTTTGCCTCAGATGAACAGAGGGAGTCGCCAGAAAGTGCGGGCCACATGGTCGGTAATCCGAGCCGC…	2823	Narna	NA	Narnaviridae		Narnavirus	APG77263 [Wenling narna-like virus 8]	87	38.235	SRR1503077
Smicromyrme rufipes virga-like virus	Smicromyrme rufipes		AAATTACTTAACATCAACACCCACAGGTTTGAATGACTGTCCTACTAAAAATTTGTTTTTATTAATTTCACTTGAATTTAATTTATCTGTCTGTGTACATTTTGCCAATGATTGTTTTATTAGAAAAGTCAATGATAAAGTTTATCATTTTGAAGTTATTGACGGCCATTGTACTTATCTTAAAGAATTTTTTGAATTACCGGAACCGCAATTTGAGACAAATTTAAAAGAGATGCCAAGCCTGAATCCCACTGACTATAATGATCTTTATTTAGAAAGACAAAATTATTATGAAACATTTTGGTCAAGTATGCGTACTGCTACTCCAACTAAAGATTTATTTAATAAAAGAGTTCTAACAGCTAGAACTTGTTCCGACCCTTATTCATTTTTAGTAAA…	6113	Virga	NA	Virgaviridae			AWA82269 [Saiwaicho virus]	65	38.329	SRR1503078
Scolia hirta tombus-like virus	Scolia hirta		CTTCAATGTGCGGGGTTGTTTCAGTAGAATGGAAGCGGATGTTAATGCAGTGAACCCTTTGGGGGGCGCTGATGTACCGCCAGTGGAACCACAAGGTGACGCACAAGAAGTTGAAGACATATTTCAAGATATTGGGAATTTTTTTGAAGAGTCTCGACTATGGCGGAGGGGTCTCAGGTTCCCGCGCCCTGTCAGGTTTGGGATACCTCTCATAGACGGGGTGCACCCTGCCGCGACCATACCCAGGTGGTTGTGGTGGGAGAGGCGACCGGGGGAACGAGTAATACCGGTACCGGAAGTTCGAACAACATCGCAAGGAACGAGTACCACAGAAGACGCCGGAAGCGATTACGTAAGCCGGCTGTCAGACACTAAGTATGTCATACCGAAGTTGACCAA…	2442	Tombus	NA	Tombusviridae			YP_009344999 [Wuhan spider virus 9]	61	44.289	SRR1503079
Methocha articulata partiti-like virus	Methocha articulata	segment 1	CCGGCGATGTGAAAGCTCGTGTAGTGTGGGGTTATCCAGCGACCATGGTATTTGGCGAAGCCGTGTTTGCTCTTCCTCTAATCCGTGAGTTTACTCGCGGTAACTATCCCATAGCCTATGGTTATGAGATGGGGAAAGGTGGCGCTCAAGCCATCGTTCAAAAGATGAGGGGTAACTTCTTCCTGGGCACTGATTTTAAGAGCTTCGACAAGAACGTTCCAGAATGGCTTATTCGTGCAGCATTCGACATACTCCTTATGAGTTTAGACCTTGTACATTACCAAGATTATGGTGTAGCTCGTGTCGAATATATGCTTAGGATGTGGGATTACATCGTTGATTACTTCGTTCACACACCAATCAGAATGTGCAACGGGGAACGCTATCAGAAGCATGGAG…	775	Partiti	NA	Partitiviridae			APG78261 [Hubei partiti-like virus 38]	99	59.922	SRR1503080
Megachile willughbiella mononega-like virus	Megachile willughbiella		TACGTTTGCTAGCTTTATTTCTTATATAACTTCAGAATCCATCAGCCAGAAGCTGTCAAATCTGATCATGACCTCACCAGCAACAAGATCTACACTAGATAGTCGTGCGTTTATGCAGGAGGAAAAATTTGATACATGGCTAGACCTAGGACCTTTATATGAGCTACAAAAATTCTGCCGTGAGATGAGTGAATGGGATAAGGAACATTTCTCACCTTTGTTTTGCATCTTTTCCTATGACACTCTAACACTTCTTGATTTAGTTAATGTGAAGCCTCCCACAATATCATCTGCTGTTGTTACACCATGTCTTCCTGCTAAAATACTACACTATGGTCTCACTCATGTCATTACATCATGCCATATGACTCCATCTATTATGAATAAAATGTACAACAT…	7585	Mononega	Jingchuvirales	Chuviridae			APT68159 [Scaldis River bee virus]	98	55.265	SRR1503085
Episyron rufipes partiti-like virus	Episyron rufipes	segment 1	CCTCGACAACGACCGAATGGAATGGGAGAGAGTTCAGGATTTCACAGTGCCCCACGAATTCTCCTGCACGTTGTTCGAATTTCTCATGGCTCCTCATGCGAATACTGACCATCGTGCGCTTTGTACGTTAGGCTTTCGTTAGCTCGTCGCTATGAGTCAACAAATTATGAAGTATTCGAATTCTTCTACCAAACCGAACTCGATCTGTTTTCGTTTGGCCCTCGACTACGCTTTTCGACGATTCGATTTGGGAACGCCTGTTAAAATGCTACATCTATGTGATGTATTTGAGCAAGACCTAACATCTGGTCAGTCACCTGGCTTACCCTGGTGTGACATAGGCTGCGAGACTAAGGATGATATTTGTAAGGGTCCTGAAGCTGTTCGCAAAGTCAGGTT…	1543	Partiti	NA	Partitiviridae			APG78243 [Hubei partiti-like virus 46]	66	47.801	SRR1503086
Episyron rufipes picorna-like virus	Episyron rufipes		GGACTTGGCTAGAGTTCAGGCTTTACCATCAGTAGATGATACCTTTGCTCATGTTGATTTCTTTCTCAAAGACTCATTACAAGATCGAGTCTTGCGTTACTTCGAGACTATCGAAGAATTGGAGCGTTATATTGCCGTTCGTATGATCGGTTGGGACGCGAAACAGAGAAACGCAGTTGAGAAATATTTAGCAGAGCATGGTTCGCTGCAGATGCCAAAAGGAGTAATTCTGTCAGTCGCACCTCATCCGAGCAGCCGCAATTGGCGTATAGAACATCGGGAAGGCGAGACCTTCTTCGTGAAGGCAGATGATCATGGGAATTTAGTACCAGACCCCGCTCCCCTAAGGATTGGGGAATACGAGGTCACTATTGAACCAGGATTAAACGAGGAAGAACA…	3335	Picorna	Picornavirales	NA			YP_009345025 [Wuhan spider virus 3]	96	57.743	SRR1503086
Bombus rupestris bunya-like virus	Bombus rupestris	segment S	AACAGCAGCAGCACGCAGCGACTTAGATGTACTTTCCCATATCCATAATAATAAAACAGATAGAAAACAATCTGGACATTCGCATAGAAAAGGGAGATATAGCTGAATTTATAATAGATCGTTCAATTTGTTCCTGTGGTTTTATGTTTAAGTTGCCTTTAGTTCATAGAGAGGGTATAGTATTTACGTACAAGTCATTGTACCAGACAAATTTTCAAGGTTTACATAGTTATAGCTTTACTTTGCCGGCAGTTAACGGTAGCAGTCAGGTGGTTATAGCGTTACAGCAGTTTGAAGGTAGCTATATCGAATTACAACATATTTTTGAGTATTCTTTATTTAATTACACTAATTTTTTCAATTTAAATAAACAATATGACTACTCGTGCTCCTATGGCA…	2207	Bunya	Bunyavirales	Phasmaviridae		Orthophasmavirus	APT68156 [Ganda bee virus]	42	71.197	SRR1503088
Bombus rupestris bunya-like virus	Bombus rupestris	segment M	GTAAGCAGCAGCACGCACGAGCGAAGAAGTGTTACTTTGAAAGAGTCAAAGATAACTCATAATATAAAAAACAGGAATAAAAAAGGAGCAGAAAAAATAAGGGAAATGGAAATAATTAAAAAGTTTATTCTTCTGTTCACATTGATACAAATATCTATCCAGTTTAGCATCACTGCTAGGTATGGCAAGGTAAATATAAATAGTCTAGAAAACTGCACACTCATATTAAACGGAACCAAAATTTACACCGATAATAACAAAATACCAGGTTTACATTATGGATTAATACAATATGAATGTGGACACAAGACAGGTTTTATCCTCAGTAAGCCTGAATGTTATGAATGTGGCATATACTGCCCTCAAAATGACCGTCTGTTAAATTGTAGACAATTTGGT…	2274	Bunya	Bunyavirales	Phasmaviridae		Orthophasmavirus	APT68155 [Ganda bee virus]	86	66.769	SRR1503088
Bombus rupestris bunya-like virus	Bombus rupestris	segment L	GCTGGGACTAAATGAAGTACGTATAAATATTAGTATTAAAATGGAAAGATTCTTTAACAGAGAAGGTAAAGTAGACAGAGGAAGACAAAGGCAGAGAAGAGGTAGTTTAACTGAAGTAGATTTATCCCCAACTACACAGATTGAAGAATCTATTAGTCTAATAAGGAAGCAAATCAATGATGCTTGGAGAGCTTTGCCATATAATGTAGCACTTAATTGTTATTTAAATGCTAGAAGTTTAAGACATGACCTATGGTTAGATTTCTTAAAGTTTAGCAAATTAAGGGAAGAATATACCTTCTCTGACACTAGAGTTATTGATTTCGTTAATAAGTTAAAAGAAAATGAAATCCTGAACAAAGATGTTGAAGTACCAGATAGTATAGCATATAAATCACC…	6481	Bunya	Bunyavirales	Phasmaviridae		Orthophasmavirus	APT68154 [Ganda bee virus]	96	75.686	SRR1503088
Pemphredon lugens picorna-like virus	Pemphredon lugens		GAACCCTGCACATAGTGATTCACTTGCTAATAATTGGAAACCATACGTGAGTGTCCGGCAATTCTTGTGTAGACAATTTAAAAAATATCATACACGGGAAGTGGAAATGGTAAAAGAAAGAATGGCGCGTTTGCCTGGAATGATGAACCAGAATGGAGGAGAATTGCGTCTTGAAGATCCGTTTACATTGTTTTATGGCCTGAATCACCAGGTTCAATCCATACAGGAAATATCGCAAAATGGATGGACACCATATGAACAACTGCAGGCGTCCGTTGAGGTATTAAGTAATGCAATTAATCAACGAATGCATCAACCACCACAGACACAAGGAGCTATAGGAAGTGTGATTGCCGGACTATTGTGGGATGGCTGGATACCTAGGAAGTTGTTCCAATA…	3824	Picorna	Picornavirales	Iflaviridae			YP_009336539 [Hubei picorna-like virus 40]	99	48.086	SRR1503091
Alysson spinosus partiti-like virus	Alysson spinosus	segment 1	CGAAAGAATAACGCTCATACGTGATCTTTTCCTACCGACTAACATCTAAAAGATAAACCACACCCATAACAATGACACTCGCCAATGTACGAGACTATCTCAAAGAGAGAATTCTCCGCATTAAGACTGAACAAGCTATCTACTCAAAAAGTGTAGCAACAAACCTTCTCTATGAGCAGGTTGAAGAAGCAGTCAATATAAAGCGACTATATCATGGACACCGACAGAAACTAACTGAAGTCGAGCAGCGCAAAGCACTCCAATCTGAATATGACAAAATCAAACAGAGTTTGAAATTGAAGAATCTTGACAAACGAGAACCCTTCGAATATTTCACACACATGGATCTTATAAACGTACCCACTGAATGGACCCCTAACTCTGGAATCATTATGTTAC…	2605	Partiti	NA	Partitiviridae		Betapartitivirus	AFX73019 [Grapevine partitivirus]	80	50.359	SRR1503092
Gorytes laticinctus mononega-like virus	Gorytes laticinctus		AAAAAAAAAAAAAAAAAAAAAAAAAAAAAAAAAAAAAAAAAAAAAAAAAAAATGACCAACAAACAGCTTCCATCATGAAGACCATTCTGGTGTTTCTGTTTGCTCTGGTAGCTGTTCAAGCCGCACCCCAACCCATGCTTTGTCAAAGAAAGAGAGGAATGAGAATTTACAAAAGAGAACAAAACATCGACTGCACGCCCAAGACACAAGAGGCCACCGTACTTGTAGAGGTCAGAGTTCCTGACTACTCGCAGAGAACACTCTCCGCACACTGGCTTGGGTTATACGAAGTGACCTGTGAGACACATTATTTCTTCTGGGGGTCATATACATCAAACCACTGGAAAAAGCCTTTACCCCTCAATGCCCTAGAAATACAATCTCTGGAGAACGGTCTTT…	7508	Mononega	Mononegavirales	NA			ANQ45640 [Orinoco virus]	64	40.22	SRR1503093
Cerceris arenaria picorna-like virus	Cerceris arenaria		GCAGTGTTAACTGCAAGTTCATATATGTAATTTTAATATGTCCATGTTCAACGTCGAGTTTCGGAAAAGTTGGATAAATATTAGAAGACAATTTTAATATATTCGATTATTAAGGAACCTTCTAAGGGACCCAACTTTGTAGTCGTTGCTTATGGCGTAGTTTTGTGCATATAATTTAGAAACTAAGTATTTAGGTTAATTAGATAGGACAATCTTCTTTGGCAAGTTGACCGTTTCCTGTATGAACAAAAGCTGAAGTACTCGTTTCAGAACGGGGTCGTAGAAATACGATGGTTAAATAATACAGTAATGATCTGTTTCTTCATTAAAGTCTTTTGTTAGTAAGTTTAGACTCTGATAAAACTTACTTGTATGGTTTATTTACCGTGCGTTATTAGT…	9590	Picorna	Picornavirales	Iflaviridae		Iflavirus	YP_009330055 [Hubei picorna-like virus 31]	70	34.209	SRR1503094
Halictus quadricinctus picorna-like virus	Halictus quadricinctus	segment 2	GGTTAAGCCCTTGGTGTTCTCGAACGGTGCGTCCGTTCTGCCCAAAGCCCTCATTACTGAGGCTAGGGAGGTTGCAGCCTTCCTAAGATCTACCAGAAACCCCGCAGGTTTCTGGGTCACGTTCGTCGCGCAGGGTACCTCCCTGTCTGTCTCTCAGGTGGCAATCTGTGCCATCAACGGCATCGTGTGCCGTCAGTCCGTGGAGTCTCACTCCAATGGGCCGTCGGCCGTTGCCTACTGGTCCGCCTTGCGGACCAAACTCCGGTCCTTTTTGAAGGGCCGTGGTCAATGGGTTGCCAACCTGTTGGCCAAATGTGCTGAGGCCTATGAGGCCAAAGATCTCTGCCGTTACCAGCGGCAGAGATCAGCTTACCTCGCGAGGGGTGAGCTCTTTAGGGC…	6417	Picorna	Picornavirales	Secoviridae	Comovirinae	Nepovirus	YP_004382747 [Cherry leaf roll virus]	74	82.058	SRR1503095
Halictus quadricinctus picorna-like virus	Halictus quadricinctus	segment 1	GGTTAAGCCCTTGGTGTTCTCGAACGGTGCGTCCGTTCTGCCCAAAGCCCTCATTACTGAGGCTAGGGAGGTTGCAGCCTTCCTAAGATCTACCAGAAACCCCGCAGGTTTCTGGGTCACGTTCGTCGCGCAGGGTACCTCCCTGTCTGTCTCTCAGGTGGCAATCTGTGCCATCAACGGCATCGTGTGCCGTCAGTCCGTGGAGTCTCACTCCAATGGGCCGTCGGCCGTTGCCTACTGGTCCGCCTTGCGGACCAAACTCCGGTCCTTTTTGAAGGGCCGTGGTCAATGGGTTGCCAACCTGTTGGCCAAATGTGCTGAGGCCTATGAGGCCAAAGATCTCTGCCGTTACCAGCGGCAGAGATCAGCTTACCTCGCGAGGGGTGAGCTCTTTAGGGC…	7962	Picorna	Picornavirales	Secoviridae	Comovirinae	Nepovirus	AGR65696 [Cherry leaf roll virus]	80	91.663	SRR1503095
Halictus quadricinctus virga-like virus	Halictus quadricinctus		GTGAATGGGAGATCAAACCTGAGTTCCCGAAGCATTACGAATGTGGTTTTGATGGTGAAAATTTTATTAACATCGAGAAAGGTAAACCCATCGATGCCGCACCATTTACGAAATTTTTGGTTGGGAATTCTTGTGAGTTGATGCAGGATGCGAATTTGTACGACGTCGTGCGTAATGTTGATACTGAGGCGTTCTTGGGTGTTGAGATTGAGAATCGTCAGGGCGTTCCAGGGTGTGGGAAGACATATAATTTCTTGCAAACATGTATTCCACCAACAGTTTCAAATATGGGTGATTTAGTACTGTTCCCAACCAGAGAAGGTTGTCTCGAGTTTAGGAAAAGGGTCAAAAAGAAACATCCTGAAATAACCAAACATCATTTACTTAGAAATTATCGTA…	3249	Virga	NA	Virgaviridae			YP_009336553 [Hubei virga-like virus 9]	84	40.781	SRR1503095
Stelis punctulatissima picorna-like virus	Stelis punctulatissima		GTTGGAGTATGAATCAATCCTGCCGGAAATGGTTAGAGAATGTGAGAAAGCCTTAATAGATGGAGAGCATGAAGGACGATATTTGGCATTTATGAAAGACGAATTAACATCGAAATCCAAAATTGAGAAGAAGAAAGTAAGACTCATTTATTGTAACGATTTTGTTTGCAACATAGTTTGGAGAAAGTATTATGGAGCATTATTATCTGCTTTCAACAATGCTTATCTGACCACCCCCATGGCTATAGGAATCAATCAGTTTTCTTTCGATATGGATTTGATTTATAACCAACTTCGAATCGTAGGAGATAAATTTTCGGCAGGTGACCTCAAAAATATGGATAAGCGTTATCTCACTTACGTTACAGCCCGCATTTATAAAATTTTACACACCTTAGC…	750	Picorna	Picornavirales	Posa-like			AWK77858 [Bundaberg bee virus 7]	99	44.488	SRR1503098
Stelis punctulatissima virga-like virus	Stelis punctulatissima		CGCATAAAGTGCAGATAGTTTTAATTGTGCAATGTCACACATACCAATAAACGAACTCATGTTAAAGATAAATATTAAAACGATAACATCGATATGTCTGTCAATGACAACGTGAATATAGCTCAATACTTAGGTATTGATACGAGAACAATAAAATCTTTTATTATTAAAGATTTAATCGAAGGAGGGACACTTAAAGATGCAGTTGTTAATGATTTTATTTCAAATTTCAATAAAGATTTACCCACATTGGGGAAATCTAAATCCGTTATTACTATTCATGAAGATCTTTCGTTTGAAGAAGAGCAAAATTTACGCAGAAATTTTCCTGAATTTGAAATAAACTTTTCAAAATCGAATAAAGTTTCTCATTCATATTGTGCTGCTAGCAGGAAATTA…	10044	Virga	NA	Virgaviridae			YP_009345041 [Xinzhou nematode virus 1]	42	33.234	SRR1503098
Macropis fulvipes reo-like virus	Macropis fulvipes	segment 1	AACAGGTACGTTATCTACAGCCGCACTAAACATTATGACAACGCTCCAAGCTATTAAGAAATTTGAATCACTCTACAGAGAATACATATTGCGATTACACACACAACAAAATAAAGAAGAAAAAGAATTAAAAGAAACAACAAAATTAGAAAAAGGAAAAAATAATAGCAATCAAAATGATAAAGCACACACATCGGAAAAAACTAAAAAGAAAGAAAAACAAATACGTAGTAAGCAAGTTATCGCAGAAAGTTTAAATATACATATGTTATATTCAAAAGATGCAAAAGAAATATTTATAGATGTAATACATAATTATCAGGATATTTGCCAACAACTTTGTAGTCAAGAAAAAGTACAAGATCAACGATTTTTACAACGAATTGATAATATAGGATT…	2839	Reo	NA	Reoviridae	Spinareovirinae		APG79163 [Hubei odonate virus 14]	85	39.591	SRR1503099
Chalybion californicum mononega-like virus	Chalybion californicum		TGCGCAGCAAAAAGCAAGCCCGTCTCAAGATTCTAAAAGGAAGAAAACAACGACCAACATCAACCTATCTCACCGTTTGTACCCACCCGTGTCACCTTAAGACTCGACTGACGGTAGGAAACGCAGAGATCAAACCAGGAAAAGGAACGATCCCCCAGCACAATGACCCCTGAAATGCCTGAGCATCCTATTCAACGTGTGTGGGAGCAGGTCGACAACACACAGGCCTATTACTATGACCCCCCTGCCGCATTATACATAGGAGCGGAGTCAGTGGAGGTGTCGACAGAGGCGTCTTCCTCTGTGCTGACATGTGTGTTGTGGGTTCTCGGAGCGCGCCCGGCCTCCGTGACACACAGGCATTTGGAGCTAACCCCAGAAGAGGTAACCAGAGCACAG…	9796	Mononega	Mononegavirales	NA			ANQ45640 [Orinoco virus]	48	40.403	SRR1503101
Chalybion californicum picorna-like virus 1	Chalybion californicum		GCGTGATACTTATGAATCCGATGTGCCTTGTTTACACCAAATTTTGTTAGATGGTATTCATGCGGCGCGGTATAATGAAGGGAAGTTCCTAGTGCCACATGGGACTTCGTTTGTAGCAGTTCCTGAGAAAAGATGCTTAGGGGAGTGTGTACTTAGCAACGAGTTGGTAGTGGGAAATTTATATACACAGTTGCTGCAGCATCATGGTCCAACTTTTAATGCTGCAGTAATTGGTTATATTAATGCTCCGGCCAATAAAGCTTATCATCGGAATAAAATTCCAAAATTGCTTCGACCCGATTGGATGCAGGAAGGCGAAGCTCTAAGGAATGAAATGAGTGAATTAACAACAGGAGATTGGTATATGAAAATTTCTGACTTGTATCAAAATTATAAATA…	2904	Picorna	Picornavirales	Iflaviridae			AWK77843 [Darwin bee virus 2]	99	67.887	SRR1503101
Chalybion californicum picorna-like virus 2	Chalybion californicum	segment 2	ACGCCACAGCTCTGCTAGCACTGCGCACTTGATGTGTGCTGTGACGGTTGTCCCTGATCCCACTTGTTGTGGGACATTGTCCTTTAAAGTTCCCAAGGATGCGAAGAAAGGAAAGCATCTTGGAACTTTTGACATTCGGCAAGCTATCATGGATTACGGTGGTTTGCATTCCCAAGAATGGTGTGCAAAAGGCATTGTTAACCCCACTTTTACAGTGAGAATGCATGCCCCACGCAATGCTTTTGCAGGTTTGTCTATAGCGTGCACCTTTGATGATTATAAACGCATAGACTTACCAGCGCTTGGGAATGAATGTCCTCCCTCTGAGATGTTTGAACTGCCTACTAAGGTTTTCATGCTTAAAGATGCAGACGTGCATGAATGGCAGTTCAACTATGG…	1225	Picorna	Picornavirales	Secoviridae	Comovirinae	Nepovirus	AZJ51156 [Tobacco ringspot virus]	99	98.039	SRR1503101
Chalybion californicum picorna-like virus 2	Chalybion californicum	segment 1	TGGGGCTTACACTTTAAAGCCTGGAACTTCTGTATATAACGATTATCATAAATTGCAGGAAGAAGTCCAGGTTGAGGGTGGAATCCCTGAAATGGTTTGCATCGAGTGCCCCAAGGATGAATTGCTTGTGGAACGTAAAGTTCTACAAAAATTAGGCACTCGAAACTTTGAAATATTGGAATTGCCCAAAAACATGCTTTTTAGAAAGAAATTCTTACATTGGGCTTTGTTTCTCTCAGACATGCGATGGTGCTTGCCGTGTCAGGTAGGTATTGTCGTTCAGGGGCGTGAATGGGGGCTCCTGATGGACCGTCTTGCTGCGAAGAATTCGGTTGCATACAACTGTGATTATTCAAAGTTTGATGGCCTCATGTCTTGTCAGGTGTTGGATGCCATAGG…	1200	Picorna	Picornavirales	Secoviridae	Comovirinae	Nepovirus	AIA10370 [Tobacco ringspot virus]	99	98.997	SRR1503101
Chalybion californicum picorna-like virus 3	Chalybion californicum		GCGTGATAAAATGAGAATGGAAAATAAAGTAATGCCTGCTGTATATGTTGATTGTTTGAAAGATTATCGTATGACTCCTGAAAAGTGTGCTATTCCGGGAAAGACTCGTATATTTTCTATTGCACCGGTCCAAACTACTATAGATGTTAGAAGATATTTAGGTAATTTTTTATGTAGCTATAAGAGTGCGTGTATAAAAGCTGAACATGGTATAGGTATAAATGCTGATTCTCTACAGTGGACTGAACTAGCGAACCATCTTTTGAGTGTAGGAACAGATATCGTAACAGGTGATTATTCAGATTTTGGCCCAACATTGAGTAGTCAATTAGTAGAATCAGCTATTGAAGATATTATATACTGGCACGAATTTTTTGGCGCTTCAAAAGAACATATTAA…	749	Picorna	Picornavirales	Iflaviridae			YP_009337760 [Hubei odonate virus 4]	99	70.161	SRR1503101
Chalybion californicum tombus-like virus	Chalybion californicum		CAACGAGATACAACTGGCATCATGTCTGTTGAATTCTTAAACTCCTGCGACAAAGCTTTCCGTCGATTAACTATCGACAAATGGTTTGAGCTGGTTCACCATGTGCGACAGCACGAACCAACCGGCCGTTTCTACATCGCTGTTGCTGGGCGTGTTCTGAGGCAGTTCCGCCCGTGCACCACTCCCGATGGCTATCGCTACATGCGTGATGAGTTCGGTCATATTTTTGTGGCCTTACATGCCATTCAGATTCTTGGCATCTCTCGTACGCATGAATCGCTGTTACCGTACGTGCAATCCATCTTAAACCCACGTGCGACCGCCAGCGTTGACGTCATTGGGATCACATTCGCGCTGAACCGATCCTTGCTCCTCCTCAGCGGTGATGTAGAGACGAAC…	4538	Tombus	NA	Tombusviridae			YP_009336561 [Hubei tombus-like virus 40]	27	40.097	SRR1503101
Prionyx kirbii partiti-like virus	Prionyx kirbii	segment 1	GACGAAGAAGGAACGAAACTTTATTATGTATGCGTATTCGTTGGTGTGCGTCGCATGTTCATTCAACACCGTGGGTGTGTGTAACCTCAGTATCCGTGGAAATTCATAGTGGGAACTATTACTATGAGTGATTTGGACTAACGCTCGGACGTGATCCCATGACGGAGAGGATAGTGTAATGTCACGCAGCGGGTGCACTGTTTTCAGATGAGGTGCTGTCACAAAGGTTGCATTTGACACAGGACGACAAAAAAAAGAGGGAAACAACTCGGGGTGTGGACTCGAGACGGAAAGAAATGTATTGCCTGCAGTGGTTGATTCCAGTCCTCCTGATACCGAAACCCGTGAACCCGGCGTTACTGCAGACCCATCGCATGTTCATGACGCTTTATCTGATCG…	3412	Partiti	NA	Partitiviridae			APG78261 [Hubei partiti-like virus 38]	32	50.82	SRR1503102
Prionyx kirbii picorna-like virus	Prionyx kirbii		CGCTTCTATTTAAGATATTTTAATAATGTAGCCGATAGTGCTCAAAAAAAATATACGGAGATTGAAGTCCCCCTTTTGCAGTATAAACCTCGATGGTTTAAAGATCCACAAGGAGATTACAATCTCGGTATTTTATCTTTTGGTAATATCATTCCTAATAAAAGGAAAATGAAGGGTAATATTGTATCCTACTCTCAATTAAATCAAGTAGGTCGCCAAGGTTATCAATATAGTGGCGACTACGCTGCTGCCGTCGATTTAGAATTTGATTTCGATCGTGACTGGACGGTAGCTGGCAACAAACCGGAGGTAGCAACAGTCACATTGAGAGAGGTTTTTAAATATCCCCGACATGGTCCCGGAATGTGTGGGTCATTGCTGATAAGTCTTAATCTTGGA…	2324	Picorna	Picornavirales	Iflaviridae			YP_009337127 [Hubei coleoptera virus 1]	76	44.649	SRR1503102
Heterodontonyx mononega-like virus	Heterodontonyx sp.		GACAACGAGTGTATGGAGAATATTAAATAAACCAGGCGCAAAACCTACCCTTGCTTATTCTTATTTTGGAAACTGTTCAATTTGGAAACCAACCATGGATTCAAACTCTCATTTCTCTAAGAAGTTAGAGTTGATGGATGATACGACCTTTACTAAAAGTGGAATTGATAAGGATTGGAATGAGACTGTTTTTGAAGATAAATACGCAAATTTAAAGGTCAAGTACTACGGAGAAGAACTAGCGTCTCAAATAACCACAGCCAAAATATTCTTGAACTGGTATGTGGGGGGAGATCTGGGACCTAGCTTTGATCTCACCTCCTTAATGATCAAGACTTTAGGATTTTTCAGTTTGTCTGATAAATCATCTCTTCTGTCGTCTCTAAAGCCCAAATCTCT…	12536	Mononega	Mononegavirales	Rhabdoviridae			AMK09254 [Drosophila subobscura rhabdovirus]	43	33.069	SRR1503103
Heterodontonyx picorna-like virus	Heterodontonyx sp.		CTTTATTAGAAGGATTTTATAATACCTTGCCAGAACCAGTTCCTCTTCAAGAGGAGACTCCCTTGCCTTCGCCAGCCGGGGAAGAAATTCTTGAAGAACCAGAACTACCAGTAAAAGACAGAGTAGTAAGAAAACCATCACAATTTGCAAGAAATAGAAGAACTTTAGACTGGCCATTTAGATGGTTTCCAAAAGTGCATCGATTACCAGTTAAACATGCCAGAAAATGTTCAGCAGAAACTGAAATGTTGTGTTTTCCTATATTTTCACCAGAAGAAATGGAAAGAAATTATTTTGTGGACTTGCCAGATGTATATTTTAGAATTGGAAGACCCGATCTAGCAGAGAAATCATGTTGTGCACCCGTAAAAGATTTTTGGGAAAGCAAGCGTAAACAAT…	9933	Picorna	Picornavirales	NA			YP_009337053 [Hubei picorna-like virus 50]	83	32.093	SRR1503103
Heterodontonyx reo-like virus	Heterodontonyx sp.	segment 1	GGAGAAGCACGTCCTATCTGCTCTTAGAAGCAAGCTCTCGGACCTGAAATTCGTCGACGCGCCAGACGCGGTTGGATGCGTACGCAGCTTTGGCGAGTTGGAGGAGTTCTGGGGGCGGGCGGAAGACCTGTTCTTCGCTGAAGAACGAGGGCTGATCCGAATCAAAGAGAATCTACTGATCGCTAGGAAGTTAAGTCCTCAAACAAATATCTGGCTCGATGTTGTTCTTAAACATCGAGTGAGAGTGGATGAGAGATTCGTCAAAGCGCTTCTGGCTTATAGTCGGAAGATACCTGTTGACGTGAATTCCGAATTTCTCGACTCAGTTAGAATCAATCCTGATGCTTCATACCATCGGTTTATGATGGGACGAGCTGCTAACGAAACCATGACGTACGG…	4055	Reo	NA	Reoviridae	Sedoreovirinae	Orbivirus	ASU43982 [Anopheles hinesorum orbivirus]	96	37.566	SRR1503103
Heterodontonyx toti-like virus	Heterodontonyx sp.		AAAAAAAAAAAAAAAAAAAAAAAAAGAACATGGAAATACAAACTCGGATAAAATACGTATACCACTCTTTTTTTGGTAAGCTTGCTGTGAAGTTTCACAGTGGAGCTTCCCGGGAGAAACTTAGGGTTCTTTCGGCGAAACGCAATGGAGTCTGTGTGGTCCAGAAGGGCTGCGTGCAGTTCATTGCGCGGAGAAGGATTATATCTTTCTCAAATGTACACCTCTATACCAGCTTAACAGAGGTGGATGCTCAGCTGGCATGGCTCGCCGCCCATGTCTGGCCTTTCAAAGAGCGTAAGGAAAGTCGGCAGAAGAAGAAAAGATGGCAAGAGTTCCACAAAAAGAAGAAGAAACAACAACATCAACGGAACAAAGAAAGACGCTTGCAGTGCGTCAATG…	8255	Toti	NA	Totiviridae			YP_009336732 [Shuangao toti-like virus]	28	32.857	SRR1503103
Monosapyga clavicornis mononega-like virus	Monosapyga clavicornis		GTTCCCTATTATTTGGAAAGATTGGACATCATAAAAGGACTATCTACAAAACCTAATCTGTTGACTCAAGTCTATGGTTTATATCGCATATGGGGGCACCCCACAGTAGAGCCTCTAGCTGGAGTTTCAGCTCTTAAAAAGATTGTAACCCATGTAAGGGTTATCAATCAAGCCAAGGCGGATGAAATCTCTGAGAAATTCAAGGAAGAATTTATTTTAAGGTTCATCAAATCTCATCATCATTGGCCAGAACTTGATTGTTCTCAATTGTCCAAAGATAATGTGATCAGAGTGTGCTATGAGTCTCAAGGAATATATCCAAAGGGACGGAAGGACTATAGGCGCTCTCATCTTAGTTTGGTGAAGTTCCAACAGAATTTCCCCGTAGATCCCAAATTT…	5555	Mononega	Mononegavirales	Rhabdoviridae			YP_009304559 [Wuhan Ant Virus]	97	45.61	SRR1503104
Monosapyga clavicornis partiti-like virus	Monosapyga clavicornis	segment 1	CGAGTTATACGGAAAACATGGCCTATATAGGCAGAGCGCGCGGTTTTGGTCAGAGGTTTACACCTCCTAACCAGATATTGTATCTTAAGGCTTTAGCTCCATTCGCAGGAAAATATGTGCGGAGCAAAGTGTCCTTATCACTTATCAGAGACGATGTCAAGAAGTTCCGTCCCGTTGGAAGGCAGGCACTTGACGACCCTCACATGCGGATTGCTATTTCAAGAGCAGCGAAAGCGTTTCAGTTGTCAAAACAAGTTAAGATGTTACACCTAAACGACGTCTTTCGCCAAGATCTGCCAATCTGGAGTTCCTCCCCCGGATTGCCCTGGATTCAACAGGGTGTGAGAAGGAAGTCAGAAATCCGTGACGATCCGGATCATATCAAACGTGTTCGCTGGT…	1498	Partiti	NA	Partitiviridae			APG78261 [Hubei partiti-like virus 38]	95	71.61	SRR1503104
Monosapyga clavicornis toti-like virus	Monosapyga clavicornis		GTGGGGATGGGGGGTGGCTGTCCTGCAGAAAGACTTCTCCGTGGGGACGCTGAAGTCCCTGGTGCTCAGCGAGAGGGCTCGGGCCGCAATGGACGGTACCTCCTTCTCCGCCAACACGGTGATCCTCGCCGGTCCTGAAGAGCACAGGAGGGAGGGCATAGCACGGAACTACCTGTTCCGACCTATTGCCGTAGATATAAGTGGGTTAGAGGGGGTTAGAGCATCCCCGGGAAACGAGATGTCTGGCGCGCTGACGTCCGCAGCCGCCAGGCTTCAAAAGATCACGGAACTGGAGGCCCAGCTAGCGGAGCTGAAACACATGGCCGACACAGCCCCCGGGCCACCAAAGGTGGCGACCGGAACGGAACCCGGAGCAGAACCCTTCGCTGGCACAACCTA…	3071	Toti	NA	Totiviridae			YP_009072448 [Leptopilina boulardi Toti-like virus]	77	47.289	SRR1503104
Monosapyga clavicornis virga-like virus	Monosapyga clavicornis		GACTGTGCGTTTGTTATCGCACCCGACCCCCTCTTATACCTAAAACCGCGTGAATATTTGCGACCTTATTTGCGTACGGCGATACAACCCGATGTGCAAACAACGCCACAATCGGTTATGTTTGCCTTTAGTGAACGTAATGGTGGAGCTCCAGATTACATCGGCGATATTAACCATGATTATATTAGCAAGTGTGTTTTGTGTTTTGAAGATTTGTATATTCGCGATGTTCAACTATATAAATCGTTCGCTTCCAACCCCATTAATCTGTCTTCTTATATTATTGATGGATGGTTTAAAACACAGAAAGGGGAAGTGGTTTCGCAAATTAGTGCGTCGGATTTAGACTTGTCCAATTATAATTTGCAAGTTTACGAATTTATGCTCAAACGTAACCCT…	1053	Virga	NA	Virgaviridae			YP_009345041 [Xinzhou nematode virus 1]	92	41.411	SRR1503104
Sapyga quinquepunctata picorna-like virus	Sapyga quinquepunctata	segment 2	TGAATTGGCCACCTCATCCGGTTTTTGTAACATGGATGCTTTGTATAATGGCATGTTTAGGGTTGTGCTGATTAAAGCACTTGAAGGCTTTGAGTGCTCTGATTATGCTATGGAGGTTTCCCTTTTCTTTGAAGTGGAACATATAGGTATGGAGCTGATAACAACGAGTTCTGTGCCAATGAGCTTCCTTCCTTTGCGTCATCTCATTATTGACTATGAGTTGAAGTCAACTCTAACTAAAGGAAAAGCCATAATCATTCCTATAAACCCCACATTGCCAGCTTGTGATGGAGGTCAATTTTTCCCTAGCTGTTCCTCTTCCATATTGGAGAATCATGGCTACTGGTCTGGTGATATACTGCTGGAACTGGTATTCAATTTGCCAGGTGCATGTGGTGG…	1620	Picorna	Picornavirales	Secoviridae			YP_227368 [Strawberry latent ringspot virus]	91	44.578	SRR1503105
Sapyga quinquepunctata picorna-like virus	Sapyga quinquepunctata	segment 1	GAAAGTAGGAAGACAGAACCTGCCATACTGAGTGGTAGAGATCCACGTCTTCATGACAAGGGTGTCAATATACATGCTATTGGTATGCTAAAGTATAGTAGAGTTGCGGCTGATATGACGCCGTCTGATGAGGTGGAGGAGAAGATCTGGAACCTCACATGGGATAGTATCTTTGATCTCCCAGGAGGAATAACTAGTAGATTGCACATCCTCTCTGAAGATGAAAATCTGAATGGTGTAGCAGGAGATAATGAGTACCGAGGGATGGTCGTTTCCACTAGTGAAGGCTGGCCTGAGGTTTTGACCAGAAAGAATGGTGAGGCTGGTAAGGAGAGGTTTTTAACCGGTCTTCCTGGGTGTTATTCTCTGGATAGGAGCACCACTGTGTATAAGCGCATC…	2038	Picorna	Picornavirales	Secoviridae			AKN59247 [Lychnis mottle virus]	93	70.404	SRR1503105
Colpa sexmaculata mononega-like virus	Colpa sexmaculata		ACTAAGATTAGTTATGGTTCCTTATTACATTATCATAACCTTTCTTGTGATAAGGAGGTGTTTATATTTTCTTGTAAAGATCATAAGAAATCTGTAGGTCCCACTAACTTGCTATTGTGTGTTTTAGACATTTATCAGTCTAGATTTTCTCTAGTTCTCTACTGGAGGATCTGTGATTTTTTTAAAAAATATACTAGATCAATTTTCAAAACAGGATTGACCTTAATTAAAAAGTTTGAATTACTGCGGAGGATTATTAAAAGGAAAATATATACTTTCTTATCTAATTGGGAGTCTCTCATTATCGGACAAGTTGTTGCCAGGAGAGAAGATTTAAACTTCACACAACTTTATGATGATTGTAAAGAAGTTGCAATTAATTTCCTCCAAGGGACAGGA…	5561	Mononega	Mononegavirales	Xinmoviridae			YP_009337182 [Hubei diptera virus 11]	98	41.243	SRR1503106
Colpa sexmaculata picorna-like virus 1	Colpa sexmaculata		ATTTACTGATTGTTTAAAAGATACGTGTTTACCTCTTGCTAAATGTAGAATACCTGGTAAAACGCGAATTTTTTCTTTAAGTCCGATACAATTTACAATACCGTTTCGACAATATTTTATGGATTTTATGGCCTCTTATCGATCTAGCCGATTATGTGCGGAACATGGTATTGGCATTAATGTTATGAGTTCGGAATGGACACAATTAGCATATCATTTATCGCAAAAGGGTACTAAATTAATAACGGGTGATTATAGCAATTTTGGGCCTGGATTGGATGCTGAGATTGCTAAAGCGTCATTTGGAATTATAATTGATTGGATACTTTATTATACAGAAGAATCAGATAAGAAATCATTACAGCAAGTTTTATGGATTATGGCGCAGGAAATTTTATG…	1284	Picorna	Picornavirales	Iflaviridae		Iflavirus	AST47884 [Deformed wing virus]	79	64.688	SRR1503106
Colpa sexmaculata picorna-like virus 2	Colpa sexmaculata		TTTACTGTTATCTTGAAAAAACCCCGAGATATGAAAGAGTGGGTTAATTTGCTTACAAAGGACAGTGGAACATCTTTAAGAACCAGCAATTCATTATTTACATTTATTAGTAAYACKTTTGATGTTTTAAAATGTATTTTTGAATATGTTACAGGATTTGCTAATGGTGATACTAAATTGTTGAAATTAGTCGAATCAGAACCAGAAGTTGGTAAGAATTGGGTCAAAGAAGTGTTGTATTTAGATGATCCGATATTTAAAATGCGAAAAGCACAYGATCAAAGTTATATWGAGCGTGTATTTGCGGCRCAAGCATTTGGGCAAATTATTGTAACTGAYTTRTCAATWGAATCTAARTCRTCTAAAGCTATGCATATATTYACAAAATGTTTTGATCGA…	5169	Picorna	Picornavirales	Iflaviridae			APP91308 [Deformed wing virus]	91	45.934	SRR1503106
Colpa sexmaculata picorna-like virus 3	Colpa sexmaculata		ATCTGATATAAGTAATGTTCCTAATACAATACCTTTTAAGGTTCACACTTATTGGCGAGGTAATATGGAAGTTAAGATTCAAATTAATTCTAATAAATTTCAAGTTGGTCAATTGCAAGCAACTTGGTACTATGCAGATAGTAATAATCGGTTAATTACCACTAAGCGTAGCACATTTGGATTTTCGCAGATGGATCATGCTCTCATTAGTGCTTCTTCTAGTAATGAAGCTGTAATGAAAATTGCATTTAAACATATATATCCGTTTTTACCAACACGTGATGTTGCAGATTGGGATAAGCATCCACTTAAGTTGGGAGCATTAAATATTCGTGTATTGTCCCCTCTGCGTACATCTAGCACAGGACCATCGCAGGCAAATGTAGTAGTATTTGTTCG…	8009	Picorna	Picornavirales	Iflaviridae			ADK55526 [Deformed wing virus]	97	50.647	SRR1503106
Polistes dominula partiti-like virus 1	Polistes dominula	segment 1	GTTTTATAGCTAACTGCTTAGACAGTATAACAGTATAACTTAAGTTAGATAACAATTATATGGCTATCAATCAAAATGAGTGAATTACAAAATAATCGAAAGCGTTTTAAAAGTGACACTTATCCATTAACAAAACCCAAATGTAAAGAATGGAGTCCAGAAACGGGTATAGTACTGTCTAAGGGAGAAGGTTTCTTTGTGCCAAATGATTTATCCCTAATTAGTCATAAAATGCACGGTGCACTGTATCAACAGACATTAGAGGCGATAGTTGATGAAGTATTAACAAATAAACATAGGTCATTGGTAACTCCTAACTATATATGGGAATATATAGAAAAGTTTTCCAAACGATCACCGCCGCATTCAACGCTCCCAAGCTATGCTGACGCTTTGAAA…	2044	Partiti	NA	Partitiviridae			YP_009346039 [Wuhan insect virus 22]	74	36.59	SRR1503107
Polistes dominula partiti-like virus 2	Polistes dominula	segment 1	AGCCTTATTTCGACCAATAGCCGACCGCCGACCTGCAAACACCGGCGCGCGGCGTTCTGAGACGAGAGAGGAGAAAAGTAGTGCGCCACCACAGTATTGTCTAACCTGGTGCCCCTCGGCATACATTCTCAAATATTATTCGCGCGTGCAAATCCGCCGTCCCTTTTAAATCGTCGTTTCGACTAGAACGATGTATCGAGGGAAAGCTAATGGTTTTAACCAGCGATTCTTTCCTCCAGAGCCATCTGGATATCTGCTTCCTCTTGCTGAAAAGTATAAGCGACGTTCAGTGTATCTGTCTCTCATCCGTGACATCATGGCTTTTCGTTCCAATAATCAAAATGAAGTGAGCCAGGATCTCTGCATAAAATACGTAACCAAAAGGGCAGTAGAAGCGTT…	2134	Partiti	NA	Partitiviridae			APG78200 [Wuhan insect virus 25]	48	52.571	SRR1503107
Vespa crabro picorna-like virus 1	Vespa crabro		ATAGTATATAAAATACTATACGCGCTTGGTTGTTTTCACATATCAAGTGGGTTAAAAGCCCCGTATGCTTGGAGACCAGGTTTGTTTGCCGACTTACGGAATGTCGTTAAACTCTAGGCTTTCCGGATGGCTTCTAATTATCCGAGGCCCGTACGTGGGCTCGAAGTTTAGTAGAGAGTACGCGTACAAAAGTCCTAGTTGTTTTCATACATCAAGTGGGTTAAAAGCCCCGTGTACTTGGAGGCTAGGCAGCACGATTACAGTAGCCTGTACTACCTGAAGCAAGTAGTAAAACTGCACAGTTGAACATTGTTACAAACGGGCTGATAGCGTATAGCTGGATTGTTGAGAGATAGCATCTTGCGGGATGTGAAAGAGCATGTTAGACATGTATTATGG…	8457	Picorna	Picornavirales	Dicistroviridae		Triatovirus	ABS82427 [Black queen cell virus]	58	99.017	SRR1503108
Vespa crabro picorna-like virus 2	Vespa crabro	segment 1	CATACATGGTGCCATAACCGACGTACAATCTGAGCCATCTATTCTTAATGCATATGATGGTCGCTTAAAAGAAAATGAGTATCATGAAGATATGTACGGCAAATGGAGCCCATTGGTTGATGGTGTTTCAAAATATGGTCATGAAGTTAAAAGCTTCGAATCTGAAGATATTAAAGTTGTTGAGAATTTTCTTAAGGTGAAACTTAAAAATAAAGAAAATAGTGAGCAAAGGAGACAAGTGCTTACAGACGAAGAAATTATAAATGGTATAAGAGGAACTGAGTATTGGTTACCAATTGATATGTCAACATCCCCTGGTTATCCTTATATATTGTCTCGACCAGCAGGAGAGAAAGGTAAGGCCTATTTGTTTGAAGAGATAGGCGTTGATAAAGATAA…	2093	Picorna	Picornavirales	Secoviridae		Waikavirus	NP_734463 [Rice tungro spherical virus]	72	48.33	SRR1503108
Vespa crabro tymo-like virus 1	Vespa crabro		AAAGCTTCCCACCACCCATACCTTTTCAAATTACAAAATTTCTGTGCCCACCACAGAGCTTCGCTCTGAGTGGAAGGATGCCCTCCAGATCAAAAACAACGACGCTTGGCGCGTGTCCACCTGGGAAGCCTCACTCTTGAAATCCGCCAGAATTCTTGTGATCGATGAGATCTACAAGATGCCTCGCGGGTATCTCGATTTGGCTATCCACGCGGACCCCTGCCTTCAATTTGTCATTGTTCTGGGGGACCCCCTTCAAGGCGAGTATCATTCCACCCACCCTTCTTCCCACAATCATAGATTAGTTTCTGAAATTTTCCATCTGAGACCTTATTTAGATTTTTACTGCCTTTGGAGTCGTCGCATCCCCCAAGATGTTGCGCGCTTCTTTGGTGTCAC…	2225	Tymo	Tymovirales	Tymoviridae		Marafivirus	ATJ00054 [Medicago sativa marafivirus 1]	99	63.365	SRR1503108
Vespa crabro tymo-like virus 2	Vespa crabro		AACCTCGTGTCTAGCCTCACCCGCCTCGACACTCCTTCCGGACTTTCTTTGCCTGCCTAACCCGCTCGGCATTCTCTCTCTCCCTCGCCCATCCTCTCTAGCGCGTTTTCGCACTCGCTAAATGGAATTCACCTACCCAATCCTCCCCCCTTTCTTCGTGACCCCCGTCACTCCCATCATCCATCTCCCTCACCACTCCTCTTCTCCATCCCTCATCCTCCGGAAAACCACCAGAAACCTCATCTCCACTCGCCGCTTGTCCGGTGCAGGTCCTTCCACAGACCTCCATCATTCCTCCCACAAGGAATCTGCAAGCCTCTCCATCATGATCCTACTCCCCCCTCGACCCGGCTTCCACAATCCCACCATCACTCATCCCGCCGGTGCTCTTCTCCCCCT…	6868	Tymo	Tymovirales	Tymoviridae		Marafivirus	YP_009315883 [Grapevine asteroid mosaic associated virus]	83	57.97	SRR1503108
Celonites abbreviatus bunya-like virus	Celonites abbreviatus	segment S	CGCAGCAGCACGCAGGAGCCTTATTAATGTATAAAAAGATTGCGATTGAATTGTTATATACAGGAGATATATTAAACTTTACTTTCAAAGTCCTAACAGACTACTATATTACCCCTGTGTTGTACCTTTGTGATTGTGGCGGGATTATACCTAGAGTTGAATTGTTAGACTATAATCATCAGTTTAACTTTGTATCTGCTAGTAGAGTTAAAAACACAGTAGAGACCGTGCATATACTGTTTATAAATAGTGAGACTACCAGCAATCTCATCAAAGAGAATCTATCCAGCAGTTTCTTTGAAGCTACTGACATAGTACACATTTTGAAACAGTGTTTTGATATTATTCCTAGTTTTCTGAGCATACCGTACGATCTTCCTAACCTCTGCAATGGCACAG…	2174	Bunya	Bunyavirales	Phasmaviridae		Orthophasmavirus	APT68156 [Ganda bee virus]	41	42.953	SRR1503109
Celonites abbreviatus bunya-like virus	Celonites abbreviatus	segment M	GAAGCAGCACGCATGAGCCTTACAGTGTTTACTGTCGAAATGAGAAATTATATTAGAATTATTATTATAATGCTGTCAGTCTCATATATAGAAATGAAAAAAACGAAAGACGTGAATTATAACCAAAATAGATTAAGTGTCCATGCAGGGAAAATTATAAATCCAGACAACTTGAATTGCAGTTTTAATATTAATGGCACTCTCTTCAACAGTACTGACTTTACATCACAGGGATTGTACTTCGGTCTAATCCTATATGAAAGTGAAGGTATACAAGGCCATTTAATCTCTAAGCCTGAATGTACAGATTGTGGAATATACTGTGCCCAAAATGAATTAATAATAGCCTGTAGGCATTACTGGTTGCCGATGATTATTGGAATAATCACATCAATAATC…	2771	Bunya	Bunyavirales	Phasmaviridae		Orthophasmavirus	APT68155 [Ganda bee virus]	71	38.146	SRR1503109
Celonites abbreviatus bunya-like virus	Celonites abbreviatus	segment L	CGCAAGGGTAATATAATTTGATTAAAGAACGTGAAGATAAATAATTAAAACAAAAGTCGAAATGGAAGAGATTATAAAAAGATATGGTAAGAGACAAGGGGCAGCAGACAGGTTAAAAGCAAAGACAACAACTCTAGATATTAGAGATGAGACAAGTCAGCTATTATTGACAATCAAAACCCAAACTGATGAGATAAATCAGAACTGGAGAAACTTACCACTTGACAAATCATTACAATACTATCTTCAAATGAGAGACAACAGACATAATCTATGGTCAGAGTACTTAGAAGCTACTAAAACAAAAGAATATTACTCCTTCCAAGATACAAGAGTTCAGGACTTTGTAGTAAAGTTAAGAGAGTTATTGAAAACATTGAACAGATACTTCGAGTTTCC…	5014	Bunya	Bunyavirales	Phasmaviridae		Orthophasmavirus	APT68154 [Ganda bee virus]	98	53.986	SRR1503109
Celonites abbreviatus virga-like virus	Celonites abbreviatus		AAACAACGTTCCTACTGCTTATTAGCTTAGTCTATAAGTCTTCGGCCTGTCTTTTGACCGCCAAAGCACATTGCCTTTGCTTAAGCCTTAGCTCCTTGCTTAATACGCTATGTCTCAATGCTCAATGCCTTTGTGCTCCCAACCGGGGTACTGCTACGCGCATTTGTTTCATCAACTTTACAACCAAGGTTCTAACTTACCGTCTGAATGGACTACTCACATTCCACGGTTATTGGGACCTAATCCTCCTATTGCTTTTGTATTATCTACTCTTTATTCTTATTCTGTTTCCTTTTCCTCTTTATTTTCTCTACCTTCTTTAACTGATAATAATTCATACCACGTTTACCCTGATTCTCAGCTAGTTCCTCTTTCCTTTTTAATGTCCTTTTTTATCGG…	9112	Virga	NA	Virgaviridae			YP_009337242 [Hubei virga-like virus 11]	33	35.015	SRR1503109
Katamenes arbustorum reo-like virus	Katamenes arbustorum	segment 3	TCGGGGAATTTGCAAACTTATTCGTAATACCGGTTTATTCTATGCCATATAAAAGCGCGAATGATTATTATGACATGACCACGGTATTAATAACTGATCAGGAATTAATTAGTTTTACTCAACCGATAAATCAAGTCAGTACCCAATATGTAAAATTAGTCACGTCGATGCTAAAGAAAATGTGTAGAGACAAGAATATGTCTTTTGATGATATAAACACCCAATTGAGAGAGATAATGATAAATGACTTAGCTAATACTTTAATAAATAGAGGAGTGGATAATGTCATAGCCGTTGACCGAGATTTGTATATAGATGAGACTAAAGTGACATTGAGCGGACATATGTTATACATATTATTAGGTTCTGTATTTGGATTCCCATATGGTTTAAATAGAT…	769	Reo	NA	Reoviridae		Seadornavirus	APG79132 [Kadipiro virus]	83	44.037	SRR1503110
Katamenes arbustorum reo-like virus	Katamenes arbustorum	segment 5	CTGTACAATCCGCAGGGCTAAGAAGGTCAGACAAAATGAGTCGATTCCATTATAATACACCGGCTACGGCCTCATTCCCGAATGAGGTTTACGATCAAGTAGGATTTAGTCATGGACAGGTAATGAATATGAGCGGTGGAGTAGTCAACATCCAAAACAGTGAAATCAACCTTAATATGCAGCTTAAGATAGGCAATTTGCAACATGAACTATTGATGAAGAACAATGAGATTGAGAAACTCAAACGCGAAAACATCCGTTTAACCGAAGAACTACGGGTTAAAGATGATTTGTTAAATGCAGATTGGACATTGTGTAACGAGGTGGAAAGTGCCTCGAACTTATTTCAAGGAATTAAGAGTTATTCTGATTTTATTGACGATTTGAAAGGTTTGAATT…	1273	Reo	NA	Reoviridae		Seadornavirus	APG79134 [Kadipiro virus]	70	35.37	SRR1503110
Katamenes arbustorum reo-like virus	Katamenes arbustorum	segment 12	AACAAACATGTTTTCTGCGTTCATAAAATAGTTGGGATGATAGTCTTATTGACATCGACGTTAGTTACCGTTGCCAATCAATACAGTCAAAGGAATTTCGATCAAAATGTGTACAGTGTGGTCTCAATGGTTACCGACGCAATTAATAATTTTATCATTGCTTCACTCGCTATAATTGGTATGTCTGCTACTGGTAAAGTCAAGAATATGATTCTAGATTCAGAGAATAATCTAATTGATATCAACAACCTAACTAATAAACGTAAACATAGAAGGATTATCCTCAATCAACTTCAATCCGCTGATAAGCAAGAAGGTAGAGGAGATAGCGATAGGAGAGACATTTCTGTTTCAACATTAGCTAAAGTTAAAAGTGGTTTGTCTTCTCCTATCGCTAGT…	503	Reo	NA	Reoviridae		Seadornavirus	NP_694457 [Kadipiro virus]	52	40.23	SRR1503110
Katamenes arbustorum reo-like virus	Katamenes arbustorum	segment 8	AACGTATCTAGTATGGCTAACATCGTTCCTTATTATCTCAGAGAGTTCATTCCTATGAATGAAACGTATACCACTGAAGCTGGTAGACGTTTCGCTCGTACGACATTGGCATGTGCTCAAGATTTACTCCGTGGTGCTCAAGAATCGTTGCGAACTGGAAATGAAGGTGCATTCACTCAGGCTTATCTCATTTATGCTGGTGTGAGACCGAACAACATGGCTCAAAACACAGGAGGTGAAAGAGCAGATGAGTTAGCAAGGGCTATTCGCTCGATCTCCAATGCTCAAGAAGTGAATGTAGTACCGCAACGTGTGTTAACTAGTTTGGGTGGAAAATTAAATACTAGTCCAAATTTTACTTCAGCTACGGTAATGCTTTATACTAATCCGATGCGACTG…	1012	Reo	NA	Reoviridae		Seadornavirus	AAQ83569 [Liao ning virus]	87	37.415	SRR1503110
Katamenes arbustorum reo-like virus	Katamenes arbustorum	segment 6	CAGTTTTTTCGAATCATTAGAGCAAGTGGTCTTGACAACGCAATCTGAGTTTAAAAAGAAGACGTCTTTTCTGATTCAAAATCGACCAGAATTATTTGTAAATCTAACTCACATATTTAAAGATGATAGTCCATTGATTGATTTAGTCAAGGACTTAAACTTAAACTTGTCCAGATGCGTAATTACTGAAGTCGGATTGAGTAATCTCTGTGAATTTGCAAAGAAATATACATTACCAGCTTCAGCAGAAATGAAAAGATTTTTAAGCACTTTTGTCTTCCAAATATTAAATGTACCTGAGTTGAGAAAAGGTGATATAATCAGCACAATGAATTTGTTGGATTTGGTGAATTCAGATGAATTGACGTCGTATGGATTAACTTTGCTTAAAAGGAAGGA…	1245	Reo	NA	Reoviridae		Seadornavirus	YP_460031 [Liao ning virus]	84	27.198	SRR1503110
Katamenes arbustorum reo-like virus	Katamenes arbustorum	segment 4	CGAAGTGGTATCAGCAGCTCTTAAAGCTTCCAAAGATACAGAAGAGTTAATATCTAATATGAAGAAAATATATGAGCGAACAAGACGTGATCTGAATGTAGGATTCAGAAGGATTCATAGTGAGGCTGTTCCGGCTAATAGTTTCGTGAGAAGAGAGGTCAATGGTAACAATTACAGCAGTAAGTTTTTATATGAGATCATACCCTTCAGCGGTACTAAATGCTTAAGATGTTCATTTGACGGGGACATAATTTCATATAACTATTGTACCATTTCGAACGGAACAGTTGGCGACGTAATAGAGACTTTTGGGTCAGTGATTACTGTTGATGGTGAATCAATCGAGACACCCTTTAGCGCCGCGGTGAGTGCCAGCCGATGTCTAGCAATGATAACAGC…	484	Reo	NA	Reoviridae		Seadornavirus	AYN64410 [Banna virus]	99	31.515	SRR1503110
Katamenes arbustorum reo-like virus	Katamenes arbustorum	segment 2	TGACAGTAACCTATTTTCTTTTTGATTTGTCATGGTTGGTAAGGGAAAGAGCAAGAATAAAAGTAAAAATGAAGAATCACAATTACATGGAGTTAGTGGTAGCGCAAGTAGTTTGCTATCACTCGAGGCCAAAGTTGACAATTTAAATAGACTATTTCAATCAGCTTTAGCGCCATATGATGTAAGCAAAACAGGCAGGGACATAATTGATACCGGTCACTCGACTGGTGGAGTAAAGTTAGTTAATGACAATAATGTACACGATAGAAATGGAGCTACTAAGGTTTCAGGAATTACGCAGGTAGTTGAAAATATAGATAACGCAACTAGTACTAGTTTAGCTAAGACTTTAAGTAATTTTGTGCCAGATGCAATTGGAGTCGCCAATACCAAAGACAT…	1216	Reo	NA	Reoviridae		Seadornavirus	AVP72145 [Liao ning virus]	78	32.492	SRR1503110
Katamenes arbustorum reo-like virus	Katamenes arbustorum	segment 1	AATTGTACATCGTGAGGGAATGGATGAAATATTTGAACGTTTGATGAAAAATGAGTTTAAAAGATTTGAAGATCTTGAAGAATTACAGAAAAATTATTTAACCATAATCCATGGGACGGCAAGTGAAATAATATTAAATGATGAATTTAATTGGAGATCGAGTAAACTTTCGGATTTATATGTATTAGATAAGGGAAAACGGATATGGATAGGCAGATTAATAAATAAAAGGTTAATGAAAGAGGAAGGTTTTAATAAACAGATACAGTTGATCAAAGACCCAAGGCTATTAAAATTAATTGAATTCGATCCATATTGGGATTCATTTGCCTTGAAGATTCAAACTTCGGGCATATTAAGTAAGGTTGGTAATGCTAGACTATGTAACGATCAGATTTA…	3086	Reo	NA	Reoviridae	Sedoreovirinae	Seadornavirus	AVP72154 [Liao ning virus]	99	42.181	SRR1503110
Katamenes arbustorum solemo-like virus	Katamenes arbustorum	segment 2	GTTCAATAGGCGAGTGCCCTTAAATCTCGACTGAATTTTCTTGTTACGATGGTGTCGAAGAGTAAGCGACGGCGTCAGGCTAAGCAAGCTGGTACAGCTAACAATAGCCAGCTAATTGGTCAATTGACCAATTTAGTTAGGCAGTTGGTTGTATCGCAGCCTCAGCCTGGTGCGGGTGCTGGAAAGAGGCGCAGGAGGCGGAGGAACCGCACGGGTCCGGTGATGTCGGATGGGGTCGTGACTTTGTCACGGAAAGAGATCCTGACCACCATAGCCCTCCCCAATGGCCGACAGGTGGCAACTGGCCATATAGATTTGGTCCCTGAATCCTTTGGATTCTTAAAGAGCTTGATGAAAAGCTTTGATAGAGTCCAATGGGATAAATTGGTGATCTACTAT…	1549	Solemo	NA	NA			AYP67543 [Blue fish point virus]	43	46.875	SRR1503110
Katamenes arbustorum solemo-like virus	Katamenes arbustorum	segment 1	AAATAGAGAGTTTATCGAAGATTTGTGTGATTAAACTTGAGCTGATCAAGTTATTTGATAATTGTTTGAGTTTGATTGAAATACGATTTGAGAAAACAATGATTTCTCCGCTGTTTAAGATCAAGTTGTTTGACGCGGCTATTAAGTTAGTCTTTGTTTTAGCGGCGATGACTTGGCGTTGGTTCACTTGGTTACGAGTGGACTTTGTTAAGCGGTCAGGGTACTCGGTGATAGGGTTGCTCCTATTCCTAACCTGCTTAAAGCCCTTGGTAGCTTTTGTAAGCTACCATTTCGCAAACATGGTATTGACCGGATTGTTCTCACCATTATGGTTGATAGTTAAAACTATGAGCATACGTTATTATGAGTGGTTAACTGATTTTTCAGTCGAACCGATTG…	2965	Solemo	NA	NA			YP_009337376 [Wenzhou sobemo-like virus 4]	45	55.227	SRR1503110
Katamenes arbustorum tombus-like virus	Katamenes arbustorum		GACCAATATTTTCCCATTCATTGTGACACAATGAGCTTCACTGGTCAGCCTAAACGCAGCGTTAGGCAACTTCCTCAGCGACAGTGCCGGTCAGCAGTCACACTGACCGACCACCAGATGACGGCTGAGAGAACCATTCTTCTTCATCCAACGTGGGGTAGCTATGACGATTTCACAAAGCTGCTGTCACAAAAGCATTTATCACCCACCATCTCTCGAGAATCATATAATCGACTCTACACTATGCCGATCCGCACAATCAAGAACATGCTGCGTCGTGGAACATCAATGGCTAGTGTTAGCGCGAACCCAAAAACGGTATCGGTTGCAGTCCAAACTGAACCCGACCGCTCGTCATATTATCATCTATCATCCCCTGTAGATGTTGCTGACTGGAGC…	2657	Tombus	NA	Tombusviridae			YP_009336934 [Hubei tombus-like virus 29]	44	45.25	SRR1503110
Eurytoma brunniventris chryso-like virus	Eurytoma brunniventris		TGGCCATATATTCGAACGTTTTTTTAGGAATTTATTTTCTAAATCAATTTGAGAGGCGCATTTATTATAAATTACAAAATGATGCAATCACAGATCGAAGGTATCTTATGGCGTGAACCAGGACCAAAGAAAAGGTTCTCAGCTGGACGAAGTGGTTCACACGTCACATTTGGCGGTAGCTTGGAAGTAGAAGACGAAGCACATAATCCGAAATTGAGTAGGATAGCCGGACTCTATGCCATAGTAATCCCTGCTGCTGGTGGGAAGAGCACCCTGGCTTACAAATTCCACCAACTAGATGTAGACATGATGCTTGATGATAGTGTTGAAGACCAAGTACGGATACTCCGAGCCTTGGCATTTGAAGACCCTGAGTTATGGGACAGGCACAATACTGTA…	3462	Toti	NA	Chrysoviridae			ASA47445 [Shuangao chryso-like virus 1]	82	40.417	SRR1503111
Eurytoma brunniventris tombus-like virus	Eurytoma brunniventris		GACTGCACGTCAGAATCGCAGACGAAAGACGCAAAGTAGAACATGCAATCAACCGCTTGTTCAGCAATTTGCAATTGCGGTTCCGTGATGTCGGTGGCAGCCGAATCAGGTTCGAAGAATTTCGGCACATCAAACATCTCTGTGCCCCCGTCTTAGACTCGAGTGACATCCTCCGAGACGCGAAGGAACCCGACCCCAAATTCCACTACTGTAAAGACAAGGGGCAAGACTGTCTTTACAAGGAGGCGTTCCCCGGGGCATTAATCATGCACAGCGATTACTACATGACCACAGCACAATTGGCGAGCATCGTGCGTTCACACACGTTCATCGTCAACCACCATTTTGACGGTGAGGAGGGCGATTTCCACGACGAAATGCACTGGGAACGCAGAGGGC…	3095	Tombus	NA	Tombusviridae			AXA52557 [Linepithema humile C virus 1]	58	53.234	SRR1503111
Xiphydria camelus partiti-like virus	Xiphydria camelus	segment 1	GACCACCTACCATGTTGCCTACAAATGCTTTCACGTCTAAAATGTTCATGTCTACGGAGCTCAACCCTCATGTGTTCACCTACCAAGGAACGCATTGGATACCGAGACCCTAGGCCGATTTTAAATAAATTTTACAAAAATAACGATTTAAAAGCCGACTCTTTTCTATATAGGTATTGTGTCAATGAAGCAAGGACTTACTTTCAAAATCTTTTTCCTGTTCTACATCCTTACCACTTCAATGACCGCCTTGATGATATTGCTAAGGACACCGCACCTGGTATCTACTATCGCCGTCTTGGTTACAAAACCAAGAAAGAGTGTCTTAATGAACCAAAAATACGAAATGACTTAAGAACCATATGTCATAAGATCAAAACGACTGGGAGATTTGTCGAC…	1382	Partiti	NA	Partitiviridae			ATY36110 [Vespa velutina partiti-like virus 2]	87	51.358	SRR1503112
Xiphydria camelus tymo-like virus	Xiphydria camelus		GCCTAAAAAGTAATCAGTTTCCACATATAGATGTGCCCTATGAGTATGGAGCACAACCTCCCTCTTTGATAGCAGCGAAGCATGATAGCAAAAAAGATCCCACTTTGCTCCCTGCAAGTGTAGAGAAGAGATTAAGATTCCGAGTGTCAGACCATCCTTATGAAATCACAGCTGCCGACGAGTTGCTTGGAACCTTGCTTTTTGAATCTCTTTGCAGAGCTTACCATCGTAATCCGAACCAACAGGAGCAGTTCAACCCAGACTTGTTTGCCGATTGCATAGCACTCAATGAATTTGCCCAGCTTTCATCAAAAACTCAGAGCGTCATTGTGGCGAACGCTGAACGTTCTGACCCTGATTGGCGCTATTCTGTAGTTCGCATTTTCGCTAAGACTCAAC…	2513	Tymo	Tymovirales	Tymoviridae		Maculavirus	AVH76849 [Bee Macula-Like virus 2]	42	75.238	SRR1503112
Euglossa dilemma partiti-like virus	Euglossa dilemma	segment 1	CGGGCAATCTTTGAAAGATCCCCCCTGCGCACAAAAAAAAAAAAAAAAAAAAAAAAAACCTACAGTGAAGTCTAGCCTTCAAAATCTCAACGCTTGATCCGTGATGACTTATTTGAGTTCGCATCTTCATCAACAGAGAGACCAAAGTCACTAACACTTGACCTAGCAATTCATAGAGCAAGTGATATGTTCAGATTATCAGAGAAACAACCTTTAATACATTTGAATGGCATTTTTAATCTGGACTTAAATATATGGTCAAAGTCACCCGGTCTGCCGTGGATTGAGGAGGGTTACAGTACGAAAGGTGAAATTCGTGACGACACTGAGGCGGTTAGACACGTAAGGAAGTTTGCTTACCTTGTCAAGGAAGGAAAGGATATGCATGCTCCAGATTGC…	1312	Partiti	NA	Partitiviridae			APG78243 [Hubei partiti-like virus 46]	81	54.062	SRR1503113
Euglossa dilemma virga-like virus	Euglossa dilemma		AAGAACGCCATGTACGAGCAGAGAGAGTATTGGCGCATTAAAGAGCATATTATAATCGAAACATATTCTAAGGTATATAAACAGCTTACATCTAGTGCGCTTACCAAAGATCAAGCGCGTAAGGTTGCAAGTGGCGCTGAGGGATACGTTTTGCTTTCTGGTAAAGGCGTTTGGCAACTTAAACCAAACTTCCCCAGAAGGTATGAGTGTGTCTTCGACGGCGTTAACTTGATACCTTACTCGGAGTATACCAATGGGGCTAAATTAGCTAATCCACTAGTTTTGGTTGGTAATTCCTTGGAATTAATGCAAGATAATAAGCTCTATAATGCTACGTTATCCATAGACGTGGAGAGTTACGAGGGTGTAGAGATTGAAAATCGTCAGGGAGTTCCTGGA…	2574	Virga	NA	Virgaviridae			YP_009336553 [Hubei virga-like virus 9]	100	40.956	SRR1503113
Thyreus orbatus flavi-like virus	Thyreus orbatus		GCCCCCGAGCTCAAGCTGACATTCCATTTGTTGGGCGCGACAGTTTGAGATTTTTCTTGGTGGTTTTTCGCATTGCGTTTCCGTTAACGGACTATATTAGGCTATATTTTACAATAAGATACCTCATTTGTTTATATTATAGCTTAAGTTAATATTTCGCGCGGGTATCACAACCCGCGTTATTCTAGTTAGTAATTATCCAGATTTAGTTACGATAATTGTGTTTATTGGTAATTGCTAATTAATCGATTAGCATAGTAGAGATTTATTTAAGTGTTTTAGTATTTCACATTAATTAGTTTTAAGCTCGTTTGTGTTAATCATATAATCTTAATCATGAGTAATTCTAAGGCAATATCGAAGCAGAAGACATCTGCAATTAGAGCTCAAGCTTCAGCT…	5094	Flavi	NA	Flaviviridae			YP_009179223 [Shuangao lacewing virus 2]	60	34.505	SRR1503122
Dinetus pictus solemo-like virus	Dinetus pictus	segment 2	CTAAATAACACGTGTTTTCTTTTGTAACGATGGTGTCGAAGAGTAGGCGTAGGCGCGAGGCTCGACAGCGTCAGGGCGGACGCTCTGATTTAAATCAGATGATGTCTGACCTGAGGCGGTTGTTGCTTGCGCAACCCTCTACTTCGACCTCCGCTCCTAAGCGACGTAGACGTCGTAACAGGAAACGCGCAAACGTTGTTTCTGAGGAGGGAACTGTCCGTTTGTCTAGGACTGAGCTGGTGACGACGATTGCGTTGCCTTCCCAGCGTGATACAGTTCAGGGACATGTGGATTTGGTCCCTTCCAGTTTCTCATTCCTAAGTGGAATGATGAAGTCCTTTGATCTGATTAAATGGGAAAAACTGCAGGTTTATTATAAACCCGCGGTGGGAACTACCT…	1522	Solemo	NA	NA			AYP67543 [Blue fish point virus]	41	48.571	SRR1503123
Dinetus pictus solemo-like virus	Dinetus pictus	segment 2	AGAAATTGAGAGGTTTCTTAATTGCTTTTGTGCAGTTCGAATTGTATGAAGTTCGAATTTAAATCGTTCTAGAAGCGAGATGGATCCACGTGTAGGACTTTGTGGTAGGGCGCTGGCGTTTTTGTTTGTATTGACGCTGGTGTATATCAAGAAGTTCGTTCTCTGGATCAATGAAAATCCGGTTTCAAATTCTTTGATATCGGTCTTTGGAGGTGGAGTGATCTACCTTATTTGGCAGGTGTTGAAGATTTTGCTATTGGCGTATGTCTGGAAACCGTTCCTTGGCTACATTATGCTTCCTTGGGATCTATACCGGAAGATGCAGAGTTGGTTGGAAGTTTTAGAGGCCCTGATTGAAGAGCCGAAACCTGTCGAGGTGACTCAGCCTTTAGGCTTGAG…	1147	Solemo	NA	NA			AYP67541 [Blue fish point virus]	47	43.169	SRR1503123
Dinetus pictus solemo-like virus	Dinetus pictus	segment 1	GGAATTTAATTATGAGCGTAGTCCTTATAATCCGGATGAGTATAGGGTAAAACTGGCGGGACAATATCATATGGTAGACTCTGAGGTCATGTCAAAATTGATGGATCGTTCAAGGGCGAAGCAGACATCGCTGAACGCATTGGATTTGGATTATGAAGCTTGTGATGAGGAGTTGCCTTTGTGTCCGCGTGGAGCTGTTGAGTTTTCGGATCCGGAAAACTACTATCGGGCCCCAGCTGTCGATGTTGGGGCCCTTGGGAGGCAGAAGGCATCCCCAGTAGTTGTTCAGAATCCCGAAGTTGTCAGCCCCCGGAAAATGGAGTCAACATCCCTGAAAGTTTCGGCCGAATCCAATATGGGTGGCCGTGTGTCGATCCCTGTTCAGCGAAGAGAAGTTTC…	1684	Solemo	NA	NA			YP_009337376 [Wenzhou sobemo-like virus 4]	79	54.525	SRR1503123
Oxybelus bipunctatus mononega-like virus	Oxybelus bipunctatus		TACACAACTCAATAAGAAGAAGATATTGAAGACCCATCGTTCTGAATTGTGTACTGTTATTTGTCGCTACCTGCTTTATTGTGAAAGATATCCCAAGCCCCATCATGGTATGGCAGATCCTTATCCTAGTTTACTTGAGTGTTGGAGAATGTACATACATCGAGCCAGTAATACAAAGTGATGCTGGTGCTGTGTCGGTATCTAAACCTGCTGTATTGCTAAAAGCCAAATCGTGGCTACACGGTTTTGTGTTCGACATTGAATGCCCTCACACAATATCTCAACCTAATTTACCAGTTTTGATAAAATACATGCACCAATCAAGTAACCAACTTGATCAAATTCTGGCTTCAATAAACATGAGTCAACTAGACAGTGAGACACAAAAGCATTTTGAAG…	14388	Mononega	Mononegavirales	NA			APT68159 [Scaldis River bee virus]	52	46.117	SRR1503124
Oxybelus bipunctatus picorna-like virus 1	Oxybelus bipunctatus		CGGGGTCCCCGGGTCTTCTTTTGATAGCGCAATGTATGTTGATAAACGCACTAGTATAGCAGGTAAAAGCGCAGAATACGGTAGTTAATTGTTTACATTATTGCAGGAAGTTTTGAAAGGGACCGTAGACGAACAACAAAAATTTAATTTTAAGTTATTATACACTAATACCATCAGTGTAGTATCATGGTGAGATAAGCACACTAATGATATTCGGGAATAGTATTGCCCTTTTAATCCTAAATATCCCTTCTGGATCACTTTAGGCTATGGTGTACTGAGCCGTGAGTAAGCCCTACAAGCGCATTAGGCACCCATAGAAAGAGTTTTCTCCTAGTAAAACGGAGACGGAACGATAGTAGTATATTTCCTCTTGCATTTATTAGCAATGCCGAGGCA…	10108	Picorna	Picornavirales	Iflaviridae			AWK77843 [Darwin bee virus 2]	78	34.975	SRR1503124
Oxybelus bipunctatus picorna-like virus 2	Oxybelus bipunctatus		TGCGTTATGGTAATGTATCAGATCATATTGCACAGTTAACTGTTATAGTGAAGCCTGATGATGATACGAGAGCATATGTGTGGATTCCTGATTATTCTGATTTACAGTTTAATTACAAAGATAGTAGCGGTCAGCAGGTTATTGGTTATATGCGGTACGGAGTTGCGTTTGAAGATGAAGGATATAATTATATGATTCCCTTTTATATTTTAGAGGATGCGATTCGTGTAGCGTGGGGTTATAGGTTAGGGCTTCCTATTGTAAATATGGAACCCTATATACCAACCTATGTAGTTGATAGTGATTTTACACCTGGAAATATAACGTGGCGAGGTGAAGAATATCCTAACTTGGAGAAGGATAACGATATTGTCGATCCTGAAATGGAACGTGAGGCCG…	6671	Picorna	Picornavirales	Iflaviridae		Iflavirus	YP_009337760 [Hubei odonate virus 4]	97	59.285	SRR1503124
Oxybelus bipunctatus picorna-like virus 3	Oxybelus bipunctatus		ATACGTACAAACGTATATGCATTTTGAACCCTTACGGGCTGGGAATCGCCTAAGAGGCTTATGGACTGCCTTAATCGTCTTAAAAGCTTATGACTTGCTTTGATCAGTTATAATTATTACAATTATTATAAGATGGAAATTTTAACGACGACTTAATAAAATTTTATTGATGACTCTATGATTACGACGTGATAGAAATTCGTATTGTTAAAACCTATATTAGTGATAGCTATTTGAGATTGTTGAATATATGAGAGAATTTGTGAGAGTAAGCAATACTGCGTTATATTGATACCCCTTCAGGGCTCACACTCAAAAACTATATACAGTTTCGAACTCCCAGTTTATCTAATATAATTAATGAGACAAGAAAGGTTTCGATTCACATAGGAGAGAATC…	9347	Picorna	Picornavirales	Dicistroviridae			YP_009336571 [Hubei diptera virus 1]	53	34.867	SRR1503124
Oxybelus bipunctatus picorna-like virus 4	Oxybelus bipunctatus		AGAAACTACATCCTAAAGATGTAAGTAATATTAATAGTAATAAGTATAATCACAAAAAATTTTTGGTTAATTTAGCTATATTAATACGCAATAAACAACTTAGGCGTAGTATTAATAATAATAATAACATATATAATTTAAGATCTATTATTAACAAATTAAATAAGGATTATGTTAATCCATATTTGATTTTAAATATTGAGGATGGTGAAATTGATGACGTCAGCTCGTGTGACGAAGTCGATGAAGAAGAACAGCCAACAACGAGTAGGCGAGTGCAGCGAGTTAACTTGCGCTACATCACCAACCCTAAGACCTTACCAGAGCAGCCTGCATACAGGCAATTGAGCGTACCCATTAGGGATGCTACTCTTTTAAGGCGCCTGCGTATTATTATAC…	8804	Picorna	Picornavirales	Iflaviridae			AMO03216 [Kinkell virus]	69	41.646	SRR1503124
Oxybelus bipunctatus picorna-like virus 5	Oxybelus bipunctatus		GTACGAATTCTCAATGTTTTGAGACCGGTTGCGTCAGCTCCCCAGAGTATAGAAATTTTATTATTTTGGAGGGCTGGTAGTAATTTCAATGTACATTCACCTGTGCAACAAGCGTTCAGAGTACCATGGAATTCGACGTATATTGGTGAGTTAGCTAACTTCCCCAAGGATGAAATGCCTAATTTAATTGAAAAAGCTGAAAAATTATTGCCTAAAGTTCAAATGGACTCGGGTGAGAAGGAAAACGAGGATTCGACGATTAATTTTAGTCAAGGAACATCTTCACGATATGTTCAAACATCAGATCAACAAATCTCTATTAAGGATATTTTACGTAGACCAGTATGTTTATTTACGGATGCTGAAATTGATGATACCAAAACGGCTTTCTTTTTACCA…	6660	Picorna	Picornavirales	Iflaviridae			AWK77843 [Darwin bee virus 2]	99	42.582	SRR1503124
Oxybelus bipunctatus tombus-like virus 1	Oxybelus bipunctatus		ACCACTATCGCAGCCCTTGTTCACAGACACGCTCCTGAAACATTATCAGAATATCAAGGGAGTAACTTCAGCAATGACAAACGACTTAACAAGTTCAAGCGCAAGTTACGCCCATGGAGCATGGACGAGTTTATCAACTCTATGGACGACCCCTCAAAGCGGAAGTTTTACACGTCTATCAAATTGGGCCTTGAACAGGGAAGAACAGTCTCCGCTCTCATCACTCCTTTCACAAAGCTGGAGAAAATGTCAACAAGCAAGTACCGCCCTCCAAGACTTATCCAGGCAAGGCACCCATCATTTAACATGGCTTATGGGTGCTACATCAAACCACTTGAGCGCAGCCTCAAAAGCGACATACATTTCGGTAAGGGGACTTATGACCAGATTGGAGCCAAG…	1541	Tombus	NA	Tombusviridae			YP_009336818 [Hubei diptera virus 15]	76	65.051	SRR1503124
Oxybelus bipunctatus tombus-like virus 2	Oxybelus bipunctatus		CGACCGATAATTAAATTAGGGAAAATGGAAGTTATAAACAAAATTAAAAATTATTTCAATCCACAACCTGAACTCACCGCACAGGAAGTGGAAGCACGCATCCAAGAAATAGACAACAGACGAACGTTGGACATGATGACACGACAGGATGAAGACATGTTGCTAGCCGAATTATACTTAAAAACAGTCGGCATGAAAATAGATGCAACATACAAAAGATACTGCCACGTGATCATGAATGAATACTTGGAAAAAAACAAAATCACGGACCCGATAACAAAACTCACCCTCATTAAAAAATCCTACAAGAAACATCTATTCAACATCCTTACTGAAAAAACTGAAATGGCACCTAACGTAATCGAACGCATAAATGAATACAACGAATCTATAGAAGGC…	1952	Tombus	NA	Tombusviridae			ANG56339 [Diaphorina citri associated C virus]	54	47.606	SRR1503124
Oxybelus bipunctatus toti-like virus	Oxybelus bipunctatus		AGAAATAGTGTTGCCTATTCTTTTTTCGGTATGTCCAATCCGAAAGCGATGGATACGCAGTCCGAGGTGCACTCTGGAATGGCCAGGGAGTGTACCCGGCAGATGCTACTGGACCTTACTATGTGCGGAGCTGTGGATGACGAAGAGTATCCAGAGTTCGATGATCCCGTTGAGGACAGCGTACTAGACAGCTCATGCGGTGTACCGCTAAATGACTTTCGGGAATCTGTGAGCAGACGTGCCCCCCTTCGCGCTCTGTTAGGAGATCACGATTGGTCCATAAGGGAAGACCACCCGTACGCTGCGCAGAGTACGGCGGGGCCTAGCAACGGAGTGGCGCATGACCGTCCTTCCGGAGTGACGACCCCCCCGGAGGCGAGCAGTCCAGTACCGGAGGTG…	7142	Toti	NA	Totiviridae			YP_009072448 [Leptopilina boulardi Toti-like virus]	33	46.28	SRR1503124
Oxybelus bipunctatus virga-like virus	Oxybelus bipunctatus		AAATGTCTGGTGCTTTGAAATATTCTTCCGTTCAAACTATAGCTTATTATGATAAAAGTATGAATTCTGTTTTTTGCCCCATTATGAATGTTTTATCTGAGAGGTTGTATGCTGTTATGAAAAAGAACATAATGGTTTTTACTAATATGTCGAATGTGGATTTTGAGAGAGAATTGAATCGTCGTTTGAATACTTTTGAAATGCGAGATGTTGTGCAGATAGAGAATGATATGTCTAAATATGACAAAGCGCAGGATGAGGTGTTGAGGTTAATGGAGGATGAGTTGTTAGGGATGCTTGGGATGCCTGATTATTTGATAGATATCTGGCACGCTTCTCATAGAAGTGCTAGACTCGTGGATAAGAAGAATGGAGTGTCCTTCGAAACCACTTTTCAGC…	1909	Virga	NA	Virgaviridae			YP_009337423 [Hubei virga-like virus 1]	50	55.312	SRR1503124
Diodontus minutus solemo-like virus	Diodontus minutus	segment 2	CTTCCGATCTATAATATTTACAACTCAGTTGCCCCTACAAAATACTGTTTAATATCTTTTGCTAGGATTGCTATGAATAGAGAAATCCAGAAGCTCACTAACCTGCTTAGCAATGTCCGAGTACGACAGGCTGGAAAGTCTAGCGCCGCCAAGAAGCGTCGTAGGCGTAATAGGAAGAAAGGTGGAGGTGGTGCTAACGCACCACTTATTCCTCCCCCTGGTCAGCCTGGTATGCCTAGCACTGTTAATCCCAAGCGTCGTGCTACTCGCATTGCTGGTGGAGCCTCCTCTATGCGAATCTCTCGTGAGGAGCTTCTCACTGAAGTTAAGACAGGAGGTGGAGGAACTGTGTCTGCAGCAATAAATCTCAACCCCAGGGCTTCAGCTGAAGCCTTCCCT…	1583	Solemo	NA	NA			YP_009342449 [Wuhan house centipede virus 5]	31	33.333	SRR1503125
Diodontus minutus solemo-like virus	Diodontus minutus	segment 1	AGAAATATAGCTTGAATAGCTGTGCCTTTGTGTTCTTTATACACGTTTTCGTTATTCGCATTCTCTTTCTATTTGTTTACTTAACTTACTTTACGTTTGTGCAGTATGGATTTTCAACATATTGACTCTTCGATGGTATTTGATACCGACAAATACCTTATGACGCTTGAGATGATTTCACTAGTGGCAGTTTTGACCACTTTTGTTTGTAAGAAGAGTAAGGTTGACAGGCTGGCTTTATTAGCTATAGCCATGTCAATACTAGGCCTTCTTTCTAACATGTGGTTTGAACGAGCTTATACCTTGATTGATACATTCTATAGTCTTGCTCGTAGTGCGACTCTCGGCTTTAGGGTTGAGGGATTGCACTACTACATTTGTGCTGTAGTCTTATCCCTA…	2999	Solemo	NA	NA			YP_009337376 [Wenzhou sobemo-like virus 4]	44	57.011	SRR1503125
Stephanus serrator partiti-like virus	Stephanus serrator	segment 1	TGGGGGGAAAAAATTCAAGAATCTAATGGTACATGACCCAATGCCGTCTTGAGCGGAGGGATGCGGTGCATACTTGCAGTGTATCGCCATGTCATATATTCATTATACCTGCTTTAATTTTGTAATATTGTTTTGTTAATATTGGCTAATAAAATCCATTCAATGAAGTTTTGTATTTTCCTTCAATTTTATCGATTAAATACCTTGAGATTTATGAAACAAACTTCAGTTGCGATTTCGAAGTGAAGAGTAACACTTGTAAAGGTAATATTTCCAGTTTACGAAATTTGCAATTGTAATTATTCAGTTTTTAGGAAATATCAATATATTAAAAAGATTATTTACGATAAAAGTGTTTCAATATGGTGTAGAAATGTTGTTGCAATCTCATTGGGCGTG…	1999	Partiti	NA	Partitiviridae			APG78203 [Wuhan fly virus 6]	54	50.559	SRR1503126
Stephanus serrator virga-like virus	Stephanus serrator		GCTTATTCAACCTGTTGAAACAACGAAAGGTGTCTCATTTGCACCCGATAGTGGTAATTATGCACCGTGTTCATCCGAACGTGACATTTGTTACTTGCAAACGTGGTATGACGATAAAATGCCGGAAGCTGTTGCACACGAAGTAGACTGTGATCAATTGATCGTAGAAACTTCGGATTTAAATATATTTACTGGTAATCTGACTGTTGATCCGACGAAAGGGTACTATGGTAAGGAAACCAAATTCGGAAAGTTACGTCCATTAATTCGAACTAGGATGGGTAAACGGCGCGTACCGTCGCAGCGTGAAACTATATTGGGTGCTGTCAAACGTAATTTGAATGCTCCTTATTTGATTAACGATGAGTACAGTCCTAAACGCTTGGCACAATTGTTGGT…	1330	Virga	NA	Virgaviridae			YP_009337423 [Hubei virga-like virus 1]	99	51.481	SRR1503126
Anthophora plumipes beny-like virus	Anthophora plumipes		CAACAAAATAAAATAAGTAGCGTCGCAGGGTAGAAAAGCGAGGAGAAAGAGACAGCGTTCGATCCACCGTAATTACAAAATACATTACAAAAACGGATCCTACAACCTCAATTTCAATTCAAATTTTATGCCTGGGGAGCTCACATTTCTTTCCTTCTTCTTACTAAAATTTTTCCTTTAAACAACAAGTTTGATTAAAGCTACTGCTGCACCAATTTTCCTTAAAGATTTAAATTTACTATAATGGACACACAACAGGTTATTGACACCGCGTTAACAGCAGGAGCAGCAACTTTAGGTTGCGCTGAAGCGTCACAAATTTTCCGGAAAAACCTAAAAAATAGTATTAAATGCCAGATCAACTTGCTACCGAGGCAGAAGGCGCAGGTTCAAGATATG…	5773	Hepe-Beny	NA	Beny-like		Benyvirus	APG77690 [Hubei Beny-like virus 1]	72	50.071	SRR1503129
Cleptes nitidulus picorna-like virus 1	Cleptes nitidulus		ACATGCAATTGGTATTAATCCTGATGCATTGGAATGGACCGAATTGGTGCGAAAACTTGTTACAATGAGTCCTAAAATTATAGCAGGTGATTATTCTAATTATGGTCCACAATTAAGTTCACAAATTGTAGAAGCCGTTATTCAGGTTATTTTAGATTGGTATGCTCATTATGGTGCTAATCCTACAGATCAGAAAATACGTCAAATTTTGTTGTTAGAGTTAATTAATCCGCTTCATTTAGCAGGGAATGTCGTTTATCGCGTGCCTAACGGCATTCCGTCAGGATCCCCTATTACGGCACCATCAAATTCTATGTGTAATTCGATATATTTGCGCCTAGGATGGTTAAGTTTAACGGAAACTACTATGGCTAATTTCCGTAAAAATGTATGTGTGAT…	926	Picorna	Picornavirales	Iflaviridae			AMO00337 [Antheraea mylitta iflavirus]	89	44.245	SRR1503131
Cleptes nitidulus picorna-like virus 2	Cleptes nitidulus		CTAGGGTTGTATATGATCATCTTCGTTATATATATCGTAAGGAAGTACCCCGACCCACTCATAATGTTCGGTTGATTAAATTGATTGCAGCAGATCAGATGGCTCTTATGAATTCTCATAAGGTCATAGGAAATGTGGTAGTCCCAACCGAACCTAAGTGGAAGAAAATTTGTCGTTTTATTTGGCATGCCACACTAGATGTTTTGGTTTTGATTAATTCAATTATCTGTGTAGTTTGTGGGGGTTTACTTTTATTTTCATTGATGTCTATGGTGTCATCCCCACCTCCTTCTGTTGAAGCTCAGATTCACCCTTCTGGTGATTTTAAAACTTTAAAAACAGCTAGAACAGTTAAAGCGAGATCAATCCGTTTATTAGATGGTCAAGGATCAGAAATTT…	3258	Picorna	Picornavirales	Iflaviridae		Iflavirus	YP_009342321 [Wuhan insect virus 13]	82	48.84	SRR1503131
Nomada lathburiana mononega-like virus	Nomada lathburiana		GCAATAACAACTACAAAGGTAATATCTTTAGTTTATAGATCAAGATGTACTCAGTAATGT TATTAGCTGTTTATATTGGCATTCTGTCAATAAATGGATTTATCTCCTGTGTTGAAGGAT CAAACTTATATGATCAATCTTTTATACCCCTAGACCCCATATTGAAGAGTGATATTGGAC TTCTATCGGTGAATATACCACCTGTCTATATCAAGGAAAAGTATTGGCTGCATACCATAG GTATAGAGATGCCATGCTTAGATGATGCCATCAAGCCAAATTTGATGATAATCACTTCTG AAATGAACTATTCTACAACTGCACTATTGCAGATGACCAAAAATATAGACTTCACGAAAA TCACTCCTGAGAGTCAAGGTAGACTTGTAGGTC…	15073	Mononega	Jingchuvirales	Chuviridae			APT68159 [Scaldis River bee virus]	49	56.377	SRR1503133
Osmia cornuta bunya-like virus	Osmia cornuta	segment S	CTGGAGCTTGAAGGCGTCTGCAGGCGTCTGTAACAAAGATATTTACGTACAAAATATCAGAGAGATACCGTGTTCAGAAATTGAGCTTCTTCATGTAATAGAATCGTGTATCCGACATTATAGCAAGATTAAAACAGTACCTATAATTTAGAGTCTAAAGTTTAGACATATCTGTGAAAATGGCACACCATGAAGAGTTCAATATGAGAGATCTCCAGATGGAGTTCAAGAACCACTGTGACGATTATATGGAGGAAATTGAACCAGATAAAAAATCATTGGCTGTGGATTTTTGTAATAAGGTCATATTTATAATTGGTCCAGAATCGCATAAACTCAAACACCGTAATGCAGATATGGTCTGGAAATTTAGATTTCCTAAAGCCCAAGACGAACACA…	1111	Bunya	Bunyavirales	Phasmaviridae		Orthophasmavirus	APT68156 [Ganda bee virus]	65	48.76	SRR1503134
Osmia cornuta bunya-like virus	Osmia cornuta	segment S	CTCGTGCAACTACAGCGAGCTATAGTGTCAGCGGTAGTAAACCAGCTGTTCTAATGGCACACACTGTGGCTAAAGAATATCAAATAGTTGGCGTAACTGCTAAAGAGTTTCTAGAGAAGCATACTGGAATGGATTTCAACTTAGTTGAACTAAGGAAGATTTTCAAGACTCACTGTGATGACTATATGGCTGAATTGCAAGAGGATGTCAAGTCAAAAGCAGTAGAATTTTGTTCTAAAGTGATATATGAAGTAGGTCCAGAATCTAGAAAAGTTAAGAAAGGAACTGGAGATAAGGTATGGAAATTTATTTTCAAGGTAGGTGAAGTCAGCCATTATGTATTTATAGCTACATATAAACAAGAGAATGCTGAGTTTAAGCCTGAAAATACACAAAATA…	1526	Bunya	Bunyavirales	Phasmaviridae		Orthophasmavirus	APT68156 [Ganda bee virus]	61	100	SRR1503134
Osmia cornuta bunya-like virus	Osmia cornuta	segment M	GCACGCACGAGCAAAAATAATAGAATCAGATTCTATATTGTTGAATAAAAGTCTGTAATACGGAAGCTTAATAATATGGAAGAAAAAATGAAAATAGGAATTATTATTCTAATTTTCACATCTTTATCATATTGTTATGATATCAATGCTAACTATGGTAAAATCACTATTCCTGATAATGATAATTGCACTTTATTATTAAATGATACTAAAATTGAAGCTGTGAATGGTAAAGTTCCAGGGTTACATTATGGATTGATCCAATATGAATGTGGGCATCATAAAGGTTTTATCCTCAGTAAGCCTGAATGTTATGAATGCGGCATATATTGCCCTCAAAATGATAGATTGCTAAACTGCAGACAATTTGGATTGCCATACCTTTTAGGCTTTATCACA…	2161	Bunya	Bunyavirales	Phasmaviridae		Orthophasmavirus	APT68155 [Ganda bee virus]	93	99.554	SRR1503134
Osmia cornuta bunya-like virus	Osmia cornuta	segment L	GAGGGATTAAATATAGATTATGAACCAAGTCTTAATTTAAAATATGAAAAAGCCATTAGA ACAGAGGATGAGATTGTAAATATGATTAGGAATGAATGTGACAATTTATGTGATAAGTAT TTTGACAATGGATTTGAAGATGCCAAAATCAAGTTTAATGAATTAATTGAATCATTCAAA AATAGAGAACATATGAAGCCTAAAGCTACTTTAAAAGTTATTCATAATAGTCGTGATTTA GAAGAATTCAGTGGCCACAAGTTAATTAGGAGTTATCTAATGGATATAGCATATGCTGAT GAAGAAATGATATCAAACTATGTTTTAAACTTATTACCTAATAGTGAACAGTTAGCAGAT ATGGAGACTAAGTTTAATGATAATGTAATAATT…	5403	Bunya	Bunyavirales	Phasmaviridae		Orthophasmavirus	APT68154 [Ganda bee virus]	100	94.392	SRR1503134
Osmia cornuta mononega-like virus	Osmia cornuta		CTGATACAGAATCAGCTCTTTCTTGTGGGCTGGGCCCAATAGAGGAGAGAAGAGCCTTACTAGCATTTCTTTTAAGTGACCATTTTACAGAATCTTTCAAGCAGTATATGGATCACTACGAAAATGATCTGGAATGGAGTGCAAATGTGTTAGATTACTTAGTAATTAAATTGACTGCAAAAGAATTAGAAGAAAAACCTGAGGGTAGAATGTTTGGTGCAAGTCCAGGTGAAGAACGTAACCGACGAATTGTTCAGGAAGAGAACTCAATGAGGATCATGGATAATTACTTCAGGGATCAATTAATGACCCCGGATGAACTTCAAATGCTGCGCAAATTATTTTCGTTTAGACATTTCAATAAGATGTACCCTAATCACAAGCTGATACAGGTGAGCT…	1019	Mononega	Jingchuvirales	Chuviridae			APT68159 [Scaldis River bee virus]	99	99.705	SRR1503134
Osmia cornuta solemo-like virus	Osmia cornuta	segment 1	GATTTTTGTTTTGTATTGAATTTTATTACTTTCTTTTGTTACCCTCTTGTGTTGAATCGCCATTTATACAAAATGGAAAATTACCTTTTTGTTTTGGAGCTTCTTTCGTTGGCCGCTGTTATGTTGACCTTTGCCTGTAAAAAGAGCAAGGCCGACAAAGTGGCCCTTTTGTCGGTTGCTTTAGTGTTGGCGGGTTTTATATCCCACCTCGTCATGGACCAGACGATTTCCACTTTTAGGTGGTTTCTCGATCAGATTCGTAGATCTGATGGTCGGTATTTACTTGGATCAGTGGACGAACAGAACCTACACTTGGTTCTATTGTTTACTTTAGGGATTGTTGGCATGGTGCGTTATGCCAGCATAGACTCTAGAGTGGTTAAACCCTTAAAGAGAGTT…	2662	Solemo	NA	NA			YP_009337376 [Wenzhou sobemo-like virus 4]	49	63.218	SRR1503134
Osmia cornuta virga-like virus 1	Osmia cornuta		AGAATATGAGCAAGGTATGAAATCTGTTAGTACTGTTATTGGTGAAATGAAACTTGTTCT TATTAATAACCTTAGTGGTGTTAAAGTTGAACATACTAACACACAGTTTCTTGTCTTTAA ACAAAGTGAAAAGGCACAAATGATCGCTAACGGTTTTACAAAAACAGTTACTGTGCACGA GTATCAGGGTAAACAGGCTGCACATGTTGCGGTTGTACGGGTAAACGCAAAGAAGGAAGA CATATATGCTAGTGCTCCACATATCCTCGTAGCTATATCAAGACACACAAAAACATTTAC ATACTATACTTCAGTCGCAAACGATAAATTAGCATCAATAGTTAATAAAGCAACGAAATT TAATATTTCAAATTGTGACAGATTCATCGATAG…	2057	Virga	NA	Virgaviridae			APG77802 [Hubei virga-like virus 10]	99	40.666	SRR1503134
Osmia cornuta virga-like virus 2	Osmia cornuta		CGAACCGAGGTTTTCCCTAGATTATTAATAGATGAGGCCCTTATGGCTCATGCGGGTCAG ATATTATTATGTGCTCATAAAGCTAGAGCAAAAGAGCTGATAATGATTGGTGACGAAAAA CAAATTAAATTTATTAATCGTGTGCCGCAGTGTGACATCCAGTACTCAGATCCTTGTCAG TTCGTACGTCCTACTGTACACTTATCCACTAGTTGGCGGTGTACACTTACTGTAGCAGCA TTACTTAGTGAGGAGTACGAACAGGGAATGAAATCTGTAAGTAATATACTGGGTGAAATG AAAGTGGTTCATATTAATAATTTAACATCGATCACACCACAGGATCCGTCGACTCAATTC CTAGTTTTTAAACAAAGTGAAAAAGCGCAAATG…	3714	Virga	NA	Virgaviridae			YP_009408586 [Abisko virus]	62	41.354	SRR1503134
Sphecodes albilabris bunya-like virus	Sphecodes albilabris	segment M	GACAATATAGAAACAATTAACATGAATACTAGTAAAAAATACCCTTCATTAACTAGTATTGCAGTTGGTACTTTACTTCTAACAACTGATAGAACTTATGCCTGCGATAGGACATTGTTCATGCATAGTAATGGGCAAATATGTGACAAAAATAAATGTCAAGAGATTAGCTCTTATGTGTTCAATATAGGACTTGGAAACACTATATGTTTTAACACCCCTAGCAGGGATTTGATGAGATTCCAGATAACTAACACTATGGAAGTGGCCACATACCAAGAACTTTATGAAACCAGTGATTTTGAAATAGAACTAGAATCTACTTCTAATTGTAAGCAGCAGGGCCTATGCTTTAAGGAGAATTGTTTCAAAGGTGCCCAACATCCAGACTTCAACAAC…	1161	Bunya	Bunyavirales	Phasmaviridae		Orthophasmavirus	APT68155 [Ganda bee virus]	99	69.271	SRR1503135
Sphecodes albilabris bunya-like virus	Sphecodes albilabris	segment S	TTGAGTATTCCTTATTCAATTTTACTAATTTTTTGAATATACCCAAGGAATATGTCTATTCGTGCCGATACGATGAATTATAGTATTGCTGGTAGCAAGCCGGGGAGTCTCCTGACTCACTCTGTAGCCAAAGAGTATACAATAGTAGGCATGTTAGCCTCTGACTTTCTAGACAAACACACTGGTATGGAATTCAATCTAGCTGAACTAAGACGAACTTTCAAAATTCACTGCGACGATTACATGGCAGATTTAAAAGCAGAAGTAAAATCAAAAGCTGTTGAGTTCTGCTCAAAAGTGATATATGAAGTAGGGCCTGAGTCAAGAAAGGTGAAGAAGGGGACTGGCGATAAAGTGTGGAAATTTATATTTAATGTTGGTACTAAACAACATTTTGTA…	797	Bunya	Bunyavirales	Phasmaviridae		Orthophasmavirus	APT68156 [Ganda bee virus]	93	73.79	SRR1503135
Sphecodes albilabris bunya-like virus	Sphecodes albilabris	segment L	ATACATCTTAAAGCTAAGACGCAGATTGAAGTTGGAATAACTTCTATATGTGAGCAAATC AATAAGTCAAATTCTGGAATTTATCATGTTGATGCAGTAAATTTTTACTTGAATGCTAGA AGTTTAAGGCATGACTTATGGCTTGAGTATCTACAAAATAACAAGGCTAGAGATGAATAT CGTTTTGTAGACACAAAAGTTAATGATTTTATATCAAGACTTTATGAAAGTAATGTAATT GAAGAAATGCCAGATGTGCCACAAGGAATTAAATATAAGAGCCCTGATATGTTAATGTAC AATATGTACAACAGATGCGTTATATTAGGAGACATAAGTGTATCTGCTGCAATCAAGTTG GCTGAGCAAAGAAAGTATGAAAAATATTTGCCT…	6313	Bunya	Bunyavirales	Phasmaviridae		Orthophasmavirus	APT68154 [Ganda bee virus]	98	71.429	SRR1503135
Gasteruption tournieri picorna-like virus 1	Gasteruption tournieri		CAGTTATGGGATATGTATGTGTCGAAAATGAAACCATTGGTTGCTAAGCCTAAGCGTTTAACGGTTGAACAAGCCGTAATAGGGCTTGATAGGCCGCACTACGTTGGTATGGATTTGACTACGAGTGCAGGATATCCCTATGTCTTAACTCCGAAAAAGAAGAAAGCAGATTATATAAATGTTAAGAGAGATCCGACAGGTAAGATGATAGGACTCGAAAGTCTAGATGAGAGTTTGGACAAGGAGTTGAGAGATAATAGAAGGAAGAGACTTGAAGGTGTGATACCCCTATCTATAAATGTAGACACTCTAAAGGACGAGAAACGTAAGGTCGAGAAAGCGCGATCTCTAGGGGGGACACGCGTTATATGCAATTCCCCATTAGAGCATGTGATTGCA…	1373	Picorna	Picornavirales	Iflaviridae		Iflavirus	YP_009337665 [Sanxia water strider virus 8]	99	58.37	SRR1503140
Gasteruption tournieri picorna-like virus 2	Gasteruption tournieri		GACTTTCTCAAGGATTATCGATTGCCAATTGAAAAATGTAAGATTCCTGGTAAAACACGTATTGTTAGTATTGCCCCTGTTCAAACCTGTATTGATTTTAGAACTTATTGTATGGATTATACAGCTGCTTATAAAGCTAATCGTATTAAAATGGAACATGGTATTGGCATAAATCCTGATTCTATGGAATGGACAGATTTGGTTAATTATTTACATGAAGTTGGGACTAACATTGTTTGTGGTGATTATTCTAACTATGGCCCAAATCTTGCTAGTAGCGTTGTTTATCGAGCTAATCAAAATATGGTTAATTGGTATAAATTTCATAATGCTTCGGAAGATCATTGTAATAGAATTTCTTGGATAATGGATAATGAGATTATGAATCCTGTACATTTA…	1189	Picorna	Picornavirales	Iflaviridae		Iflavirus	AOY34458 [Rolda virus]	83	36.31	SRR1503140
Brachygaster minutus mononega-like virus	Brachygaster minutus		CAGTATGACTCGGAAAACCATATCTTATGAGAGATTCGATGAATACTTCGAGGAATCAATATTCACGAATGAACCTGAAGATGATATGTATGATGAAGGCGGAGGTCAAAAAACGAAGATAGAGCTTGAGCCAGGATCATTCATCCCATCGCATTTAAATATGCCAATCATATCTGATGATATGAACTTCCTCCTAAAGTATGATACTTTCGATTGTCCTCGTCATAGGAAGCTGAAAGCAGCATCCGAGTTTTTAAAGGTCAAAAGAACAATATACGACTATTCATCACAGGATCCTTATCCGGAATTATACGACTATTTAGAAGGAACAGCGTACATATCTGATGATGAAGCGCACGAGGAACTACAAAGCAAGATTGACATTTCGATAGAGAGTCT…	3984	Mononega	Mononegavirales	Xinmoviridae			AJG39135 [Shuangao Fly Virus 2]	98	47.525	SRR1503143
Brachygaster minutus picorna-like virus	Brachygaster minutus		GTCTTCATGACGCAATAAATTTGTTCGTGTTTAAGCGTTTGCTTAAAACACGACGACTTCAAATTTTGGAGTCGTTGCGTGATATCCCTGTTTATCAGGGAAATGAGCAAGAGAATCCTGCTGGATCGCCAGAAGTGGTTCAGCAGAGTACGGCTCATAATGTAGTGTTAACGCAAACTGAACAAGTTATGACGGATGTTACTGCCCAGGGTAATCCGGGGTGGTCAGGTTTTACTAGTTCTGACGTTGTATCCGATATGGATTCGATGGTAAATCGATGGTATCGAATTGATACGTATAAATGGAAAACATCCATGTCTACAGGTAATACTATATTGCGGCTTCGACTTCCTCGAGACGCAATTTTTTCTAGTGATAACACGTGTGATCAGCCCAATA…	8354	Picorna	Picornavirales	Iflaviridae		Iflavirus	YP_009344960 [Helicoverpa armigera iflavirus]	98	53.394	SRR1503143
Dasymutilla gloriosa partiti-like virus	Dasymutilla gloriosa	segment 1	AATTCTTTTTTTTTTTTTTTTTTTTTATCCTTATTTCCTACATTACATCCATATCATTTT AATGACCGATTAGATGACCTGGCTTTAACAACGTCGCCAGGGCACTACTACAGATCACTG GGCTATAGCACGAAGAAAGAGGTTCTCGAAGATGCAGCGCTCCGAAATAGGTTAAGGTTC CAGGCTCACCTTTTGAAGACAAAGAAGGCAATCAATTTAACCAAATACATTACCAAGGTT ACAATTGCAAGTGCCAAAGAAGACCTAGAGACACATGAAATAAAGAGCCGAATCGTGTGG GTTTACCCTCTTGAGATATGTGCTGTTGAAAACATGTTCTTTGCTGCAATACGTGATCAT CTTCCAACTGACTGGGTTCCATCTCCAGAAAGG…	884	Partiti	NA	Partitiviridae			ATY36110 [Vespa velutina partiti-like virus 2]	95	49.11	SRR1503151
Dasymutilla gloriosa toti-like virus	Dasymutilla gloriosa		CCCTTACAAGCCAGAAGAAGAACTGATCCCTGAGGTGGAAAAGTGGCTTGCAACTCCTCTGATCCTGGGCGGACCCCTCGGTGAGACTAACTACCTACAGATGCTACATAATGAAGTCACAGATTTCATGAAATCGGAGTGGAGAGTGCCAACAAAACTACCCACCCTCGAAGAATGGGTAGCTACAGGACGTTGGATGGAGGGGAAAAGCGGTACAGAACGAACGCACGTGATTGAGATTGACGGCAAGGCTACGAGGACAGGGAGGACAAAAGGGGTCATGGGAGTTTTCCTTACGGACGAGGAGGTGATTAAGGACCTTAGAACACCAACCCGCGAAGTGATGCATGTTATGCAGAAGAGTGAGGGTGGAAAGATAAGACCGGTGGTGAAGACAGG…	919	Toti	NA	Totiviridae			YP_009072448 [Leptopilina boulardi Toti-like virus]	99	58.17	SRR1503151
Sphecius convallis picorna-like virus 1	Sphecius convallis		CCGCTTGATCAGGTGATAGAGATCCGGAGATATTGTATGGACTTCTTTTCAGCCCTACAAGACTCTGGTGAACAGCTTGGCATCATGATTGGAATTAACGTTCACGGCCCTGGATGGTCTAACTTCACAAATAGGCTGCTATCAATGGGTGATATGTTCCTATGTGGAGACTATTCTGGCTTTGGACCTGGACTTGATCCTGAAATTGTTTTAAGGATTTGCGACTTGATTAACGATTGGTATGGAGTTCATGGTGAGGACAACCTGGAACATCAGTTAGTGCGTCGCACACTATTTGAAGGTCTTGCATTTTCTTATAGTGTGAACATTGATACTGTGTTATTAATGTTAGGCGGCTCTCCTTCTGGTAATCCAGAGACTGCTCCCATTAACTCCTTG…	758	Picorna	Picornavirales	Iflaviridae			AOY34458 [Rolda virus]	89	44	SRR1503152
Sphecius convallis picorna-like virus 2	Sphecius convallis		AAAATTACGTTTTATGGTGGTAAAACTGAGGATGCTTGTTCTTTTAATAGTAATTTTGGTATCTTGTCTTTGCAAATAAAATTTCCTGAATTTAGAAATATTGTTAAATTTATAGCTCCTCAAGAAGCTCATCGTAGTGTCAATGGTGTAGGTAGGTTGATTGAGTTTAATAATGAGATGATAATTCATGAATTAAATATAGATTTGCGTAACACAGGCTCTCATGTATTAGGTGATAATAATAAAATTTCGAGCGTTGTTATGCCCAAAGTTTATACTTATAAGGTGCACGGCAAAGGTATGTGTGGCAGTGTGTTAATTGCTACTAATTTATTGCAGCCTATTATTGGTATACATGTAGCAGGTAATATCGTTGGCAAACCATATGGCATTAGTGAA…	2387	Picorna	Picornavirales	Iflaviridae			AWK77848 [Darwin bee virus 3]	97	43.797	SRR1503152
Diglyphus isaea mononega-like virus	Diglyphus isaea		CAACAAAGCCAATCAAACCTCCAAAAAACCCTAAACGGTGACCGTGTCTTAATTAAAAAT TTAACAAAAATAAGAATAATATCAAAAGAAAATATAAATCTTAAATAACTATTTTAAATC AATAACGTACAAGATGGAGAATAAAAGAATATTGAATATCAAACTGTCTAACGGGCGTGA GATTAAAAGAGCTTTACATCGGACAGTGGTAGAACAGCCTGTTGAATACCCGAAGGAATG GTTTGCTAATAACCCTCAAAAGAAACCAACTGTACGCCTTGATGTTGGAGTCAACTCTGA AAATGATTCTATTTATAGGACGGTAGGAGATGGATGGGAAAGCACTTTAACACTAGAAGA CGCATTGGCCTTCTTGGTATCAGAACTAAGCAA…	11178	Mononega	Mononegavirales	Rhabdoviridae			ASR83122 [Vesicular stomatitis New Jersey virus]	48	33.597	SRR1503153
Diglyphus isaea permutetra-like virus	Diglyphus isaea		CGGCGTGTTATGCAAGAATTTAGAGAGCGTCTTCCTGAAGTTAGTACAGGTAAGACAGATCCCATTCCTCTGGATGTTTTTGATAAGGTTCTTGATGGGATGCCTGTCTGTGGCATAGTGGACAGTACGGGCATTCCTATACATGAGCCAGGAGTGAATCAAACTGGAGGACTCGTTAAGGTCGAGAGGAGAATGGGCGGAAAGCCCGGTCTTCCTCTCGGTTTTAAGGAGATAGCAGAGGTTTATGGCGATCAAGTTCTTGATGTAACCAAAGTCTACACGAATGGTACCTGGAAGGGTTTTGTGAAGAGACTTAGAGACCAAATGGGGCGAAAAACCAAGTCCCTAGCGAAAGCGTGGTCCGAAGTAGAGGGGGTAAAGGTCTCCCACAAACGGCTC…	1897	Permutotetra	NA	Permutotetraviridae			YP_009337276 [Hubei permutotetra-like virus 11]	99	51.104	SRR1503153
Diglyphus isaea picorna-like virus 1	Diglyphus isaea		GTATTGTGGATATTATGAATCTATAGCCGCTGTTAGTTCTTTGTTTGGCTATTGGAGAGGTGATATTATTATAACGTTTCATTTCGTAGCTTCTATGTTTCACACTTGTAGATTTTATGCTTGTTTGGTTCCTGGACCGTCGAAGATGTCGGGTGCTATAACATTGGCTCAAGGTTTAAGATCGCCTGGTCAAGTTTTCGATCTACAGGACTCTAGTAGTTTTGAATTTAGAGCCCCGTATTATTCGCCTACTCCTTGGACTCCAGTTTATAATAATGACGGTAGACCTACATCTATAGGAACGGTTGCTTTGTTTTGTATGAATCCTTTAGTATGTATTAATAATGTAGTGAATTCTATGTATTGTAATGTGTTTATTAGAGCGGCTGATAATTTTGA…	5242	Picorna	Picornavirales	Iflaviridae		Iflavirus	YP_009111311 [Dinocampus coccinellae paralysis virus]	90	47.243	SRR1503153
Diglyphus isaea picorna-like virus 2	Diglyphus isaea		CAGAGATATTATACGAACATTCGGTTTATACAGAGTTATAAACTGTCTCGAGAGAGGATAAATCAAAATATTTTCAAGAGAAGAAAAGAAGAAGTTAAAGAAGAAGAGAATTTAAGAGAAATAAAAGAAGAATAAAAGAGAATAAGAAAGAAATAACTTGAAGAAAAGAAAGAGAATAGAAAAGAAAGAAATTAATTGGAAGATTGAGAGAGTTTTACATTGAGTAAAATCAATTGAGTAAAAGAGACCGAATATCGAACAACAATGAGTAATGTCGCTAACAACAGTGTTAGTAGAAGAACAGGAAACCTCGTTCAGCGAGGAGGAGATAGAATTAATAAGATCCCTAAACGAGCGCTGGAGGAATCACGAGACGCGTTTGAGTACCCGTCAAAGGTT…	8929	Picorna	Picornavirales	Iflaviridae			YP_009337750 [Hubei picorna-like virus 41]	95	50.256	SRR1503153
Diglyphus isaea reo-like virus	Diglyphus isaea	segment 5	GATTAACACAAATAACAAACGAATAGACAGAAAAACATATTGAGAAATCATAAAAGAATTGAAACACTTACTTATTGCCGCTTATAACTAGCTAAAATGAATCAGCCCTATCATATTGGAAACCCCGTGAACACGTTTACACCATACGACCCGTTACAAGGCGAGAGAGTCAAAGTAATAATACCACCTTTAATGTTAGCAGGATTGAAACAACATATGGCCGAATTTACTGGAGTACAAGATGTTGAACTGAGTATTGCTATATCACCAGTTTACTATAATGGAAATCAAGCGATTCAAGGAAATATGGGTTTTATAATTAGCCAACCAGACTTAATCTTTAAAAATGAAGAGTATGATGTAAGAGAAGCAGTTGCTAATAAAATATTATATAATGAA…	2138	Reo	NA	Reoviridae			YP_009059076 [Cimodo virus]	43	28.012	SRR1503153
Diglyphus isaea reo-like virus	Diglyphus isaea	segment 4	CTCAAATTTTGACCGAATTAGGACTACTCAGACCTGGATCTTGGGAAACAACTCAGTTTATTGGAGGTATTAGACAAACAACAATTCCTTTCAGAGCAGCTAGTTATCCAAATGGACATTTATTTACTGTGACAGACAAGGTGGACGTTAGCTCTTATGATATAACCAACACTGCAGATGGTACTAAAATTAAGGAAATGGCAACTACTGCTTATGCTTACAAACTACCTTTTCAAGATATTACTCGAGCAGTTAGATTAACATTATCTGGACAAGTTACAGTTACAAGCCAAGACTTTGACCCATCAACACCATTAAGCGTAGGTTTCCTGTATCAAAGATCTGACAAAAAGTTTTATTATAATCCAGCAACTTTTATTAATACATCAATTACGTTAG…	1297	Reo	NA	Reoviridae			AHF20718 [Cimodo virus]	99	40.803	SRR1503153
Diglyphus isaea reo-like virus	Diglyphus isaea	segment 8	GTGCTGTAATGATTATAGATTGAGCATTTAATGTTTGGGTTATTGTTTTATAATAAAATATTGTTTCTGAGTCTATATCTAAAATTGGGTTACACGGAATTTATGATCAAAATCTCCAACTCTAAACTATTAACTGTTGAGGATAAAAATTTCAATCTCTGAACACATCAATAAGTAATAACAATAAAAAATAATTAAAAAGAAAACGACTGACAAAACTACTGAAATAGACTAGCACGTAACATAAATGCGTTAGAACATACTCCCGATTTATCTTGAACCGCCTTATCATATCCCCAAAATCAATCTGAAACATAAAATGACCGAGATTACTAACGATGATAGCTTACCTTTATTTACAAATTTGAATCAAGAGCAGAAACTGAGAATATGTAATGA…	1933	Reo	NA	Reoviridae			AHF20722 [Cimodo virus]	45	25.168	SRR1503153
Diglyphus isaea reo-like virus	Diglyphus isaea	segment 2	CGAATATATAAAATGGACAACAAATCAGACGACAATTATGAAAACAATACCGAAATAAACACACAACAACCGACCAAAAACAAGAAGAAAGATGATAAGAAGTTACCCGCCAGGGAAAATGACCTATCAGAAGAAAAACAATTAACTACTGAAAAAGACAAAAAACAAGAACAAGACAAAGATGATAATACCAAGATAGAACCAATTCAAGATGCAGTGTTAGACGAAAAGCCTAGACGTGGAGACTTACCTATACCGAAAGAAGCAACCAAGAACGCAACTGAAACATATAATGCCATTAGTGATATAATCTCACAAACAGTTAATCAAAATGAAAGAGATAAGACGATTGAAGAAAGAATAAAGTATGCTGAAAAAATTCAGGAAGCAAGAAATGAC…	1785	Reo	NA	Reoviridae			AHF20716 [Cimodo virus]	86	35.328	SRR1503153
Diglyphus isaea reo-like virus	Diglyphus isaea	segment 3	AATCGAAATATTGATTTTTACAAAAGATGTTTTAAACTAGGTGATTATGAAAGTGAACTACTGCCATTAATCGAATTTTTAGTAGGAGATGATTACTATGTTAAAGTGAGAGGTAAAACTGCTTTAGTACTAGAAGATCAATCAAGTACATATTATGCTGACATTGCCATGCTTTTGAAAAGAGATGATTTTAGATGTTTATCCTCATACAATGACAAACGAGTGCTTTGGTTTACAGATACAATGATAGATGAACAAACACTTTATGAGATGACATTAGATAACACATTTAACGAATATCTTTATTACCATAACTGTCAAACATTCAACCATCCTCACATATTTAGTTTTAACTCGTTAAAAATATTAGAGAAATTCTTTGCATATAATTGTTATAGA…	1044	Reo	NA	Reoviridae			YP_009059074 [Cimodo virus]	99	24.722	SRR1503153
Diglyphus isaea reo-like virus	Diglyphus isaea	segment 1	AGGAAATACCCGAAAAAAAGAAAATTTTCCCAATAATGACGATAAACATAACGAGCCTAACTGAACTAATAAACAAACATGAACGAAAACACAAACAACAACACGACTCAAAAATACACCAAACCCAGCTCGAAGGCAAAGGAAAAACGGAAAAAAGAGGAAATACCCGAAAAAAAGAAAGTTATTCAAAAATTGAAAAAGTAAACTACGCATATAATCAAACGAAATTGGACAAGCATAAGTTAATAGATATAGCTACACGTTGGAATCAAAATGAACATAAATTGTATTTACTTCTAAAAAATAAAATATCATTTATTAAAAGAGATGAAAACGGAAAACCATATATTGATTTCGACCCTGATAAATTTCTGAGTTATATAACTGAATTAGTACTAA…	4153	Reo	NA	Reoviridae	Spinareovirinae		YP_009072449 [Cimodo virus]	92	40.935	SRR1503153
Diglyphus isaea tymo-like virus	Diglyphus isaea		CTCAGTCACTTTCAGTGGCTCCTGCTTTTGAAAGTATTCATAAGTGTTTAAATTTTGCTCCAACGACAATGGCTTACGCTGGTTTAGTTGAAGCCTTGGCAAACACAGTCCATCGTGATGCTGTCACCAATCCGCTCATCGAACATTCACTCGAGCCTTTTCGCAATTCGCTCCGTTTGTATCCATGGAGAATAGAGTCCAAGATCTTACCTCTTATCAACTCCCTTGGTATCAATGTCTCGAGTTTTGCGTCATCCATCCATCCTCATCCCATCCACAAGAGCTTTGAGATCCATCTGCTCTTTGAACATTGGAATGCACTGGCCAGACAACCTGCCACTGTGTACTTCATGAAACCTGTCAAGTTCGACAAGTTGCAAGAGTTAAACCACAACTTCA…	6746	Tymo	Tymovirales	Tymoviridae		Maculavirus	AVH76849 [Bee Macula-Like virus 2]	67	56.81	SRR1503153
Aphelinus abdominalis mononega-like virus 1	Aphelinus abdominalis		ATTAAAACATGAAGAGACATATCTCTTACAACCATGGAGTGTTTACACATTCACTATTGCAAATCTTGCCTGTTACCGTACAAGCACGTGCATAGAGGTGGATCCAAACCACATCGTCAATTCGATCGTCAGTGCCCATACGACAGCTGTATTCAGTATCATCGAGGTCTCAACCCGACCAAGTCATCGCCTCCACAGTACGAGGATCATCGACTATTACCGGTATGTGACAGTGTTCCACCGTGAATAAGCGTTTTTCGTCCTCAGATGCCGCAGCTGATCGCGTTGTATTAAAAACCGGTGAAGAGACATAACTCCCTTGTGTATCAGAGATTGGATATCTCCGCTATTACAGAGTACAGTTTCGCATTGGCGATGTTTTCGTCACAGAAGAAACAA…	7036	Mononega	Jingchuvirales	NA			AJG39051 [Lishi Spider Virus 1]	85	32.28	SRR1503154
Aphelinus abdominalis mononega-like virus 2	Aphelinus abdominalis		GTACCTATCTGAAGATTATATTTATTTATTCTTCAAATAATTCCTAATACTCTAATTTCCTCCTAATTTGAGTGATAGATTATCAACATGATGGTCTATCAGTCCTTACTAATATTGATCTTAATGAGTAGATCACGAGCTTGGGCTCTTAAGGATGACGACCAGCTTATCAGAGAGTCTCTTGCAAGACAGCATTTCTCTGTGTCTAGCGTTCAGGATCAAATACAGGTAATTCCTGAGAGAGGAATCTTGCTCGAACCAGCTGGCCAATACTATTCTTACTCAGGATATTCACTTATCCCAATAATATACACTATACCAAGTGTAAAGTTGCAGGGAGATAACAGGACGTATTGCCCTAGTAACAGGATAATCCATCCGATCTACAGATCCATGGTA…	6307	Mononega	Mononegavirales	Lispiviridae			AXA52562 [Linepithema humile rhabdo-like virus 1]	68	41.841	SRR1503154
Aphelinus abdominalis picorna-like virus 1	Aphelinus abdominalis		ATTCTATACAATTTCTTGCGCTTTTAAGGAATAACCTGAAACCTTAGACCCGTAAGATCCTAAGGAAGAAAAACGAAAGTTATCTCCTCATTCTACCTCCGAATTAAAACGAGTTGACACGACCTACCTCCGGTCTAAAACGAGTCGATATAACCTACCTCCGGTTTAAAACGAGTTGACATTCCGCCCGCTTGCGCGAGACAATCAGCTACCTACCTCCGGTATAAAACGAGTTGATTCACCTACCTCCGGTATAAAACGAGAAGAACCTAGCTCACGGTTTAAAACTTAGCAACTCCCACCCAAATTTTAAAACTCCAACAATTTAGATATTAAGAAATTATTGATTATAAAAGGATACTGCGTACGTCCTTAGTCGGAGCTCGTACAGTAATTTTA…	9647	Picorna	Picornavirales	Dicistroviridae		Cripavirus	AGF84786 [Aphid lethal paralysis virus]	63	97.987	SRR1503154
Aphelinus abdominalis picorna-like virus 2	Aphelinus abdominalis		TAGAGTTTAAACTCTATACGCATTTTTGCCCTTCCCTAAAGGTATTAGGAGGGCCAACGGTATGGGCTTCATACATACCAGAGCTTCGCCATGAGCTTTGTACATGGTAGTGCCTTGATGGGCTTTGTACATCACCCTTTTATTTTATAAATTTTAAATTCATTTTTAAATTCAATTTTATTTTAAATTCATTTTTATTTTATTTTTATTCAAAAATTTTAGTGACCTGTTTTCGCAGCTGTTTAAGCGCTGGAACACAGGTACTTGACGTTTACTTTCCTTTGAGATAAGTTACTTTCTTTGGCGTCTTATTGACAAAGAAAATGGAACTTTCACGCTTCGTTTATTGAAGTAACCTTGGTACTAGTGAGTATTCCTAGTCCCAGATGTGGTATGCAC…	8854	Picorna	Picornavirales	Dicistroviridae			ACG60668 [Pteromalus puparum small RNA-containing virus]	30	64.538	SRR1503154
Aphidius colemani picorna-like virus	Aphidius colemani		CTCTTTACAAGCGATAAAATACAGAGTTATTTTGTTTTATTTTGTTAATTTTTGTATAAAATTGACCGGTCTAATACGTATATTAGAAGATTTTGAGTATCTGAAAAGAATTCGAATCACAATATAAAGCAATTAGAAAATAGATTTCGTAATATAATAGTACTGAGTTACTAGTTATTTCTAGAACTGGATTCAAATTGCACTTCCTAATTATATTAGGAAATTTTGTTTAAAGATAGATTTACCTTTAACACATTTAAATAACGGTTATTATAGATAGAGCTGTTTATAGAACAATGCAGAATGATAGTAACCGAGATGGTGGAAGTGAGAAAAGGCGAGGATGCTTTGATATACAATCCATTACAGGAGCCAGAATATCAGGTCACGAAGGGGATG…	9296	Picorna	Picornavirales	Iflaviridae			YP_009336539 [Hubei picorna-like virus 40]	94	54.354	SRR1503155
Aphidius colemani virga-like virus	Aphidius colemani		CAACAATTGTGTAAATTGTATATCTCTCGTCGTTAATATTTATTTATTAACATGGAGAGATATTCTTACGGTGGTGATATGCCCCAAACTTCTACAGGTGATATGCCTGATCAGGCCCAAGTTGGTCAACTTTTTTCAAATATTTCTAGAAATTTTCAACACACGTTCGGTCGTGATGCTGCCGCTATAAAGCCCGTCGTTAATGATCTTTTGTTGAATATTCGTAGAGATGAAACTTTAAATCAACAAATTAGTCATGATTTTTTAGCCAGTATCAACCGTAGCAATATCGCTCGCGGTAAGCTACAAAGGGTTGAGTTAAAGACTTGTTTGACTACTCAACAACAGTCTGAACTCGAATCTATTTACCCTGAATTTAATTTTATCTATAATGGCACT…	9133	Virga	NA	Virgaviridae			AWA82269 [Saiwaicho virus]	66	39.11	SRR1503155
Chyphotes virga-like virus	Chyphotes sp.		ATAATAATGAATATAGTAAATTACGTAAAAGCGATAAAAGTATCAATGTCAATGTTTCAGTCGATGATTGGAGCAGGTTATTTGCGATGCTAATGACCAGACCTTGATATTTATTTGAAGCCCTTTAACATTTTCGAAGAAAGTGGTTCAAAGAGTTTTTATCTTTTCTGCGCTTTAGTTTATTTCGAAGAAATAAACTTATTGTGTTTCGGTGAAATACAATATTTTTACCATAGTTGGTTTAATTCAAAACCTGCGATTGTTGGAATTGAGTTTTAACTAACTTTTTATACTTTTATTCTTCCCTTTTCCCTAACCCTCTTTTCTTTTCTTTTCTTTAACTTTTTCTTAATTGCGAACTTTGTTCGTGCTTTATAAGCCCCAACGCTTTCTCAATGA…	11872	Virga	NA	Virgaviridae			AVK59480 [Nephila clavipes virus 4]	50	42.867	SRR1503156
Anisolabis maritima partiti-like virus	Anisolabis maritima	segment 1	AAATGCCGAAAAAGAGAGAGAGAAAAAATAAATAAATGTAACATCTCTAGTTGATAAATTCTTATAAAGGAAGGAGGAATTCTAGTACAAGTGGTGTGGAAGAGTGTAGTTAGGGCTAAGATGAATTCCAAATATCTTAAAGTTTTGGAGCCAGGCGAAGGTTTCCCGTACAGTTATCAGGGAGCTCGAATAGATAGGAATGCGTTATACGCTATCAACAGAGAAGACCTCTTTGGTCAGAAGTGAATATCATCGAGCGAAAATATCAATAGAGATGACCTATTTGAATATGGTGCTGAAAAAGCTACCAGACATCACTCGTATGCGTACTACGCGGTTTTCGAGATTTCTTTGGCAATGCTAAGATAATCCCTCTGACGTACGGGGCTGTCGTTGCTC…	1826	Partiti	NA	Partitiviridae			YP_009337885 [Hubei tetragnatha maxillosa virus 8]	83	43.629	SRR1552489
Chrysoperla nipponensis picorna-like virus	Chrysoperla nipponensis		TACTAATAAGAAATGGTTATTTGATTTAACTGAAACTGAGGATGGGTATGTGTTAAATGGTATAAATGATATGGTTACTCAAATTAGGGAAGTTAAATACAAACAACGTATTAATGGAATAGTACCGTTTACATTATTTGTAGATAGTTTGAAGGATCTGAAAATGCCTAAAGAAAAATGCTGTATTCCTGGTAAAACAAGAGTCTTTTCAGCCAGTCCTATAGACTTTACTCTTGATACTAGAAAATATTTTGGCAGTTTTGTAGCTTCATATACTAACGCTAGGTTTAGAGCAGAACATGCTGTAGGGATTAATGTAAATAGATTCGAATGGCATGAACTGGCTATGCATCTACTTAATAATTCTGAATGTATAATAACAGGTGATTATAAAAATTT…	1457	Picorna	Picornavirales	Iflaviridae			YP_009337046 [Shuangao insect virus 12]	84	71.324	SRR1653342
Chrysopa pallens mononega-like virus	Chrysopa pallens		ATAAAAGACTGGGAAAAATTAGAATTTTTAAAAGAATTTGAATTTGATTATCATCTTGACTATGTAGATGTTTGTGATGATAAAGCAATCAGTCCTTACTTGAATGATTTACCAACCATCTATGCTCAGGAAGTATTGGGTTACAATCCTGAAAAACCTGTTAGTAGTAGAAGAGTATTATTAGAAATTCTTAGGAAAGAAGAAATTGATATAAAGAAAATATGTGACTTAATACAAAAAAGAGAAATACCAAATAATTGGAAAATTATATTACTTCATGCTAAGGAAAGAGAGATGAAGATCAAACCAAGATTATTTGCTATGATGGTTTTAGAAATGAGACTTTATTTTTGTGTTACAGAATCAAATATATCTAAAATAATATTTCCATACTTTCCT…	961	Mononega	Mononegavirales	Lispiviridae			AXA52562 [Linepithema humile rhabdo-like virus 1]	99	51.887	SRR1653343
Chrysopa pallens narna-like virus	Chrysopa pallens		CGAATGTTGAATGCCCGGATATGAATCCTAAAAGGAAACATACCGGTCGTTTCGGATACG ACCGTCAGGTTGCTTCGCCTGATCCACAAGAAGACGTGGTGAGTGTGTGTGTTAGAAAGA ATGAGAACCCTTCTAACCTCCCCCGCCCCCGTAATATGAATCCGAAGCCTACGACGACTA ATACGAACGTTGATTTTCCTGGTCCCTATTATCTTAATAATGACCAGTCCACCCGAATGT TGAATGCCATCCATTTTGTCTATAGTCAATACGGTTTCTACTTTGTAGCCCAAAAGAAAG ATTTAATCTTTTATGAGTGGCTAGGAAGTACAAACCGTCTTGAACCATTTCTTAAATGGA AGACAGCCAACATCCTTGCAAGGTCTGTAAGTT…	2601	Narna	NA	Narnaviridae			YP_009336672 [Hubei narna-like virus 5]	85	45.747	SRR1653343
Chrysopa pallens partiti-like virus 1	Chrysopa pallens	segment 1	GTTCATCGGAAAAGCATCTGGATTTTGTCAAAGACATTTTGACGAAGTTGAAAGTCCTTACTGTCCTATTTGGGCTACTCAGAAAACTAACAATTTAGTTAGAAGTGCCGTCACACTGTCAAGTATTCGTGATGACGTTAGAAGATACAAAGGTCACAACCCACCAAGACCAAGTTGTGATGTGCTAGACGAAGCAATTCGAAAAGCAACTCGTGCGTTCAAGCTAACCATGCCTGTTCGTCCGATACATTTAAATGATATAACATCTGTACATCTAGAGAACGCCAATGCATCTCCTGGTTTACCATGGAAGAACCTTGGCTATCACACGAAGAAGGATGTTTTGAATGATCCACGCGCATTCAATACTATCCGACATTTTTGGCACAGAGTTAAAGA…	1472	Partiti	NA	Partitiviridae			APG78245 [Hubei diptera virus 19]	95	61.325	SRR1653343
Chrysopa pallens partiti-like virus 2	Chrysopa pallens	segment 1	CGCGAAACGCGGTGTATATGCTTCATGGGTGCAGTTTTCAAAAGGCCACATGAAGCACCTCACTTCTAGGAAATCTAGAGGGAGTAACTGGCTAGGCATAGACTGGAGTAGCTTCGATCAGACTGTTCCAGCATGGGTCATCAGAGATGCTTTTCGAATTTTGCGGAACCAGCTTAATTTCGATGAGTATGAGGACTGGGGTCGACCAACTGAAGAGTATACATTACCAAGGTTGTGGAACCAGATTGTGAATTACTTCATCAACACCCCTGTCATGTTACCGCATGGCGAGGTTCGTGTCAAACATTACGGCATACCGTCTGGATCATATTTTACCAATCTTATCGGTTCTGTTGTGAATGATATAGTTACCACCTATATCTGTAAGAAACTCCACAT…	581	Partiti	NA	Partitiviridae			APG78218 [Hubei partiti-like virus 48]	98	52.632	SRR1653343
Chrysopa pallens picorna-like virus 1	Chrysopa pallens		GTTATTTTTATACAAAACCCAGTTAATCTTTGAGTATTAATTGGCGATCTTGAACCTTCCCAAAGAACTTAAAGTTATTGTTGGAAAACTACTGTACCATTAGAACCAGTAGAAGAAAAACACGCAATATCTTAAGAGCATAGAGTCGAATTCAAGAAATTACAACAACGTTATAAATAATAATGGAAAATGGAAAGAACTTCCACTGTACATTTGTACGACCCAGTGGAGATGGAGTGGTTGAACTTGATTCAACTACCGGAGTCAAGACATTACGAGAGACGGGCGAGGAACACATATATGCAACTAGATTGGAATGCCTTAAAATTATATTGGAGAAAATGGCTAGCTACCCTCCCACCAGGGATGCGTTTTATAATTACGGGCATAATTATACCG…	8835	Picorna	Picornavirales	Iflaviridae			YP_009336539 [Hubei picorna-like virus 40]	97	63.877	SRR1653343
Chrysopa pallens picorna-like virus 2	Chrysopa pallens		CTCGGCATTTGATAGCTGGTTGTAAATTCACAGACATCATGTTAAACGATGGCAGATATAATACCAAGACGTCACAATGGTTCAGATGTGAACTTGTCTGGCAAGCTACAAATATTGACATTGCAATATGGCAAGTAGTCTCAAAACAATTCCAACCGTTTGCAGATATCACAAAATTCATAGGAGAGAATAAACCGCCAGATACCGCAATTAGAACAATGTTATTGGATTGTACATCAAATCCGCCTGATCGTTATTTTGGAAAGGTGTACACTAGATTAACCCCTGCTTCATATGAATTAGAAATAGGGGGTAAGAACACTATCATCAAGAGTAGTAATACGGGCATAGTCAATTACGCAGGTAGTGCATTTCCGGTGACATTAGAAGGTTCATGTG…	5433	Picorna	NA	Solinviviridae			YP_009352233 [Diabrotica virgifera virgifera virus 2]	51	24.261	SRR1653343
Chrysopa pallens solemo-like virus	Chrysopa pallens	segment 1	AATTTTTCCAATTTTTGTATTTCAGGACAGCCTCTTGAAGAAGAAAATATGACTTTAAAATTTTCTGATGATCTTATTGATCTTTCAGAAGGTGACTCTCTTTGCCATGTTGTGCAGTCGTCAGAGTCTGAAGTTTCCGAAGCTGAAAGTGAAGACTGTGTCCAATACTATAAAAATAGATATGGACATCTGATGGCAACTGATGAAATTTCACATTCGTGTGATTGGGATTCAGAGGCAGAAGACATGAGTCCGTACAGAGTCAGGTTAGATGTTGACCTGGCCTTCCTGTACGCTTACAGAAAGCAACTCCTCTTATTGTTGTTGCTTATCCCAACCATTTATGGTTCATGGGAAACTTATGTAGCGGTTCTACCATTTTTAGGATTAATCCTATTT…	3135	Solemo	NA	NA			ASY03255 [Norway luteo-like virus 2]	61	39.019	SRR1653343
Mortonagrion selenion narna-like virus	Mortonagrion selenion		GTTTACTGCAATGCGCTTCGCAATTGAGCCTAGTTTTCATGCCGACTCTCGATGTCGCATTGGCTTTGAGGAAACTAATATCCTTTGGGAATACATTAAGTTTCTCAATCGGAAGTTTAAATCCGGCCATTTGCCACATCATTATTTCATTAACAGTGATTATGAGTCCGCTACGGACCACCTCTCTCTCAAATTGTTGGAGAGTATGTGGGAAGGCTTCCTTAATGGGAATGGCGTTCCTCATAACCACCCGATACGGTTGGGCTGGGATTTATTGTTTTTTCCCAGACGATTTACCGCTACTGGTCCAATCGAAAGGCAGGCATTCAGCCACCTTGGTCTGGATCCCGATGCCGGGGTCCTACAAGAATGTGGATCCCTAATGGGAGAGCCAATGTC…	855	Narna	NA	Narnaviridae		Narnavirus	APG77272 [Wenling narna-like virus 6]	99	38.947	SRR1695262
Mortonagrion selenion permutetra-like virus	Mortonagrion selenion		GACAAATTAATGCCCAGAGGACAAAATTTGGCCTGGCCAGGGGTCCATAGTGACATAGCGGAGGCAGTTCTAGGAGAAATCCAAGTAACTGCCAATGCTTCTGCAGGAGCCCCTTATTGGAGAAATAAGGGGGAATGTATGGACCAGATTGTAGATGTTGGATTACCTCTGGTGGTTGAAGCCATCAAGAGCAATTCTCTCCAGAAATTGTGGAGAGAAAATCCCGAAATGTTTTTGTGCGAGGTGAAAAACAAACTGGACCGCTATGAGGTGGAAAAGTTGAGCACAAAAACTAGGCCTTACACGTGCATCCCTGCCCATTGGGCTTTCCTCTTTTCTATGTTGACCCAAGGGTTTCAGGAAACCCTGCATTTATTCAACAAAGAAGGAGGGAGTAAT…	2991	Permutotetra	NA	Permutotetraviridae			YP_009182196 [Daeseongdong virus 2]	90	46.923	SRR1695262
Mortonagrion selenion picorna-like virus 1	Mortonagrion selenion		GTAGCATCAACTTCTCAACAGCAAGACATTACTTCGCAGGCTGTTCAGTTAGAACAAGAAATTATTGAGAACGCCTCGCGTAATGATGACTCGATGTATAAGAAGACTGTTTCTTTCGTACGACAGTATATGCAATCAGTGAAAAATGCTTTCCATAGGAAATGGAGCGAAGCTGGTGATTCATTCACTATGACACCTGATGACTACCAAAAAGCTTATGATGGATTGCCTCCTGAACTGAGATCTCAAGTATTTTTCTACACCCCAGCCCAATACAAAACATTATGGGCTCAAGGATTTGCTGGTATTTCAGATAGAAAGCCTACGACATCCAACCTTATCATGGGTTCGGCTTTAAATCTGCCTCATGCTGAGAGATCGTTATTAGCAGCGCGTTTG…	3847	Picorna	Picornavirales	Iflaviridae			YP_009337653 [Sanxia water strider virus 21]	84	51.222	SRR1695262
Mortonagrion selenion picorna-like virus 2	Mortonagrion selenion		GTTATTTTCATTATATTTTATTTAGCCTTATATTAGGTGTGCGGAAGGGCTTTGCCCTTCCGCATGCTGAGTAGTTAGTTTTAGTATTAGTGTTAGGTTAGATTAGATTATGAAAACTTTCATGCTTTTGGTATGTCTGTTTTTAACTATTAAACAATTAAAATCCAAAAACATGAGTGTGAATGTTGTGAGTTGGATGAATCAGATATCTGTATTATACATCAAGTTGAACGTTGATGAGGCATCATAGGTGAGTGGGCCTAGGAAACCCCCACTGCGAGGAGTTTATTAACCTCTCAGTCTCCCAGTATGGGATAGCCGAGTATCGTGATCCCTATTCGTTTGGTGGATTGTATAATATGTGATGAATGAATGATGTGTGAAGTAGACCCAGGCCGA…	9001	Picorna	Picornavirales	Iflaviridae		Iflavirus	AVK80197 [Sogatella furcifera honeydew virus]	67	33.59	SRR1695262
Cuterebra austeni orthomyxo-like virus	Cuterebra austeni	segment NP	TTCACTTATAGTTGAATTTCGCTTATAGTCCAAAATTTTTGTGCAACTATAGCAGTGGACTATAAGCGTAAAGTACGTAAAGTAAAGTATAACAGAATATCATGAATATTAAGATGTATTAAAAGGTAACGATTTACTTAGACCACTAAAAGCAAAATTTTGTTATGAAACCAATATAATGGAAATTAGAATAAGCACACTTTCCTTTTTTATTGAAAGTTAAAATCAACAGAAGAAACAATTGATCCAGGACGAAGAAAAAAATTATGTTAAAGAACTACTTAGCAATAACATACCCAAAATAAACAAAACTAGAATGGCTCATTATTCAGGAAGAGAAACAACGGTACAAGATATGGAGAGTAGAACAACTATTATAAGTGATGATGAAATTCCAGG…	2683	Orthomyxo	NA	Orthomyxoviridae		Quaranjavirus	APG77879 [Jingshan Fly Virus 1]	57	54.563	SRR1695306
Cuterebra austeni orthomyxo-like virus	Cuterebra austeni	segment PB2	GTAACATACCCACGAATTACTAGAAAAATGAGTGATCAATCAAATAAAAGTATTTTATTGAAATTATGTGAGAGTATAAGAAATGCAAAAAGCCAAACAATAGACATACTCAGAGAGCAACCATTATGCAACATAAAAACAGTACAGAGGAAAGCAAAAAACATTAAAGACCCAAATCCACTATCCAGTATGATGTCAACAATAGCCACAAAATATCCTTTGTCAGTAGACATAGATAAAGCAAGAATAATAGGGATGCCAAATGAATTATTATATCAACCTGATGCTCACCAACATGGAAGAGTTTTATGCAAATTAGAGGCAATAGAATGGTACTTGAAAATAGCAAAAGTTCCTGAAAAAGATATCATAGATGTTATAAATGTATTATACCAACAG…	2427	Orthomyxo	NA	Orthomyxoviridae		Quaranjavirus	APG77877 [Jingshan Fly Virus 1]	94	57.049	SRR1695306
Cuterebra austeni orthomyxo-like virus	Cuterebra austeni	segment PB2	GCAGTAACATCCTCAAGAAAAACTAGAAAAATGAATAGCCAATCCAGACTAGAAGTATTATGTACTAATGGATCATTGTATAGTGAAGGATTTATAGAAAGATTTGGAACAACAAGTCCTCACTGGGAATCTGACAATTGGTTTCAAAGAGAAGCCTCATTAAGACACGACATGGTATGCCTACTATTATGCAATACTGAACCGAACACTGAAGAGAATGATGACAACATAATTGAATCATTAGAGCCACCAATGAAAAAAGTAAAAGTTGATGAAATAAAATCAAATATTGATTCTAAATCTAGCTCTAGTTCATCTTCAAAATCTTTTCTGTCAAGTGATATAAATGAAAGTGATTTAAGAGACATTGGGCAAGATGACAGATATAGATACATTCTT…	2241	Orthomyxo	NA	Orthomyxoviridae		Quaranjavirus	APG77898 [Jingshan Fly Virus 1]	94	63.21	SRR1695306
Cuterebra austeni orthomyxo-like virus	Cuterebra austeni	segment PB1	GTAACATCTCCAAACAAACTTAAAAATGATGAGCAATGATCCATTTGATGATATTCCAAATTCATTACTTGATGCAACTTTTAGATTAGAAAGGAAAAGAAATGATATTAAACTTCCTGAAAATGATTTCTTAAACACTCTGGGGACGATAAGCTGCCTATATTTATATGCAAATCCTCCTCCAATGGCGTATGGAACTCCAGCACCCAAAATAGCAGAAACAGTACTTAGGGCAAATGAATTTAATACAAAGAAAAATAATAAGACTGTTCAAATAAACAAATATAAAATTGATAATCCAGTCTGGGAAAATGAAGGACTTTTCCCATATGATGAAGTTAGCTCTAATTGGCATCCCGGGGAAGTACATAAAATGTCTAAGAAATTTCTTAGTGAAAA…	2426	Orthomyxo	NA	Orthomyxoviridae		Quaranjavirus	AJG39084 [Jingshan Fly Virus 1]	95	70.947	SRR1695306
Cuterebra austeni picorna-like virus	Cuterebra austeni		CAGGGTTAATTCCTGCACGGTTATGGTATGGGTTTTTCAATGACATTTTAGGAATATATTACCATGTTTCGATTTGAAAGTAGATTCATTGGTAGTAAAGTACTTGTGTTATCGTTTGCTGTATACCTAATTTATATTTATTTAAAGCTGTTCGTTTTCCATACAATGTAGACCTTGCGCTTTGTCCCATGCTTATTCTTTTGTTTTTCTTGAATGTATTGACGTAGCTTATTTCTTTTTATGGTGACGAATAAGTTTAGTATAATTGGAGTATGATTATTTACTATAGTTTTACAGTAGGTCTACTGTCGCTATTGCAAGTTAGGGCCCTGGTAATTTGGAGAGTGGGGCTACTATGGTGACCGAAGAATGGATGTTACAAAGTTATAAATCATATAC…	9816	Picorna	Picornavirales	Iflaviridae			AMO03216 [Kinkell virus]	62	42.602	SRR1695306
Cuterebra austeni reo-like virus	Cuterebra austeni	segment 1	TATGATGTATCGTTTCTACAGTGTTAAAGTTCGTAAACAACTAGAATCGTTATCTAAAAACATGGGAGCTGATCCCCGTGTTCTTAGTTGGTTCGACCGTTTATGGACGGATGCTGAGACTATGTTATTCGATCCTCCGATAACTGTGTTAGGTACAGAGTATTCTTTATGGTTTGCTTCTAGAATGAACTGGTCTGATAATATAATGTATTCTATTTGTGAAAAGTTTAAGATTTCACCTGATTATCTGTTATATAAACGAATAGAAAAATATGGTAAAGTAATGATTTTTAATATACGTGATGAATTTATGGATACGGTGTTAATTGATGAAACAGCTCCTTATCATGAATTAATGATTGGGAGAGCTAAAAGAGAAACGCAAGTGTTCGGTTCTAT…	4009	Reo	NA	Reoviridae	Sedoreovirinae	Orbivirus	ASU43982 [Anopheles hinesorum orbivirus]	99	63.967	SRR1695306
Cuterebra austeni toti-like virus	Cuterebra austeni		AGGGGAACAAGAAGTGGCGGAAAGGAGAGACAACTAGCAAGGATAGATGACATACACACAAATACACTACACCATCCACACACAGATACACTTTTACCCACCATTCACGAAACACAAACAATAGACCCAAACACGCTAGGTAAATGGAGGATAATGTTTAGCGACATTCCGGGTATGAAGAGTCAATACCCGATGGCACAACTGGGGCTGCCCAGTACCGTTCAGAGTGAGTACGGATCTATCGTGGACAACAGGTTCATTAGTTCAATTGAGATTGTTACGACTGGCCTGAGGCGTCGCCCACGGGGTCTGGAATCACTCATTCGGTACCGAGCAAACGTCCCGAAGCACTGGCCATGCGATCAGGAAGTATCCTGTTCCCTACCGCTATACATTTAC…	6310	Toti	NA	Totiviridae			AWA82248 [Larkfield virus]	36	41.656	SRR1695306
Calliphora vomitoria tombus-like virus	Calliphora vomitoria		GGCATCGTCAAACCTGGTAGCTGCCGTCACTCGGCTGTGACATAGATGGGGCATAACATCTGCCGCGTGCTGAGCCACGTAGGACTAACCACCCTGAACGGCCACGCTGCTCTGCGATACGAGCTAAACCATGAAAAGTCAGCATACGAATAATCTATAGATAGGACCTGGCCGCATAACCATGGAACCAAACGATCAAAATGCGAATAACCAACGGGCAGAGCAACCCAACAATGCTCCAAATGCGAACAACAATGTGCGGGCTGAGCAACCCAATAATGCTCCAAATCAAAATAGGCGACCCTCCCCGGAAGTAGAGGATGCCGCCGATGACGCGTCAGATGTGTTTGAAGAGGCCATATCTGAGGCGGGATTCGGTGGAGAATTGAGAGCCCTAAG…	2477	Tombus	NA	Tombusviridae			AMO03231 [Tartou virus]	56	59.14	SRR1695328
Episyrphus balteatus solemo-like virus	Episyrphus balteatus	segment 1	GTAGTCTCCGATCCCTTGAAGATTTTTATTAAGCAAGAACCTCACAAACGGAAAAAATTGGAAGAGAATCGTCTACGATTGATTATGAGTGTTTCACTCATTGACTCTCTGGTAGACCGTATCCTTTTCATGAAACTTATGTATAAAGTGGTTCATAAATACCATGAAACGGGTATCATGATAGGGTGGTCTCCCGTTAGAGGGGGCTATCGGTTGTTAGAGAGTAAGTTCCGCGGGAAAACACTTTCCATGGATCGTAAATCGTGGGATTGGTCCGTTCCTCATTGGCTGTTGCTATCGGTGCGGGATGTTATCAAGGAACTGTCTAGTGATGCACCACCTTGGTGGTTGAAAGCGGTGGACTCTAGGTTTTCCGCGCTGTTTGAGAATCCCAAATTC…	995	Solemo	NA	NA			YP_009330098 [Hubei sobemo-like virus 13]	90	60.333	SRR1695341
Eristalis pertinax bunya-like virus	Eristalis pertinax	segment L	CGCAGAGAACAAATAAATTAACTAAAGAAATGGATACAATAACTAAATATGTTGGTCGGG TAGACCGCGAAAGGAACTATATCAGGCAAGCAGAAGAAACTATAGATAACATGACAGTTG TTACACTAACTCATGCATGTATCAAGATGTTGGTCAAAGATATAGCTATTGAGATGCCAC CAGATGAGGCTGTACAAATATACTTGAGTGCCAGATCAAACAGGCATAACAATTGGTGCG ATTATCTAACTTATAATACTAGCATGGAAGGGTACAAGGTACATGATACAGCTATTAAAG AATTTGTTAAGAATGTCCTCAAGCGGGATGACATTGTGCCGGTCGATATCCAAAACAAAA CTCCAGATATATTAACACTTGATGTAACCAATA…	6388	Bunya	Bunyavirales	Phasmaviridae		Orthophasmavirus	APG79294 [Hubei diptera virus 6]	85	97.824	SRR1695342
Ferdinandea cuprea bunya-like virus	Ferdinandea cuprea	segment S	CAGCAGCAGCACGCAGAGGGTTTTTATAAATGTTTGTCAATCTTTCATTAATAATCAACAAAGAAAATAGTTCAAAAGTTTACTATACCATAACGTCTGTTAGCGAAGTTAGTTATACTTGTGAGTACACACATTGCTATTGTAAAGTTGTTTACCCTAAGCCATTCACTAGCTTAGACTCAACCGGACATTACACTGTTCATATAGCTAGCACAAGCCGAAGGTCTTTTCAATATAACGGCTGTATAGAAAAGAAAGAGGACATTATTTATATTTCAAATTCAATATCCAACAACTATAGTAGCACTTTTGAGCAAGTATATCATAGTCTATTACATTGCTTCAATGGCTTCAGCAGGGAGACAGGGTGTCCAGTTTACCACTGTTGAAAATATGGAG…	2180	Bunya	Bunyavirales	Phasmaviridae		Orthophasmavirus	APG79295 [Hubei diptera virus 6]	45	46.884	SRR1695345
Ferdinandea cuprea bunya-like virus	Ferdinandea cuprea	segment M	TGTAACATAACAGTAAACGGACAGCAGCACGCAGAGGATATAATTCATAAAAAATACTATTAACTCTGAATATTAAAGAATTAAAATGAATGTTATAATATATATCTTTTTACTGGGTATCTCATACTCCAGTTGTGATTTTAGTGTGACAGATGGTCTTATCAGGACAAATGGGGAGAAGGGCTGTAACATAACAGTAAACGGACAAGTAACACAGACAACTGGTGACACATTTTTACCAGGATTACACTTTGGGTTGATTTTGTATAGATGCAAAAATGTTACTGGGATGATAGTTTCTAAACTGTCATGTAAAGATTGTGGTATTTTCTGTAACTACAATGAAATGATAGAAGGTTGTAAGCAATACTGGGTTCCATTCGGGATTGGTGTTATTTG…	2270	Bunya	Bunyavirales	Phasmaviridae		Orthophasmavirus	YP_009305131 [Wuhan mosquito virus 1]	94	41.408	SRR1695345
Ferdinandea cuprea bunya-like virus	Ferdinandea cuprea	segment L	AACGTGGATAAGATGTCAAATTGGGCTAATGCTGGGCATAAGTTAGTGTCCACTAGCTCTTACCTGCTTTCTAAATGTGATGCACTTGTCCAAATAAAGGACCGGGTGGTAGGTATACTAACACACCTAGTCTTAGACGTGCATCAAAAAACATCTGAGTTTTTGGACCTATTAAAGTACATATCATTTATGCCATTCTCAGACATTAGCAGACTACCTGAATTAATAAAAGACAAGCTAGATTTGCTAATCAAGACTAAGTTTGATGCATGGATGATATGGAACTTAAGACAATTTATATCTGAACTAGCTAAAACAGATAGACTTGAGGCAGTGAAGCCTAAGCTTAAAACTTTCAATACACATGTTGTCCCTGACAGTTTAGGAATTAAACTTAAG…	2639	Bunya	Bunyavirales	Phasmaviridae		Orthophasmavirus	APG79294 [Hubei diptera virus 6]	99	69.283	SRR1695345
Heteropsilopus ingenuus bunya-like virus	Heteropsilopus ingenuus	segment L	TGCTTTGAAAAATTAATTGATTCTGACTTTTACCCTATTTTAATAAGAGATTTTAAAAAAGAACATAAAAAGATAAGTAATAATGATTCAGAACAAATGGAAAAAACATATTTCAAAATATTAGAAAAATTTGACATTAGAAATGATTCAATTTTATTTAACTCATCTTTTTCAAAATTAGTGCACTTGTTAATGTTAGATGTTACAGTAGATTATATAAATGATTGGCTTGATGGGAAATTTGATCAATCAGGAGGATTCTCAGATGTTATCATTGGAATAATATTAAAAGATGATAAGGTGTGGTGTAATTATATACTCTCAACAGTTTCCATTGGATTAGGAATAAGCAATACAAATGTTAAACAGGAAATTGAAAATATTACTCTTTCTGACAGA…	1924	Bunya	Bunyavirales	Arenaviridae		Reptarenavirus	YP_009345128 [Hubei myriapoda virus 5]	69	39.884	SRR1695350
Heteropsilopus ingenuus permutetra-like virus	Heteropsilopus ingenuus		GGAAAATTTAGAAAAATTTATAAGAACTTCAATTTTATGCAAGTATGGATTCGTCAAACCCAATTTTTGTAAACGAAAGAGTGAGTTTTGAGCAAATGAGCTCCCAACAAATTGATTTGAAGAGACAAGACTATAAACACCTTGTTCAACTAGTGAAAGAAGGAAAGAGAGTCCTAGCCCCAGAAAAACCCGGGCGAATTGACCAGGAAGTGGAGAAAAGTACGTTAATAAATATAACGAATTCTGCAGCAGTACCTGTAGAACCTGGCCAAGTTGTATTAGAAGAAGGCCAAATTCAAAAGAAGATACAACTTGGGGATTATCCTCACAGGATTTTTAAACCGGCCTTGAGAGATCCTGAAATCATTAGGTATATTCTAGCTAGAGCACCTGAGCTAG…	4146	Permutotetra	NA	Permutotetraviridae			AOC55067 [Defiwi virus]	61	34.514	SRR1695350
Heteropsilopus ingenuus picorna-like virus 1	Heteropsilopus ingenuus		CTAAAATCAATAGCTTTTCTTGTCTTGGTGTAGATGCGACATCACCAGATTGGAATTCACTTTATGTGAATTTGCGTGATACTGGATCACATGGTGTTGATCTTGACTTCTTTAAATATGATCGAACAGCAGTTACTTGGCAATTAGCTTATCAAGTAGTTAAATCAATTAATGCATGGTATAATGATGATTTAGAAAATCAAAGAGCTAGAATCATTGCTTTTGAAGATATGATATTTTCTTATGCTCTTATTAACAAAGTGCTCACACGGAAGAGACGAGGAAATCCTTCTGGAAATCCTCTGACCACGGAGTTGAACAACTGTGTTAACTATCTTATGCTTTGTATGGTTTATCTACTTGTAGCTAAGCAATGCAAACCCACGGAATACGGAATTA…	3855	Picorna	Picornavirales	NA			YP_009337697 [Hubei picorna-like virus 78]	65	62.238	SRR1695350
Heteropsilopus ingenuus picorna-like virus 2	Heteropsilopus ingenuus		CGTTGGCGTAGCAGTCAACAGTCCAGAGTGGACAAATTTTTACAAATACTTATTTTCTGACTACCAAAATGCGTTTGATGGTGATTATACTTCCTTTGGAGATATTCTCCCAACGCAAGTAATTAAGGAGGTTGGTAAAATAATTCGCGCGTGGTATCGAAAAGTTTATAATCTTAAGAAAGGGTGTCAGTCTGATAAGTATCGTAAAATTTTGTGGAAGGAAATGATGTATGCAGGACGTTTAACCTTCAATCTTATTTCCCAATTGTGTAGAGGTATACCATCGGGCTTTCAACTTACAGTTGAGGCAAATTCAATGGGAAATTCAATCCTTCAAAGGGCATTGTACATTTTATTATCACCAGATCAATCGAAATTTAATATTTCGTCCTTTAGTTA…	2289	Picorna	Picornavirales	Iflaviridae			YP_009336542 [Hubei tick virus 2]	35	32.714	SRR1695350
Heteropsilopus ingenuus picorna-like virus 3	Heteropsilopus ingenuus		CGGAGACCTTCTGGAGTGGGGGGCAAATCATGGCTTTTTGACGTAGTAGAGACTTTGCCAAATGGTAAAAGAATTTACGCGCCAAAACCGTGGTTTCAGAATGAGATAGAATTGGCTGAGAAACACCTTTTTAAGACCGGTGAGGCTTTAGATTGTGTGTGGAAAGATGCGCTTAAGGATGAGCGCACTAAATTGAAGAAAGTAGCCGAAGCTGATACCAGGGAGTTTAATGTAATTAACACACTCTGGCTAATAATAGTTAAAAAATATTATGCTTCGCTTCAAACGCTTGTTGCCGCTTTAAAGGAGAGATATCATAGTAGTATCAGCGTCAACATGTATGGACCAGACGTTACCAACATGATCCGGTATATGCGTCAAGCAGATCATTTCTTTGCA…	1317	Picorna	Picornavirales	NA			NP_734463 [Rice tungro spherical virus]	92	25.06	SRR1695350
Lonchoptera bifurcata picorna-like virus 1	Lonchoptera bifurcata		CTTCGTGCTAAGGGAGAAAAGTTAATCTGTGGTGATTATACTGCCTTTGGTCCGACCTTGGACCCCAATGCTGTTGAAGCACTAGGCGATCTTGTGAACGCTTGGTATGATCAGCATTGTTCGTCCAACACTGAAGAAAACAATCGAATCAGGAAAGACCTGCTCAGCGATGGTGCTAACGCACTTCACTTGGCTTATGACCTTTTCTATTTCACACTCGGTGGAAGTCCTTCTGGATCTCCACTAACTGTCATCATAAACACGTACGTAAACTTGCGCTATATGTGTCGTGCATGGCTTTCTCTAACGAGGAATCATGTACACATTAATACCCTGAGTGCGTTCCGTGATCTTGTGGCGATGGTGGCTTATGGTGATGACATCATAATGGCAACTAAT…	838	Picorna	Picornavirales	Iflaviridae		Iflavirus	YP_009337653 [Sanxia water strider virus 21]	95	39.194	SRR1695357
Lonchoptera bifurcata picorna-like virus 2	Lonchoptera bifurcata		AAATCCTGCATTTACGGGATGTTGAGTGAACCAATCACAAAACCTGCTTATTTGACTAAA ACTCGTTTGCCAAATGGAGAGATGGTGGACCCACTGATGAAAGGATTGAAGAAGTGTGGG GTTGATACAGCTGTCTTAGATGAGGAAGTTGTAGCCTCGGCTGCATTGGACGTGAGACAA GCTGTTCTAACAACATACAACTCGATGTTAAACCCAAAAAAATACCAACGATTTTTGACC TACGAAGAAGCTATCCGCGGAACGGGAGATGACGATTTCATGAGAGGAATCGCCCGCCAG ACTTCTCCTGGTTTCAGATATTCGCAAGAAAGAATAAAACCGGGTAAGCAAGACTGGATG GGTGCAGGAGAAGAATATGATTTTACGTCAGAA…	4533	Picorna	Picornavirales	Dicistroviridae		Cripavirus	AIY53986 [Nilaparvata lugens C virus]	59	83.929	SRR1695357
Lonchoptera bifurcata picorna-like virus 3	Lonchoptera bifurcata		AATGATAAAACTCAGATTATAAGAAATGTTGGTAGCCAAGAAAAGCCTTATTATGCACTAGCAGAAACGATAGCAGCGCAGGAAGTTTATTCCTTATATAAGGAGGCGGTTTCTTGTATTCAAGAAGGAGTGCCACCATTGATGGTAGCACGTGACTGTCCAAAAGTTGAGTTGCTTCCTACGAATAAGGTTAAGAATGGAAAAGTGAGGTTGTTTAACGAACTTGATTTGCATTATAATATGATGCTAAAGGCTTTCTTTGGAAAAGCTTTAGAACAAGTTCTATTGAAACATGTTACAACCCCATATAAGATAGGAATGAATCCCTATATAGAGGCTACAATTGATATGATGAGGTTTAATTGCTTTGATGGCCCTATAATGTGTACTGATGTATCT…	4450	Picorna	Picornavirales	NA			AWK77930 [Thika virus]	89	34.895	SRR1695357
Lonchoptera bifurcata picorna-like virus 4	Lonchoptera bifurcata		GAACCAGTTAAGGAAGCTGCTGGTGATATGAGTTTGATGCATTTAATGCCCAAGCTCGTTTCGTCAATGTATTCCATAACAGTTCGCAGTGGAAACACTACGGATAAGGTTAATGGTTTTTTTGTTAAAGGTAGAATCTTTGTTTGCAATTCTCACGTGTTTGATAACGTGAAGGCAAGTGGTGATAGTTACACCATCGATCTCGAAGGAGTGAGAACTTCTTATAAAGGGATTGAGAGTGGATCTGTCACTATTTGGAATTTGACTCACGATGGACAGGAAGATAACCGACCGTACGATGTTTCATTTGTTGAATTTTCGAAAGCTATTAAAGAACATGTTGATGTTTCATCACATCTTATAGCTAAAGAATCTATTTCACAACTGAAGGGTTGTAAG…	3426	Picorna	Picornavirales	Dicistroviridae			YP_009333432 [Beihai picorna-like virus 77]	67	40.858	SRR1695357
Melanostoma scalare picorna-like virus	Melanostoma scalare		ATGTATATTCAAAGAATTTTACAATGCAAATGTGATGCCACAAACTGGTGAAGTTATGTGTAATCCCACAATATCATCTTTATCTTCACTAAATAATGGTTTACGACTATTTGGTGAGAGATTTATTGACCTGAAAGATTATTGTCGTAGATATCAATTGTATGGCCAAGCTACTATGTATAGAGCATCTAGTACTGGACAGGGTAGTCAGAGAGTTACTTTGCGTGTACCGGTTACACCTATTGGCTTAAATACTCAAGATCCATTACATAATGGTACGCCTTTAAGTATATTGGGTGAAGGATTAATTCCAATGATAGCATCTGGATTTAGGTTTTATAGGGGAGCTATTCGATTCAAAATTATCATAACAAATATCAATGGTAGAAATAAGGAAGG…	6073	Picorna	Picornavirales	Iflaviridae			AMO03216 [Kinkell virus]	95	46.177	SRR1695362
Melanostoma scalare toti-like virus	Melanostoma scalare		CCGATCTCCCGTTGGGGCCCACAGACTGACTCGACGTACCCAGCGGCGCTACCCTGGGGTACACCCATCGATTACAACTACTTGGGAGGTCCAGTAGCACAAGTTATACTGTGTGACTACTTAAACTCATGGATTGGTAGTATAGCAACAAATGACGTAACCACTATGTTGGGAGGGTTGTGTTCCCAATTTGGGATATCACACACTGTGCTGGCAGCATGGGACTTACATGTAGCCATGACCCAACGGTTCCCACCCCTATTGTCCGGCCAAAAATCACCTCTGTCAGAAATCCCCAACCCAGCATCAAACCCGATAACAATACCATCAAAGGATGAGGACCCTATCAAAACCCCCGCTGTTGAACAGGTGCAACCAAAGGATGTACAGGAACAATAC…	4375	Toti	NA	Totiviridae			YP_009336825 [Hubei diptera virus 22]	53	51.341	SRR1695362
Meroplius fasciculatus flavi-like virus	Meroplius fasciculatus		ATTTGCAGACAACATAGAGGACTTAATAACCATAGGGGTGGTAATCGCTTCCTACATCGTATCACCAACTACCGTTATTAGCTCAGCCATCTTTTTAGCGTATAGTTCCATTACACAGTGGATATCTGGCGACGACATCACCTTACTGGCAAATGCCAAAGAAGCTGCAGTTCAGGGTGCCGGTTGTCCAGTTTGGATGGCTTGTATGGTAGTTTTGGTTGATATAGTTGCCAACTTCACGGGAAGCAAGCCAACAGCGGAGGGTCAGAAAAACAGTCTTGTTGCGTATGCGTCACTCGCAAGTTTGGCATCCAGTGGTACATACTTATTTTCGTGCGTTAAGGAGGTCAACGCAAATACTGCAATTGGGTATATTGCTGATGCACTCAAGAGATGCTA…	5874	Flavi	NA	Flaviviridae			YP_009179221 [Bole tick virus 4]	37	33.375	SRR1695364
Nephrocerus atrapilus virga-like virus	Nephrocerus atrapilus		GTGTTGTTTTGGGGGTATTTTGTTTATCAATATTTTTACCACCTTCCCGTTACAAAGTTTTAAATAAATTTTTAGAAATTGATTTTTCAAAATATGATAAAAGTCAGGGGTTAGTAATTTTAATTTTTGAAATATTATTAATGGAATTAATGGGAGTACCACCACTTTATTTACGTTTATGGATAGTTATGCATAAATTAACATATTTAGTAGATAAAGCCAATTCTTTCTCAGCTGTTGTAGAGTACCAACGGAAATCAGGTGATGCAGGTACTTGGCGTTTAAACACAGTTGTACAATTGGCTTTGCTTAATAGGGTTTTTTCATTATATAAATTTATAAAATCTGGTAATTGCGTAGCTTGTTTTTCAGGAGACGATTCGTTAATATTTCTTAAAG…	517	Virga	NA	Virgaviridae			YP_009388601 [Aedes camptorhynchus negev-like virus]	92	63.291	SRR1695371
Ortholfersia macleayi picorna-like virus	Ortholfersia macleayi		ATAGAAAGGAGACCAGGAATTACATATTTCGAATGTGTAAAGGAGTTTATCGTTGGCGAGCATCAACGTTATCATGCTCGAGAAGAGTTGTCTTATCGACATAGATGTCAGAGTATTCAAAATCTGATTAATCGTACTGACAACTCTGGTGGTTTCGATGAAGCCCTCCGCAAGTATAAAACTGCTATTGCGGATGCTTATAGTAAACACTATAAGAAGCCAGATTTCTCTCCGGAGTTTGATGGCTGGCTTAAAGAATGCCGCCAAGCTGCGACCTATCCTCAGGACCGCGAGAAGGAAGAGAAGCCTTCACAGCCTGAGGTGGTCGATTATAATGAGGCCGAAGGGCAGATGGATGCAGGAACTTGCACCCCTGGTTATTTTGCTATAGCCAGTGAT…	4308	Picorna	Picornavirales	Iflaviridae			YP_009342321 [Wuhan insect virus 13]	85	54.907	SRR1695374
Ortholfersia macleayi toti-like virus	Ortholfersia macleayi		GAAAGGAATACAACGTGGCATCCACAAATAGATTTAATATCGTAGAAAAAGACGCTGTCAGCTTCAGGGCAAGAAGGGTCCTGGACAGGATGATTAGCAGGGTCATGAACATGAAGTGCAATGTGAAGAACCTGTTTAATGAAATGTTGGGTAGCCTCACTACGGGGGACGTAGATTGGGGCGAAATCCACGACATAACGTCGGTGCTCGTGACTAGATTCCCCGTCCGACCTCAGTGTAAGGCGGAAAAAAATTCAGAAGGATCGGGGAGGAGGAATGTGCTAACGCTTCCTCTGAAGTGCTCTAAGATGATGGAGGAGAGCGAATATTATTCGGGGACGCTAGAAACGACGGTAAACAGGCTGAGCGTTCATGGTCATCTGGAGGCCGTAACTTGTT…	4175	Toti	NA	Totiviridae			APG75999 [Hubei toti-like virus 23]	57	46.442	SRR1695374
Pipiza noctiluca mononega-like virus	Pipiza noctiluca		CGGAGTACATGAAAAAGAAAGAGAAATATCAATTAATCCTAGATTTTTTGGAATGTTACCTCTGGAAAAACGCCTTTATGTTGTACTAACTGAAGCTTTAATTGCAGATAATATCCTGCCATATTTCCCTGAGATTACAATGACGTTTGATGCTATATCCCTGATGACCCAAATACACAATCAAACGAGGAAACTCCACATGAATGTTCCTTCTGTTGATAAAGTAACAATTGTAAATACTGACTTCAATAAATGGAATTCTCATATGAGGGATGATGAAATTAGGTTCTTATTTCGCGATTTTGACCATCTTTTCGGATTGACTAATTGTTTCCAAAGAACACATGAAATGTTCAATACATCCCAACTTTACTTGGCCAATGGGGTGTTAATTCCAAA…	735	Mononega	Mononegavirales	NA			AVP26977 [Grenada mosquito rhabdovirus 1]	99	56.557	SRR1695381
Pipiza noctiluca tymo-like virus	Pipiza noctiluca		CGACGCCGTCATCCTCCTCCTCGGCCCCGTCAAGAAATACCAACAGATCTTCGACCGCGCCGACCGCCCCGACAACATCTATGTCCACGCCGGCCACACCCCCTTCGAACTCAGCCACTGGTGCCAGCAACACCTCACCCACTCCACCCACATCGCCAACGACTACACTGCCTTCGACCAATCGCAACACGGCGAAGCCGTTGTCCTCGAAAGGAAGAAGATGGAACGTCTTGCCATCCCAGACCATCTCATCCAACTCCATGTCCACCTCAAAACCAACGTCGAGACCCAGTTCGGCCCACTCTCCTGCATGCGCCTCACCGGCGAACCAGGGACCTACGACGACAACACCGACTACAATCTCGCCGTCATCTTCTCCGAGTACTCCATCACCACCCA…	510	Tymo	Tymovirales	Tymoviridae		Marafivirus	ATJ00054 [Medicago sativa marafivirus 1]	99	82.249	SRR1695381
Sapromyza sciomyzina picorna-like virus	Sapromyza sciomyzina		GAGACTGATAGTGCCGTTACGGGATTTCTGTCATTAATCTGTGGAGGATTATGCACTTTGTTTGGTTTCAAGAATGATAATCTACGCTATAAGAGTCCTTCGGATAGTTTATTTAAGAATATTGATAAGGGTATGAGAATGAGTAATGTTTGCTTTCAATTTTTTAGAAATTTATTGTCTGTTATAGGTGATATGAAAACATGGATTGTGGCTCATGTATATCCTGGATTAAATTCAGCAGAAATTCTTATGGAAGGTAGAAATATTATTGAAAAATGGGTAGTTTATTCGCAAGATTTGTTTGATCCTATGTTAGCACAAAATATTAAGTATGATCGTAAAATGCAAATGAAACTTTTAGATTGTTATGCTTTTGGTAAAATTTTACGTGTTAAAGCG…	4811	Picorna	Picornavirales	Iflaviridae		Iflavirus	YP_009026409 [Heliconius erato iflavirus]	97	62.508	SRR1695389
Syritta pipiens bunya-like virus	Syritta pipiens	segment S	ATGTTCTTAGTCTCTTCCAAGATGAAAAGGCATTTGTCCAGGAGTTGATTAGTGAATTCATATATGTTGGTTTTGATGTGCTCTCATTCGTATCAGCCCTTCGGTCATGTCAGAATGATGCTGATGCATTTAAGAAGGATCTTGTCAAAATGATTATTCTGTTTTTATCTAGGGGAAATTCTGTGACTAACATGAAGAAGAGAATGGGCCCTGCAGGTCGAGCAACATTGGAATCCTTGATTAGCACCTACTCCATCAAACCTAAAGTTGGTGATAGTACTAGTCCAAATGTGGTTACATTGGCTAGAGTTGCTACCAGCTTTACTTTTGTTACAGCCAAGATCTTGGACAGCACTGATTTGTCTCTTCCCTATAACATCATTGTTGATTTTGCTACTT…	615	Bunya	Bunyavirales	Phenuiviridae			YP_009330280 [Hubei diptera virus 4]	85	74.713	SRR1695397
Syritta pipiens bunya-like virus	Syritta pipiens	segment M	AAGGAAATTATTTGATAACTATGGTTCAAGATTCTAAAGATATTAGAGGGTATGAGTGTGTATCAGGTGATGGTTTGGTAGAATCAAGCACTAGTTGCAAGGGTGATAAGGCATTTGTTAAGGCTTTTGGAGCTGGAAACTTGGATTGCTATTGTAAGCTTAATAATAATTGGCATGATCTGGTTTTTAAGAATTCAGATGGAATTTCATATATTGATGCTTGGATTGCCTTCACATGGACTGTAGAACTAGATTCAAAAACAACTGAAAACCTGAGTTGCACAGATTGTGAATTTAAATGTTCAAAAGGTCTAATTAATTATTATGTTAAAAAATATATTAACCTAATGAAAATCTGTTATCTAGACCATTGTATTCTGAAAGATATTGCAACTCCTC…	2653	Bunya	Bunyavirales	Phenuiviridae			YP_009330278 [Hubei diptera virus 5]	88	66.581	SRR1695397
Syritta pipiens bunya-like virus	Syritta pipiens	segment L	TCAACAACTGCATAACCGCCATCTATAGCTGTTAGGAAGTCTGGAGTCATCCTAGAACATGGATTTGCCACTACTAGAGGATCTGCTCTAACTGCTTATATGGAGAAGATCAATAAGTATACAGTTGCTATAGAATCTATACTTTCCACTTATAATGATGGTAAGATGGTAGAAGATAAAATTGGGATAGTTCTTTTTGTGATTGTTGTTAGCCAAACTGAAATAGTAACAAACATCTCACTAAGTCAATTAATTAAAGATGAGTTATGTTATAGATATAAGATGGCTATTGCTATCAATTCTGGACTGAGGCAAGAAGGAATAATTTCTGCAGATTTCAATGAGCAAGATGATTTATTATTGAAGAAGATGAAACAATTTTTCCATAGATTCAATAAT…	5840	Bunya	Bunyavirales	Phenuiviridae		Phasivirus	YP_009330277 [Hubei diptera virus 5]	86	69.001	SRR1695397
Syritta pipiens partiti-like virus	Syritta pipiens	segment 2	GCTACCGCTGCCGCTGCTGAGCTCAACAGGCTCGCTACTGCTGCCCCCGTTCCTCCCGGTAACCCCGGAAAAGAAGCTACTGACTCCCAAGGAGTTAGAAAATATGATGCTGAAGATGTTAAGTCCCACGGACTTGACCCCAAGGCTCTCAAGAAGCGGTCCAAGACTGCCCCCAAGAGCTTTCAATCTCCTGTCGCTAAGACAGAAATCCCTGTCAATGACATGCGCCTCATCTGCTCAACTCTTCCCTTTCGTGACGTCCGTCACCCTACCCCGAACTACTTCATCCCCTGCTTTGGCATGATGTATCACATCCTTGCCATTATGAATGATAAAGTCTGCGCCTGCCGCCCCTATGCCGAGAACGGCTCTGTGAATGACTGGATCCCTCAGGTTTCA…	621	Partiti	NA	Partitiviridae			CDF65975 [uncultured partitivirus]	77	55.975	SRR1695397
Syritta pipiens partiti-like virus	Syritta pipiens	segment 1	ATCCTTTTTTCGTCTTTCTCTCGGATATTTAATGAAAGAGAATAAAGTAGAGTTTGAAAATCCACGGTGTGGTACGCGCTTTAGATTTGGCATGAATGTTAAATTTAGAGGTCGCGGATCGGGCTTCTCTGTAGACATGCGACCTGCACGTGTCGATCGGTTAGCCCTGGAAGTTGCTAGAAACGAGTTCGGTCCCTTGGTCGATGACTTGATGGATGTTTACCAACGTAGCCCTATGTCAACTGAGAACTTGATGCAGGACCTTATTGGATATGAGCGAAGGCACAAGCCTCGCGTTTGCGACCCTGTTTATGATTTAGTTTTGGAGACCGTTAGAGATGACTTCTCCGGTTTGAAGGTCGTTCCTTACGACTATAATAAGGTTTTTTCCTTACCCGA…	1728	Partiti	NA	Partitiviridae			APG78230 [Hubei partiti-like virus 7]	94	65.129	SRR1695397
Zacompsia fulva picorna-like virus	Zacompsia fulva		GTTGGCCTGAATCAGTACTCGTTTGATATGCAAATTATCTATGATTACTTGACTGAGGTTGGTGAGAATTTCATCGCAGGAGATTTTCAAGGCTGGGACAAGAGAATGAATGCCTATATACAAAAGAAAGTGTATAGGGGTATTACTTCTACTTGTGCTAGCCTTATAAATCCATTGAGTCATGATATTCTTTACAATCATCAGGTTAAGGCCCCAGTAATGGTTGAGAGATTTCTTCTTTGGTTTCATAATACGCAATTCTCTGGATGCTTCTTTACGACGCCCCTAAACTGTATTGTGCACGAAGCTAAGCTGCGTTACATTTTCAGTATTATCTGCCCGACGTTAGATTTTGATCAACACGTGAGAGCAAAGATACTTGGAGATGACCATTACTAC…	2682	Picorna	Picornavirales	Posa-like			APQ44493 [Basavirus sp.]	99	66.221	SRR1695403
Amata phegea mononega-like virus 1	Amata phegea		AGCGGAACGTGTTGCACAGATGGCATCTCAAGAGGCCTATGAGCATTTCTATCGTATTGAAGTGGTATGGTACATGGTGGGTTCCCTATTGACACCCTGTTCGCTGCACTGGCCATTACATGGACACGGGCTGTGGACACCGTGTCTCAGCAACCTGAGCCATGGCAAATATTACACATAGGGAAAGTTCCGGTAATCTTCGATGCCGAACTATGCATTGTCAAGGTCACCACCAACACTTGTTTTTTCATTCCTTACACCCTGATTTTGTGCTTTGCCGACATGTGCTCATCCTGGTTTGCTGTAGATAACTATAGTGCAATATATGACAACAAGTATCCAGGGTATTCTTTACAATATGAAGTTAGGATGCAGCTGAGAGACACCATGGACCTTTTT…	4476	Mononega	Mononegavirales	NA			ANQ45640 [Orinoco virus]	75	38.743	SRR1695411
Amata phegea mononega-like virus 2	Amata phegea		CAACTTACCAAGACACTGAATCAGATGAGTAGTCCAGGGTCTGGATATGTATATATAAATATAATTATAGACTTCGCATCCTGGTGCACGCATTTCAGGGCAGAAATCACCTCTCCTCTCTTTGGCAGTCTAGATAGGCTTTTCGGACTTACCAATGTCTATAGCTTTACTCACACATTTCCACTGATAGCCACTCTGTTGTTCTTGGATAGATACACTCCTCCTGCACAAGATCTGCAAGGGGATCCCGTGGATGGTCCGAGATGTGTAAAAGGTCCCGAGGCCTGGTTAGAGGGATTAAGACAAAAGGGGTGGACTTTAGCTACCATCATGCTGATACTTAGAGCAGCCTATATGTGTGACACCACAGCCACACTCCTGGGTCAAGGAGACAATCAA…	569	Mononega	Mononegavirales	NA			ANQ45640 [Orinoco virus]	99	55.556	SRR1695411
Amata phegea orthomyxo-like virus	Amata phegea	segment HA	CTTTTTAACTTTAATCTTCAGCAAACAAAATGGGATCGGTTACGACAATATCAATCTTACTTGTGGCCTCGATAACACACTTGATTTGTGCAAGCAAAATAAGTCCAACGTGCGACATGGCTCAATGTGAAGGATACTACAACATGATATTGCATACTGTCAAAAAACCCAATATTGAGGTAACAAAAACAAAAGTTAAAATAACAGAAGGACCTGTTAAGACAGAGATTGGATATGCAAAAAGGAGATGGCTTACCGTCTACTGCTACGATGGGAGTGTATTAGACGCCAACACAGGATGCTATGAAACAATATCAGATATGAACCCAACATGCCAAAACGCCCATATTTGGCTTAAAGAGGATAAATGCCCTACAGGATGGGAGTGCAGACCAGATG…	926	Orthomyxo	NA	Orthomyxoviridae			AVR52569 [Photinus pyralis orthomyxo-like virus 2]	89	30.072	SRR1695411
Amata phegea orthomyxo-like virus	Amata phegea	segment PA	GATCCTTTCTTTAAAAAGCAAAATGGACGCCTACTCAAAAGTGATTGCAGGAAACCAATTGTACCCTTTGGACGTTATAGAACAAATGGGAAAAAGACACCCTAAATGGCATAGCATGGGGGGACGAGAAAAAGAACATACCCTGCTTCACATAATGTTGTGCATGCTCCTATGTAATAGAGAAAGGATTAATTTGAAACAAGTTTCACTTAAGAGAAAAGGCAACGAACTTCTGTCCGAAAAAACAAAAATTCTTAAATTGTCAACATCGCATTCATCATTTTCTGAACCCTCAACCAGCACTGCTCCGCATCACGCCCATTTAGAATCTCAATCCACAAGCACGTCGACCACAGAAACCACCGAAGACGAGATGATGGAGGAAATGCAATTTGACGC…	2340	Orthomyxo	NA	Orthomyxoviridae			AVR52571 [Photinus pyralis orthomyxo-like virus 2]	96	33.377	SRR1695411
Amata phegea orthomyxo-like virus	Amata phegea	segment NP	ACTTTGATATATTAACACTGTCTTATATAAAACCGTAATCAGTCTCGGGTGAAAATAATATCCATGATGACAGTTCCTCACCAGGTGTACAAACAATACAATTATTCTAGGGAATCTTTCCAAAGGAGTAATTGATTTGGATTATTCTGATGAGGTTGCAGGATGTCTAATGACGGTTTTTACTTGTCTCCGCAAAGAGGCAAATGACCCAACTGGACATCAAAAGTATAAGGCCTATATTAGCACTGTAGGCAAGACTGAAATAACCATCGCAAGTGTCGTTGAGGAAGTAAAGAAGGCCAAAATAAATTTAAATTTCCTTATAGCAACACCTATAGTCGAATTAATCACTTTATTTAAAGCTAGCTTTGATGAAGTGAGGACAGGGGTTACAAGATT…	1737	Orthomyxo	NA	Orthomyxoviridae			APG77893 [Hubei orthomyxo-like virus 2]	56	31.231	SRR1695411
Amata phegea orthomyxo-like virus	Amata phegea	segment NP	ATCCTCAGTTATTAACTGTCAATTTGCTAAAAACAAAGAAAAACTAAAGTACCAACATGT CAACTGGGGGTCCATCAAAACAGCGTAAAAGAAAGATAGAGGATGATATAGTAGATCCTG ATACCAAAAAACCCATCGAGGATGCAAAAAGGCCTAAGATTGAGCTTGACCATGACAAAA AGTACCGGTGTATCAAATCAATAGTGGAGGCATATGGAGCGTTGATCAATACCATTCTTT CCACAAGATCCGAAACTGAAGAAGATGCAGCTATGCGTACTCCGGAAGACATAGCAAAGG AGAGGGCACAACAAGCAGAACTTAAGAGGAATTTCCTAAGAAATCTTAATGTAAGTAACC ATGTAACCAGTATTATTTTCACACTACACAATA…	1880	Orthomyxo	NA	Orthomyxoviridae			AVR52570 [Photinus pyralis orthomyxo-like virus 2]	87	39.746	SRR1695411
Amata phegea orthomyxo-like virus	Amata phegea	segment PB2	AGATCCTTTAATTCAAAACTTGAACATGGAAAATCAGGAGAAATTTAAAGGTCTGGAACAAATACTGATTAAAGCATCCAAAATAATATTGAAGATGCCACAGAAGAGCTTGGACATAATTGCAAAAAGGAAAATGTATCATACCAAACTAATAGAAAGGTCATCTAGATGCACCAAGGACCCGAATCCCCTAGCCACCACCATGATATTACTCAACCAAAAATACCCGTTGGCACTTTCCACCCCTGAGGCCAAGAAGTATGGAATTCCTAGGCATCTGATTGCTTCGAACACAAATTCCAAGCAAACTGAAGACACACATAAACACAATCACGTGCTTGCAAGGTTGGAGACATTGAACTGGTGGATAGAACAAAGCTCACCTCCCAATGAACAGTT…	2509	Orthomyxo	NA	Orthomyxoviridae			AVR52573 [Photinus pyralis orthomyxo-like virus 2]	91	31.03	SRR1695411
Amata phegea orthomyxo-like virus	Amata phegea	segment PB1	GATCCTTATGCTTTAACTTCACACTTGACAAAACCGAAAATGTTTAGAAGAAAACTCAACAGCTTTCTCATGGAAACCCTGTTACCAGAGGATGAAGGAACTAAAGATGGAAATGATTGTTATAAAAGAGTATTTGAAAATTCCCTTACCAATAACCTGTCATCAGTAAGCGCACTGTACATTTACACTGGAACCCCACCACATGGATATGGAAGCCAAGCACCAAAAGTTGCAGAAACTGTGAAGCGTTCACTAGAATACAATAGGAAGGAAAAAACTTCAAGAGCCATAACTATAGGAGGGATAGAGGTGGAAAGATTACAGTGGGAAAAAGCAGATGGGAAATTTCCTCATGACAAGGTTCATGGTAATTACATCACTGCAATAATGAGGCAGATG…	2165	Orthomyxo	NA	Orthomyxoviridae		Quaranjavirus	APG77895 [Hubei orthomyxo-like virus 1]	98	78.249	SRR1695411
Hyles euphorbiae picorna-like virus	Hyles euphorbiae		GGAAGCACAGATGGAAAAAGAGTCAACAGATCATGGTGTCGATGTTAGTTCAAAAGTGGATGTTTCTGGGAGTGTTGGAATAGAAGAAAAAAGTATTCCTTCAGAAAATCAACCGAAGATTGTGCGGAGTCCTGGATTAGCGCCTTGGAGTTCAGCAAAAGAGTCTCAGACTTTTGAACAGGCTAGTAAACGGTGGTTGCGACTTAAGGAGCCTGAGTTAGTTGATGGGCAAATGGAGTACTTAAAATCTTTTTTTACTTGGCCTAAGAGTTTAGGTAATTTAGCTGATACTATGGCTTCCTGTTGTGATACAGTTAGTCTACAAGCGACTAGAGCGTTGGAAGCTGTGGGATCAGCAATAAGTAAGGTAACAGATGGTAGTTTACTACGTAGTGGTTT…	5582	Picorna	Picornavirales	Iflaviridae		Iflavirus	ACN94442 [Nasonia vitripennis virus]	40	39.102	SRR1695429
Xenos vesparum mononega-like virus	Xenos vesparum		CAAGATGGAAAATGGCCTTCAACAATAGCTATCCAAAAATTTAAAAATAATTGGCACAATTTACCGATAGTTCCAATTTTCGAAATTCCAGAAACATTATCTCCTCAAATTGTTTTATCAGATAAGTCACACACAGTTAACAGATCAGAATTCATAACATGTATACAGAGCAACAGACTTGTATCTCGAGGTGTCTTAGATACATTTCGTCTCAAAGAACAACGAAATTTCCGACAATTTTTAACTAATGTATCAAATAAAGGTTTGGACGATGATGCTTTAATTATCGCATTATGTGCAAAGGAAAAGGAATTAAAGGAGAAAGGCCGATATTTTGCACTAATGTCTTGGGATATGAGGGACTACTTTGTCTCAACTGAATATTTGATCAAGGAAGAT…	1238	Mononega	Mononegavirales	Rhabdoviridae			YP_009300669 [Shayang Fly Virus 2]	92	47.644	SRR1784897
Xenos vesparum virga-like virus	Xenos vesparum		ATGACAAAAAGAAATTTAAATGTACCGTGTTTGGAGGCAGGGCTTTTCAGTGATGATACGCTGGCCGACATGATGCTCGATAATTTTATCGAATCTTATATAAGTGTTGGTGCTCGCAGTACACTTGATAGTTTTGTGACGTACGGTGTGGATATTAATTCAACGTCTATTACAAATTGGCTTAATACACAGGCGGGTGTGGTTCATAAGCGTATTAACGCCAATAATGATATAGCTTTCTTTGATAAAAATTTTTCGCATTATGATTATATGATCAAGAATCAGGTTAAACCACCATTAAATATGGATAGTGTGAATAAATATGCGTCTGTTCAGACTATAGCTTATCAGTCTAAAGATTTGAATGCAGTTTTTTGTCCGATTATGACGGAGATTAGA…	1134	Virga	NA	Virgaviridae			APG77802 [Hubei virga-like virus 10]	100	42.48	SRR1784897
Elasmus mononega-like virus	Elasmus sp.		GAGAAATTAGGTACTTTAGGTGCATTGCAAGAGAGAAGATGTCTATTGCGATTCCTGTTGAATCCTTATCTAGAACATGATTTTCTTGAATTTATGAGGAAATACCAAGAGGATGAAGAACCTGATACTGACATATTAGAATACCTAGTTATCAAACTCACTGCTAAGGAATTAGAGGAAAAGCCTGAAGGACGATTCTTTGGAGCAAGTCCATTGTTATGGAGGAATTTCAGAATCACTCAAGAATCTAATGTTATGGACCTGATGGATGATCTAATACCTGATCAAACTATGACACCTGATGAATTGACAATGATTAGAAAACTTTATTCCTATCGAGTCTTCAACAGGACTTATCCGGGGCACACTTTATTGCAAGTCAGTTTTGATTTTAGTAAA…	895	Mononega	Jingchuvirales	Chuviridae			APT68159 [Scaldis River bee virus]	98	60.751	SRR1811925
Elasmus virga-like virus	Elasmus sp.		CCTAGTCAGAGGCGTTTGCCTTCGTATGAATTTGCGATGGCAAGCCATCCTGGTATGCCAGCCCGAAGCGGCTACATGCTACCAGATTCTGACCCCGTGTTGCACACTTCAGAAGCTGTCAGACATTTCCCTACGCTTACCCCGAGTTTGTATGGAGGTTCTGAATTGCATCAACAGACGCTACAAAATGCTGCTCTGAAAGCGCTGGGCAGTGAAAACTGTGCCAGTATTATGATGCATCAGCTACATAACAACCTGAAGCAACACGCGATTGGTAAGAGTAAACAGCGAAAAGTTGTAATAAATCAGATATTGTCTATATCAAAACAATCGGAATTGAAGAATGCGTACAGTGAGTTTAACGTGGATATGTCTCAAGCGACCGATAGCAACGCACAT…	10366	Virga	NA	Virgaviridae			AWA82269 [Saiwaicho virus]	57	33.397	SRR1811925
Allodynerus rossii tombus-like virus	Allodynerus rossii		GGCACGTATGAGCAAGACCTCCCTGACAGACTGGAAAGACAGTCAGCGCTAAGTGAACCGTAACGGAGTTCCAATGGCTTTCATAGGCAGAGGCTTACAACGCATCGGACGGGCCCTCAGTCATGAGGACCTCGTCGCAGAGAATCGAGATCGGGCACCAGATCCTGAATTAGAAGCAGCAGAACGAGCAGCCAGATTAGCGCAAGCTCAAAGAGATGAGCTCAATGCTAGAGAAGAGATCGAAGCTCTCCGTGAGAGGGCCGCACAACGACAACGACACCACACACAACAAGCATTCCACGAAGTTTGCACACATATGTTCGGCAAGAAAATAGATTCCGGAACAAGACAGTTCATCACCGCGAAAGTATTAGACTATTTAGATCAAAATAATGTAGA…	2207	Tombus	NA	Tombusviridae			ANG56339 [Diaphorina citri associated C virus]	71	48.092	SRR1811926
Eucharis adscendens mononega-like virus	Eucharis adscendens		ATAGAGTGTCAGACACAAGGACTTGGGCAAGCTGATGTAGAAGGATCACTGAGCATCCTCCGAGAAATCCAGAATCATCAGGCACTTATGGCGGCAGGGGAACAAAAAGTTCACATCATCAATTTGCATGAAGAACTGAATAGGGAGTCAGCTAAAGGTGAGAAAACATTTAGGATTCCCACCCTGCCTCATGTCAGCTTCAGAGGGGACCTAGTGGTGCTCCATCAATTCCCGGGGGGTCCCATTGTGATTACTTATCCCATGTTTGTTAATGTCTGTGATAAGATAGAAGCTAAGTTTTCTTGGCTCTTCTACACTCTATATATGGATTTACATCCATCTCGACACGGACTAGAGAGCAAAAGATTTGCATGGGATCTCTTCAATATACTTGAGAGT…	6257	Mononega	Mononegavirales	Artoviridae			APL97667 [Pteromalus puparum negative-strand RNA virus 1]	96	49.428	SRR1811929
Eucharis adscendens qin-like virus	Eucharis adscendens	segment 2	TTTTCTTCATCGTATTTTTCTTAAGCAGCAACAACCACGAACATCAACAAACGTTTCGTGTTTGATACAACATAATAAACTGAGATAGAGTTGTGAATAAGAATATTCTTTAGTTTTATTTTTTCTTTTATTTTTATTTTTATTTTTATTTGTTCTTTTGTTTTGTTCTTTTCTTCATCGTATTTTTCTTAGTCTTAGTTAGTTCTATTATACTCATATTACTATATCGGTGTAACCAAATAGGTTCCATCTTATTCTTCCGTAGGATATCAGGTTTTTATTAAGGTTAAGTAATCTTAGTTATGGCAGCACAAGCTATACGCCTGTCATTGCCTGACATCAATGGGGCATACGAGCTAGGCCTGGCTGTGGGAACCGACCCTGGCCTCCCGGACACTG…	2172	Qin	NA	Qinviridae		Qinvirus	YP_009342457 [Wuhan insect virus 15]	54	34.271	SRR1811929
Eucharis adscendens qin-like virus	Eucharis adscendens	segment 1	CTCTTCCGATCTGTAAGTTTTATTTTTATTTTTAGCAGCAACAACCACGAAACCACAGTGGCCAGTTGGTTGTTACAATATTTCACAAGTGCTGTAATATTTAAGTGCAATATTTTATTCGTATTTATAGTTAAGAGTGTGAGTGAGGTAAGTTTTATTTTTATTTTTATTTTTATTTTTTATTTTGTCCTCATTGTCATACTCATCACAATCTTTATATGTATGTGTACATACACAATTATTATCTAGTTAATCATGTTCTAGAACACCCTTAATTTAGCTAAGTAAGTAACCATAGTAACTATCACATAAGTTCTTACATATAATCTTACATTAAGACATCCCTTAATCCTTAGTTTAATCCTATCTTTACTTATTGTTAATTCTTACACATAGGGT…	6222	Qin	NA	Qinviridae		Qinvirus	YP_009342465 [Wuhan insect virus 15]	89	42.091	SRR1811929
Plumarius gradifrons picorna-like virus	Plumarius gradifrons		AGAGTCTGTGTTATTTTCAGCGCTTGTGCCTTAGTGTGCGATTTGAGAGTTTTACGTTGCGAATTTATGAACAATTTGCTTGAGATTGAAGCTTTGGAGAATATTATCAATCAGTTGTGTATTTGGTTGAAAGCAGTGCGATCCTTTAGCTCAGTTAAACCTCGAGAAGTCGTAGACGTTGCTATTTCTATTGAAGAATTGAAAGCTCGACTAGCTTCTGTGAAGGATGAGTCAAAATGTCGCGAACAGTAGTGGTTTATCAACCACTCGAGCTCCTCGAGCAGGAGATGGAAAACGACGAACTGATATTATTTGTTCGCAGAATATGGCGGCGATTAGTGAGTTGGTGCAGATGGACCTTACGAACTTCCAGTGGCATTTTAATTATACCAGTCTGTT…	8826	Picorna	Picornavirales	Iflaviridae			YP_009336539 [Hubei picorna-like virus 40]	96	37.846	SRR1811932
Plumarius gradifrons virga-like virus	Plumarius gradifrons		TGGAGATCAATATAAGGACTTTAAGCCCATTCGAATACAAGGAAGCTCGCCGGAAATATATATGCGAAATGCCATGTTTGAATTGCGTGAATATTGGAGAGTTAAAGAAGCTATAGTTAAGGAGACTTACCGAACTTATTATAATACTCTTGGTACCGTCTTTGATCGGGAGACTAAGAAGAAAATTTCTCAGTCTAGTGAGGGTTACGGCATACTTGGACCCGATATGGCTTGGATAGTGAAACCTGCAATTGAGAAGACCTATGAGTATGTATTCGATGGCAAGGACTTCTTGACGTATTCTGATGCATTAAAAACCCCTATGGGTCTCAAACAACATCTAAAATATTATCTTGTCGGTAACGCGTTAGAACTAATGCAGGATAACAAACTCTATGA…	4455	Virga	NA	Virgaviridae			YP_009408586 [Abisko virus]	67	40.822	SRR1811932
Antipaluria urichi flavi-like virus	Antipaluria urichi		GTTTGACTTTTAAAATATTTATATTGATATTTTACACATAGTGTTGTCAAATTTCAGAAAAAATAAAACAAAAACAAATTTTTGCTCTGGTTATGGATAACGAAGAGAAACCAGTTGTCAGAAAGGCCTGGGGCAAGGCTAAGAAAAAAAATAAGAAGCCTTGGGCTGAGTTGACGGCTGAGGAGAAAAACGTTATAAGGTTGAAGCCTAGTTATCAAAAGAGACTAGGAAGAAACGAGGCCAGGGAAGTTTGGAAGAAAAGCGGTAGAAATGAAACTAAGTTTGTGGACATGGTGTCCACTAGACTCGTCGCCATGCTAGGATGGGTGTTTGGCCACATAGGATTGGAAGCTGTTAAAGAGCTTTTGGATAGATTTTCTAGAGCTGTTGCTGTGCTAG…	9983	Flavi	NA	Flaviviridae		Flavivirus	AVM87250 [Wenzhou shark flavivirus]	84	34.63	SRR1811956
Antipaluria urichi picorna-like virus	Antipaluria urichi		CTTATTTATATTCCTGATATACGTCATCATAAAAATATAGTCCAACATTTCCTTCATGATAAAGAAATTACTAGTCAACTTGGAGGAACCATGTCAATAATTGGTTGTGATTCGCTTGCAATAACTAGGCGACTTACTGCAGAAGTTAAACGAGAGATTGTTTATAATTCAGTTCCATCAGATGATAGATATGGAGAATCATTCTCGTTTCGTGCTCAAGTTCTAGGTATACCAGTAGAGCGAGGATGGTCCTCATCTGTGGTATTGCGACATGGTAAGTCTGCTCGGAGAATTGCTGGACTTGTTTCACATGGTGATCGTTTTAATACTTACTATGCCACAGTTTCTTTTGAATTATTGCAAATTGGTTTGGATTATCTTATTAAAAAATTTCCAGAT…	2136	Picorna	Picornavirales	Polycipiviridae			YP_009337002 [Shuangao insect virus 8]	93	29.096	SRR1811956
Aularches miliaris narna-like virus	Aularches miliaris		AGAGAGGCGGATCACCTTGCCTACGTTCGGACGGTTCTCGGGAAGGATTCGTTCTCGTTCTCCCCGACGGGTCGCTATTCGACTGTTAACTCAGCCGGAAAGATCCGCCCTCTCTCTATTATGCATCATTCATACGAATACCTCCGCCCTCTTCATAAAACGCTCTACAATTATATTTCTCGGTTCCCTTGGCTTCTAAGAGGGTCTCCGACTAGGAGCAGTTTTCCTTTTTTTGATGAAGAAGGCGATTTCATTTCCGTTGACTTTGTTTCGGCTACCGATAACTTGTCTGTTAACGTATCAGAGGCGATTCTGGGCGTGGCGCTCAATAGGTCACGTTTTATCCCAGATTCAGTTAAAAAGTCAGCTCTGAGTTCCCTTCGCCCGACCTTGGATTAT…	591	Narna	NA	Narnaviridae			ALD89138 [Sclerotinia sclerotiorum ourmia-like virus 1 RNA 1]	88	39.56	SRR1811958
Aularches miliaris picorna-like virus 1	Aularches miliaris		CCTTTGTGAACACTATAAATCTGTTCTTGCCGTAATCGGCGTAGTCACTGCTGCTTGGTTTATGTTTTTCAAGCCTGATAATGTGAAACAAGTGGTATCCGAAGGTGCCGCATATGATAAGAACAAGAAATTAGTGGAAAAGAGAAAAATAACATCGAAACGAAAATTGATCAAACACTCTCAAGCAAAAGAAAAGATTATTGTTGGAGAACATGAAGCTAATCAGAATGTTGGAGATGTGATGCGCAAATTGACTCAAAATGTTGTCTTCTTGCAACTAACTTACACTTGGGAGAATATCCCTAAAACTAAGAAGTATCGTGTAGTTATGTTGAGAGAGCGACAGTGTTTGATGATAAGACATTACATTGAAGACATTCAGTTTTATGCTGATAAAGA…	2776	Picorna	Picornavirales	Iflaviridae			YP_009351892 [Pityohyphantes rubrofasciatus iflavirus]	93	86.449	SRR1811958
Aularches miliaris picorna-like virus 2	Aularches miliaris		GAGTATTCAAAGTACATTAAACAATAGGGGAGAATTCGCTGATGACTTGTTTGGTAAATCCAAAGGGTTGTCTAAGGAAATTAGTAATGATATATTCAAGAAATTGTCTCTTGTGGTTGCTGTAGTTGCCATTTTATCTAGTTTTAAGGACAAAAACTATATGGTAGTTTCAGGAGCATTAGGTTTCGTTGCCTATACGCATAGAGACAATTTAAAAGAACTTTACAAGAAAATTGATAGTTTTGAGAAACTCAAGGCTATATTTTCATCTAAAGATGTAGATGCAATTGAGGAGCAGAGTGGTTTGTCCGAGCACTCTGCTGATATTGCATCAGCTGTTTCTTTGTTCCTCATTGGAAAAGATTTTGGTAGTAGGAAAAACCCAAATCTTAATGATGT…	7639	Picorna	Picornavirales	Dicistroviridae			AVA30705 [Dicistroviridae sp.]	20	56.757	SRR1811958
Blattella germanica toti-like virus	Blattella germanica		AATTTACCACCTCGCTGGCGCCATGATCGTAGAGAGTGATACCCTACAAGGGCGTGGGGTGGGTGTGGGGGGTATTGCTTCAGACCATGAACACCGCATCGATGCTAGTAAGGTCAAACACGTAGACGTGGATCTTGCACTGCTCAGAGCGATCGTCAGGCGCAATATTGAACACGAATTCATCAGGGAAAAATACCACCGTGATGCGCTTGAGAAATACTGGTATAAAAGGTGGGCATGGTGTGTAAACGGTTCACACAGCAGCACGATTAGTGTCAAATACGGGGTTGAGTTCCCTGCACCGTTCAACAGCGGACGCCAACGCCGTCGTATGTTCACAGAAGCAGTGCCGTATAACCCGTTGTACAATTGGGATGGCAAAACCAGGGTTTCAATGTC…	2008	Toti	NA	Totiviridae			APG76077 [Hubei toti-like virus 1]	92	82.686	SRR1811959
Brunneria borealis picorna-like virus	Brunneria borealis		TGAATACCTCTTGAACTCCATTGCCTCAAAGTGCATCCCAAATTATAGGCAATCAGTTGATTATCTTCAAATCCAAGGCACCGTTGGTAAGCATTGGCCTAAGACTAGTGGACAGAGGGTTGTGCAATTCGACGAGGTCTTCACAAAATCAGACTTCCAAGATGCTGCTCTGGAGCGGGATTTCCTTAACATCATGAGTACCACCGCTTATAAATTATCTGGAGCTGCAGTTGAAGATAAGGAGACACCGTGCAGGTTTGAACTTGTGGGAATGACCACTAATTCTACGCCACTTGACATAATGGATAGAGTGACTGCGAATGCTAGCCTTGCCCAGAAGCCCGCTTACGCAAGGAGGATGATGGTTTATGAAGCCATGTGGAACGAAGAACAGTGTGG…	9904	Picorna	NA	Solinviviridae			ACZ65579 [Solenopsis invicta virus 3]	51	27.127	SRR1811961
Catara rugosicollis narna-like virus	Catara rugosicollis		GGAGGGAGTTGCGCGGTATCTTAGATACCCGGCTTCCATCCCGGCACGGCCGGGGCCATCGGCTCCGTGTCGTGTTCCGCCGAGACCCTGAAAGGGTTTTCTCTCGGTGGGAAGCTGCGGAACTGTTCAAGACGTTGTCTCGACAGTTCCGGGCTCCGGGCGCTCAGAAAACCTTAAGGCTCCTCTTAGAGAAGCCCTTAAGGATCTTACGGTTGTCAGAACGGCTCTTCGAGCCGTTAGAGGCCTGCCTAGAGTGTTCTTTCGAAGAAAGAACACCAGCAGTACGAGAATACATCCTCCAATGGTGGAGTATTCTCGTGAGAGAATTGATCCACACAGGGGATTGTGATGCCGCCATCTCACGATGGAAGGAACACACCCTGTGTGTGAAGAAGAAGG…	2964	Narna	NA	Narnaviridae		Narnavirus	YP_009333179 [Beihai barnacle virus 10]	48	28.049	SRR1811962
Catara rugosicollis qin-like virus	Catara rugosicollis	segment 2	ATCGCGGACCAAAAGGTGGAAACTAAACATATACAGGGCTTTTCTCTCAGAGTTTCATTTAATTTGTCTAGCTTGTTTTCTGTTCACTCTCTCTTTTAAATTTTTGTCTCCATTGTTGTTTTGGTCGTAACTTGTCCCATCACTTATTTTTGAACCCAGTACTTTGTGAATATGGCAGATCCAGCCCCAGCTGTCATTGCGCTGAACCTTCCTGCTCTCAATGGGACCATAGAGCTTGGAATTGCCGTGGGCACAGACCCAGGGCTTTCGCATGATGACATGCTCCCAATAGCTTCTGATGCACCTTCACTCGCTGTCGTTAGAGAGAAGGTGGCTCAGTGGTTTTACACAAAGTACCGAGCCTCACTTGACACCAACTCTACACGACTCCGCGCCCAC…	1641	Qin	NA	Qinviridae		Qinvirus	AXA52553 [Linepithema humile qinvirus-like virus 1]	64	35.775	SRR1811962
Catara rugosicollis qin-like virus	Catara rugosicollis	segment 1	CAGCCACAACATCGAACAGAAAGTCGATGACCACCAGTGGAAACCCATTAGGAAGCATAGATGCTTTTTTATATCTTGCTTCCTAATCTGCGGTGATGGCCTTATCTCAGTTACCAATACACAATGAATAGGTATTAATAGTGAATAGGTAGAAATTAGTGCATCATATAGGTTCGGTTAGCGGTTCAAAAACTATCGAATCTTTGGTTTTCTCTTTCAGATCAGGATGTCTCGTGTGTTCGACACTCCCAGGTACAGAGACCAATCTGCCTACAAGGTCCTTGCCCACGTGGATGCTTACGACAGGGCAACAACCTTCAAGGATGGTGCGGTTTCAGAACGAGTCAGATCGATGTGGGGGACTGAGCGCATCAGGAAATTGGAGAATGGTGCGTCTAA…	5947	Qin	NA	Qinviridae		Qinvirus	AXA52552 [Linepithema humile qinvirus-like virus 1]	76	40.144	SRR1811962
Catara rugosicollis toti-like virus	Catara rugosicollis		CAGCCACGGCCTCTGAGAAGATGGAGAATGGCAAGGCACGTGCTATATATGGGGTCGACCCCATGCACTACACCATTAATACTTACGCCACCAAAGGGTTCGAGGAGCGCCTGCACCTAATCGATGGCTTCGAAAAAGGCGCTAGTGGAGCTAAGGCCATTGCACTTGAGCACTGGAGGGCTCAAATAACTGCCCAACCTCATGTCGAGTGTACCATGTTAGATTACGCTGATTTCAACCGCCACCACACTCCTCGTGCCCAGGCCCTCATCTTCGATGCATTCGCGTATGTGGGTGCACGGCGTGAGGCCCACCCAGATTGGATTAAAGCCAATCAGTGGGTTGCCCGTGCTAAGTACAATATGTGGATGAAAACGCCCCAGTCCCCCAGGCCCCACA…	1993	Toti	NA	Totiviridae			YP_003800001 [Spissistilus festinus virus 1]	92	41.509	SRR1811962
Cheddikulama straminea partiti-like virus	Cheddikulama straminea	segment 1	GTCCCTTACTACGAACATTATGGCTAAGTTCATAAATAAGTGCCGAGGGTTTGGATGTAAACCATCCGACATCAGACCCTCTCAGTATGCTGAGTTGCTGTTTGGAGCGTGTGAATTACCGCGACGGACTCGTTTGAGATTCGAGCTGATAAAGCGTGATTTGCTTCAAATGGGTTGTAACCAATACGTGATTGATACTAATGATCCGTGTTATAGGTTCGCAGTATGTCAAGCTATTCGTGAGTTTACATTTCCTGAAAAGGTTGTTCCATACCACATCATGGACGTATGTCGTATGGATCTCGAGTGTAGAAGCAGTAGTCCTGGACTTCCATGGCGTGAATTTTATAAGAACAGAGGTGAAGTGATGGATGATCCTTCCGCTCGTAATAGCATTCA…	1463	Partiti	NA	Partitiviridae			APG78222 [Hubei partiti-like virus 33]	97	65.962	SRR1811963
Diestrammena asynamora partiti-like virus	Diestrammena asynamora	segment 1	GATTTGTGAAACTTCTCTAACAACTGATTTATTAATTTCGCTTTTTTTAATTTTTCAGAACATTTCAATTGGATTGTTTTGTTGATCTATATGGAAGAATGGTCTATTGGATGTCAAAACGTAGAAAGATTTGAACAGAGTTGAAGACCAGTTGTACTTTATGAATCATATCTAAGATAAAATGACATATATTGGAAAGAAGCGTGGCTTTTCACCACGTCATTATGACTGGATTGATGAATCATTTAGCCCACATGGTATAATTAGACCTGTGAAGAGTCTCATTTATAATCCTATATTGTTAGATATCATTCGAAATGATATCAAGGGTTATGCAGGACCTTTGGTACCACGGCCTTTAGATGAATCGATTGATGTAGCCATCTGCTTGGCTACTTC…	1496	Partiti	NA	Partitiviridae			APG78266 [Hubei diptera virus 19]	74	44.715	SRR1811968
Gonolabis marginalis mononega-like virus	Gonolabis marginalis		CCCTTATTCAGAAAATAAAATGGCCAAGAGGCATCATGAACAGTTCACAAAAGTCTCTTAGCTTCACACCTAATGAGATTGTGTTTGACAGAAAGCTCAGTGTTGCACTACGTGATTCACATGGGAAAGGATTCCAAACTCGTTTGCTAAACAAGGACTTGACCTCTGACGATGTGATGTTATTACAACACATTGAACAACATAGCATAACCATATCACACTCCAATGTTACCGTCAATTCTAACATATACCCTTCTATTGCTCTGGAGATTCTGTCAAAGGACTCATGCTTCCAACCATTTAAGAACATGACAAGAATTGTTGGAATTGCCAAGAAAATCATCATGATCCAACATGATTGTATGTTCCAACACCATGACCCCAATCTCCAACACGGCT…	10769	Mononega	Jingchuvirales	NA			YP_009177701 [Bole Tick Virus 3]	74	36.607	SRR1811971
Gonolabis marginalis orthomyxo-like virus	Gonolabis marginalis	segment PB2	CACTGGTACACACAAATCTAACCATCACAAATGTGGATTTGTCAACAAATGACCCCCAAACTTTCAAAGGACCCTTAATCATAATATCAAAATGCCTATATCAATCATGGTTCAAACACAAAACACCAGATGTCTTTGATGCATTTCATAAAATACTTTTCAACAAGGTGGGATTGAGCACTTTAATTCAAAACACCTTTGAAGGTGAAACTGATGAGATCAAGTGGTTGAAAGCATTGGGCCACCATAAAGTCAGCACAGAGATCAACTTGGTGGGTGTTACCTATTCTCCCAAGTCAGTGAAGAACAGTGTCATAAGAATGAGAAATTCATCTGGAGTTGAATACAAATGCTACAACGCAATGGAGACTGTTAATTTCAAATGTAGAGGGTTGAAAG…	1237	Orthomyxo	NA	Orthomyxoviridae			AYP67574 [Old quarry swamp virus]	93	27.692	SRR1811971
Gonolabis marginalis orthomyxo-like virus	Gonolabis marginalis	segment HA	AAAATGTACAACTCCTTTAAAAGTCAAACAACCAGAAATACAGCTGCATCATATAAATCAAACCTTGACTGATGGAGAAATCACTGTTTTTCCTATGAAGACAGAAGCATTGGTTATGACTCGAAGCTATTGGAGCAGCTTTTGCTATAACGGAGGAAGTTTAGATCCAAATACTGGATGTGTTATTAACTCCAAGCAATTGAACCCAAAGAGAAAGGAAGCAATTATGTGGAAAGAGAAAGAAATGTGCTTAGTGGGCAATATATGTAGGATGGAGGGCCCATGTTGGGGTTCAGAGGCTGAAAAATGTAAAGATATAATCCCCACAACATGGGTGGATGAAAGATTACATACTGATATAGGGTCAAGATATATGAAATTCCCCTACCATACATGTGT…	826	Orthomyxo	NA	Orthomyxoviridae			APG77884 [Hubei earwig virus 1]	99	98.545	SRR1811971
Gonolabis marginalis orthomyxo-like virus	Gonolabis marginalis	segment NP	CAAGCTGCGTCGACGAGCCAAATGGAGGTTAGTGAGGATCCTACTGCTGAGACCAGCGCTACAACAGCAATTGCACAGGATACTCCAACAACCATTGTAGTTAGTGCAGATGACCACAATTTGGAGGTTGGAGCACCAGGAAAGCAAGTGATTCAAAGAAATGAGGAGTTAAAAATCAAAGTAATTGGTTGGATAGTTTCCTCAATTCATGACATAATTCTATTATTTAAAGGTGACACGAGAAATATAGATCATGGTAATCAGGCATTATCTCATCTATTTACTTGCCACACCATAAGACGGCAAATGGCTCAAAAAACAGAGGGTAATATGAATGCAAAAATGGAAGAGTTCGATATGATTGTAAAAGGGGACAAGATTACATTCCCAAAAGATAAT…	1541	Orthomyxo	NA	Orthomyxoviridae			APG77883 [Hubei earwig virus 1]	99	97.07	SRR1811971
Gonolabis marginalis orthomyxo-like virus	Gonolabis marginalis	segment PA	CTTTGTTGAGAATTTTGGTGAAAATAGCAAGTACTGGCATAGAGAAGGATGGAAAAGCAGAGAGATGTCCTTAAGACATGATATGTGTTGCATCCTACTCTGTAATCTGGAGACTCTAAATTTCCATGAAATGATAACCCATTTCAAAAAACGGAAAGGGGAAAATCTAATCAATGAAGTAACAAAAAAACATAGAGCTGATATAGGGATACAAACAGTGGTCCAATCGACTTCATCCTCTGGGGAATCCCACTCAAGCGGCGCATCATCTGCTGAAACAATGGAAAGGTATAGGCTAATCCTTATTGAGGGGATGCCAACTCCTGAGCTTATTCAGAATGAATATTCCAGAATTTATAACATTGAACCACCATCAGATGTATGGGATATTTTTGACCA…	496	Orthomyxo	NA	Orthomyxoviridae			APG77882 [Hubei earwig virus 1]	99	98.182	SRR1811971
Gonolabis marginalis orthomyxo-like virus	Gonolabis marginalis	segment PB1	atactgcatatattgatgagatatcagataaggttataaataactttatggagagaaattctgacatattgacgaaaggaaggcagacattctgtccattttcaaatcaaagcaccacagcggctgttgcttataagaggatgtatgagttttttaaaatgaacactggcaagaaaacttacaactgcttagagtggataaaaacttacttcactctactagagaagaatcacattaaggcccgaatagtgactgagagatgggttaggagaaggaggtacaatagagtcacaagacagacttttttaggaaaccaaaaactaatagagtggaaggcatctcattattatgatgaagaagcaaagaaatttgttatgaatctctcaagatcatttgcat…	2001	Orthomyxo	NA	Orthomyxoviridae		Quaranjavirus	APG77904 [Hubei earwig virus 1]	97	97.674	SRR1811971
Incisitermes marginipennis narna-like virus	Incisitermes marginipennis		CTTTGAAACGACTTGCATTCGCATATAGACAGTGGGCTGTCGCGGATGTTAAACCATCTGTTCTGGAGGGTATTCCAAAACCCTTCCAACAGTGGCTTAAATCCCTTTGCAGTCATTCGCGTACCCGTGCACAAGTGGCACGGCTTGGGCGAATGCTCCCGCTTGGGAGCCCATCGACTGTAAAGAAGGCGCTGTTGAAACATCGCGCCGTGGTGACAAAGAAGCCCCAGGATGAATCCATCATCCTCGCCGACGAGATCTACGAGTTTGCGAAGGAGTACGCTACTCGACAGCAAGAACACCTTGCGGAGAAGGTGACATTCCATCCAACGGAGGGAACCGCATCTCGAGATTACACCATCGAGATGGGAGGACGCGTGCAAGAACTCCTGGACAACG…	1038	Narna	NA	Narnaviridae		Narnavirus	YP_009330065 [Hubei narna-like virus 18]	99	58.382	SRR1811974
Lamproblatta albipalpus picorna-like virus	Lamproblatta albipalpus		GTCGGCGGTAACCCCGCTGACTGTTTATTTCCTCGAAATATTATGGTTATCGGAGAACCCGTATTTCCCCTTTTTGACTTCGGTACGAAGAGAAAGTACACTTTTCTGTTCTTTGTTTTGTGTTTCTTTTTGCTGTAGAGTAATAAATTTATTGGAAGAAGATACCAATGGTTTATGACTATTATATGCGTTAAAGACTATTTAGCTAAGAAAATACAAGAGACAAGGACTTTATATTATAAGCGCGAAAGACTTAAGGCGAATACAAGAGTTTGAATGTTATTTGCGATTGATTTTTGCGTTGGATTACAATGTTTATAATGTTGTATCGGCACCTGCGAGTAAAGGCTATTAGCAAGAGACTGGGAGAGTTGAGCGATAGCGCTGGAAAGGTTCGGT…	10299	Picorna	Picornavirales	Iflaviridae			AWK77865 [Renmark bee virus 2]	65	34.041	SRR1811975
Mantophasma picorna-like virus	Mantophasma sp.		CGGAAGAAAGATCGTGAGCATTGCGTTGAATTATTACAAATAGTTGATCAAATGTGCAGTTGTAACTGTGCAGAATGTGATGCTTGTTGTGATGATTCTCTTATAGACAAGTTCGACAATGTGATGAAGGTTTATGATTTGCCTTGTGTTTGTGTGTGTGCTAGATTATCTCAAGGTTTTGACCTTGTAGAGATCTTGGCACTCATCAAACACTGTGGTAGTCTTGAACCGACACCTATTTTGAATACTTATCTTAAGAAATTGAGCTTTAAACTGACCCAAGACGTAAGTGATTTCGAAAGATCAGGAGATGGGCAACATCTCTTGAACACTCTTCAATCGCAGGATTACGAAGGAAACGTTAAAGTTCAAACGCAGAAACGCGTGGCGATTAAATAT…	6494	Picorna	Picornavirales	Dicistroviridae			ATI98948 [Big Sioux River virus]	46	96.375	SRR1811976
Mantophasma virga-like virus	Mantophasma sp.		AAAAACTGCTGAAATGTTCGCGCGCGGCCTCTTTAAAAACGACATCAAAAGTGTTGTTAGTATAGGGGGTCCAGGCGCAGAAGTTCAGTACCTTATACAGAAGTTCGCGCCTCGTGTCTTCGGCATTACACATACAGGAAAAGTAGACTTTATTGACAACCTTAAGTCATTTCCCGCTTTCAAACAGTTACGGGGGTATACATTAGATGGTGACATATGTATCCTCTCCAACCTCGTATCTTTCTACAATGAAATAAGACGCGAATACCCCGAAGGAGTTGACTTCTTCGGAGGTGACGTTGCCGAAAACTCTGAGGATGCTGAAATCGATCATGAGCGTCACAATGAATTAATGCACCATCAAATCAAACTATCGTATCATGTTTTACGAACTGGAGG…	7328	Virga	NA	NA		Negevirus	AQZ42313 [Castlerea virus]	56	45.915	SRR1811976
Nauphoeta cinerea picorna-like virus 1	Nauphoeta cinerea		GCTACGAAAGAACACTTGTAAATTTGGCCCTATAGCTCTTATCGCAGGAGTTGTAACAAAATTCAATTGTTGGTTTTTTCCTAAAATCAATAAAATGTGGCGACAATTTTTTAAATTTTCAAATTTCATGCTTCGCGGTAAATGTATTGTTTGTCACGAATTTAAAAGTTGTGATTTTAGATGTTCAAACCCTTGCCAATCTATCCATTTGTATTGCTCTGATTGCAAAGAACGACTCCCTACAAACGACTGTGCACTGAATTGTGGACATAAGATTGTTCCCTACACCACTGGTCGGAACTATAAAGCTTCGCATTTTGTTGCTATGCTTGCTTGTGCCGTCCAACAAGGTTATGTTGCTCTGTGGAACTTTCTTGTTGAGTATGCTACCGCTTTTGA…	3996	Picorna	Picornavirales	Iflaviridae			AWK77865 [Renmark bee virus 2]	86	39.877	SRR1811977
Nauphoeta cinerea picorna-like virus 2	Nauphoeta cinerea		GAAATCTACCCAGACAGGTTCCCCCTTTATTGATTCTTCGGAGTCAGGCTCATGGGCCGCTTCTAAGAGTCACCAACGATGCGGTAGCCCCGAAGTGAGACCACGGTCTTGCGCTTTCTCCAAACCCCTGGTAGAGAGTTCTATGGAACAACCTCTGCCCCCCCTCCCCCGGCGAAAGAAGACGGTTTTTAAAAATCTATTCTTTCCCAAACCACTCGAAGTAGCTTTCAGACAAGGTCAAAGGATTTCTATGAAAGCACTAAGAGGCGAGACGAAGAAAGAGGTGAAGAGAAGAAGAAAACAATCCCCCCGGCTTGATACTATAACATTGACGAAACTATGCTATGGAGTTATCCGCGATAGACGGCAACAAGCTTTGCGACAGAATAATGAGAACAT…	10016	Picorna	Picornavirales	NA			YP_009336820 [Hubei picorna-like virus 53]	44	26.31	SRR1811977
Nauphoeta cinerea picorna-like virus 3	Nauphoeta cinerea		GATTACTCTACGGAAATGGTAAACTCTTACGCTATGTCTGATATTTCACAGTATCGTCATAATGAAACTAGTTTAGTTTATGAATATGCTTCAGATTGGGTAGATCAATATGCTCTTACTGCTTACCGTACTAATCCTAATGCTTGTTATTTTTGGAAAAATACTGATAAACCTTCTATTCCTTCAGCTGTTACTCGTAATGTTAATATGCATAGAGATAATTATATTTTAGTAGGTATAAAGGGTACTGCTTCAGGTTCATCGGACACGCCAACGATTGGATTTGAATTCGAGTATGCACTGGGCGATGACTTTCAGTTTTCGGACCCATTTCTTGCTAGTGCTACTTTTAGACGCTCTGAACCAACTCGGCAGCGTTATATTATTCCAGACCCAACA…	10053	Picorna	Picornavirales	Polycipiviridae			YP_009337002 [Shuangao insect virus 8]	47	39.651	SRR1811977
Nemoura picorna-like virus 1	Nemoura sp.		GCTAGGAATGCACGTGGCTGGAACCAACAACAAGGGCTTTTCAGAACCCTTGATTGCTGAAGAATTGGAAGAACTCCTAGAAGCACACTTCCCAAGTGTGGTGAATGACATTGTCATCCCACATCTAGGACCAATTGAGAGTGGCGTGTTTATTCTCGACACCAACGTCACTCACCTAGGGACAGTCACAAAAGACTTGATACCCTATCATGGAACTCAAACCAAGATCCGTCCATCATTGATAGCAAAGGACTTGGATGAGCAACCGACCCGAACTCCTGCGCCTCTGAGCAAGAAGGACCCTCGGCTCCCGCCTGATACTGACTCACCCCTCAAATTAGGGTGTGAGAAGATGGGGAAACCAACCCTCAACTTCGGGCGGCGTCTCCTAAATGAAGC…	1742	Picorna	Picornavirales	Iflaviridae			YP_001285409 [Brevicoryne brassicae virus - UK]	95	37.566	SRR1811978
Nemoura picorna-like virus 2	Nemoura sp.		CCTGAACGTGTACAGCGAATCGTGGGATTTGTTGGCTCGTGAGCTCAATCTTATGGGCGAGAAGAAAATCGCCGGAGATTACTCCGAGTATGATGCAAGTGCGGAAGCCTCCGAGTACCGTGAAGATGCCAGATTGATTAATAACTGGTATGATGACGGTGATACCAACAGGATGGTCCGCGAAACACTCATTGAAGATGTTGTCAATTCTCTTCATTTGTGTCGCGGTACCATCTACGCGTGGCTCAAAAGTATGCCGAGTGGAGTTTTTCTCACCACCATACTCAACTGCTTGCGGAACCAGAACAACATGAGAAGATGTTTCATACTTCTGGCCCCTAAGGAACACACTGTTGCAGACTTTGATAAGTATGTCTGCTACAAGGCCTACGGTGACGA…	1893	Picorna	Picornavirales	Dicistroviridae			ASS83236 [Israeli acute paralysis virus]	42	40.809	SRR1811978
Nemoura picorna-like virus 3	Nemoura sp.		CTGCTACTTATTATACTTTGTGTTTGAAAGATAGTCGTATACTCAAGGAGAAGGTCACAACACCAGGAAAGACACGTATTTTTGAAATGTCACCTGTAGATTTAACGATAGCCCAGAGACAATACTATTTAGATTTTTATGCCGCTTATCAACATGCACGTTTTTCTGCTGAGAACACAATAGGTATAAACCCAGATGGTCCAGAATGGTCGACGTTAGTTAGAGAGTTAACTGACTTTTCACCCTATATTTTAACAGCTGATTATTCATCATATGGTCCTCGTCTCCACCATTCTATTCAGAAGAGAGCATATTTAGCTGAGATGATATGGTATGATAACATTCAGAGTAAATCTGATATGTCAGAAGAGGAAAAGGAGTTAGAATTTAGTAATAGAT…	1468	Picorna	Picornavirales	Iflaviridae			ACN94442 [Nasonia vitripennis virus]	73	66.574	SRR1811978
Nippancistroger testaceus picorna-like virus 1	Nippancistroger testaceus		AGACTACCAACGTATGAGAGCATTCTTGAAGGCTTTGAGAGTGGGCGCTATGTGCGCGTTTTGAAGGAAAATGCGAAGACGTTGGCTTTTGTTGGAGGAATTGTAGCAGTTGCGGTCGCAGCTTATAAAGTGATTGCGGATACGGAAGTGCCACAAGACCCAGTAGTCCCAGGAACCAATTTCAGTGAGTCGTACCAAGGTGGAGACGGAAAAACATCGCGGCAGACGAAAGTGAGAACAACAGCACCAAAACCACCACCACCACCAAACCCAGCACAGTCTTGGGAAGATATCAACACGTGTGAACTCTGGGAGAGTAAGTTCAAGCGACATATGTATGTAGTGAGTTGTGGTCCACGCAAGGTTAATGGATTGGCTTTTGACGGGCAGAACCTCTTG…	2657	Picorna	Picornavirales	NA			AOX15251 [Burke-Gilman virus]	86	32.913	SRR1811979
Nippancistroger testaceus picorna-like virus 2	Nippancistroger testaceus		ATTAACTTCAACATTTAGCGATATTCGTAAATTTATGCCAAAAGAAGGAATTAGTCGTTATCCAAAAAATACAGTGTTATTAACTAATAATATGAGTTCAATGTTAAGTGTTAACAATGTTCATTGTGATTATTCAAATGATTTACTTTTAATAAATAATTTAGATGAGGATGTGAGTAAGCAATGGTATATAGGTCAAAGACTAGTTTATAATTGCGGTGGACCAGGTATGTGTGGATCTATTATATGGCATGAGGAAAGTCAATATCCTTTATTAGCTTTTCATACAAGTGGAATTTCAACACGAGTTGGTTATGGTGAGTTATTTATTCAAGAGGAGATGTTTCCATTGGAGAAAGCTATTGAAACACCAGAGGCTAATATGAATATAGATGAACA…	2186	Picorna	Picornavirales	Polycipiviridae			YP_001285729 [Solenopsis invicta virus 2]	68	29.077	SRR1811979
Orthomeria picorna-like virus	Orthomeria sp.		CAACTTTCCGCAAGATCACACACTTGATAGCTACTCAAGATGAAGTGGAAAAAAGCTCTGGTGCTCACAATGTCCTGGTCACCCTTGACTTAACGCCAGGACAAGATGAAACAGTTTTCAACATCTGGAAGGAGATAAATTGTAGGCACATTCATCACTCAGTTTGTATTCCGTCTCAAGCTGGCGCTTCAGAAATGGAGTTGTCAGAGGGTTTTGAGTACAATCTGGGATATGCAGGACTTTGTGGAGCTGTTATTTTCGACCCAACGATTCAAAATGGAAAATTGGTAGGTATGCACATTGCAGGCGATTCCAATATCTTCGGCAAACAAGGGCAGCTTGGCTTAGCTGCGTACATCATTCAAGAAGAAGTTCTTGATGAAGTGACAGTAGTAGACG…	2082	Picorna	Picornavirales	Iflaviridae			AWK77848 [Darwin bee virus 3]	88	35.057	SRR1811981
Tirachoidea westwoodii partiti-like virus	Tirachoidea westwoodii	segment 1	CGATCCGATAATGAAGTTGGCTGTCGCAAACGCATACGATGCTTTTAAGCTCGGGGAGCGCGTTTTGCCAATTCATTTGAATGATTTGTTTTTCCAGGATCTGGAGATACGAAAGAGTAGTCCAGGCATACCATGGCAACCCGACTATAAGACTCGAGGGGAAGTCATGGACGATCCGGCTGCCCGTAACAGCATCCGTTGGTTCTGGCATAAAATCAAAGCCGGGAAAGAGGTCAATCCCCCCGATTGTAAGGTGCTGTATCGCGCCCATTTCAAAAGAGAGGGAGTTCCAAAAGTGAGAGCTGTTTACGGGTATCCCACTACTATCACTCTTGGTGAGGCTCAGTTTGCTCTCCCACTGATTGAAGCCTACAAGAAGGGACAGTACCCTATTGCCTA…	1205	Partiti	NA	Partitiviridae			APG78322 [Hubei partiti-like virus 34]	99	57.107	SRR1811983
Tirachoidea westwoodii solemo-like virus	Tirachoidea westwoodii	segment 1	ATTGTGGTTAGCCACAAAGAGTGAATCCTCCTTTTTTATGTCATTTGCGTCTCGAGTACGTATTTTGAATCCGTATTCTTTAACAGGAGTCCGTGAGGGCCTCACAGGATACTCGTACATTCACCCTGTGACTCGCGAACGTTTCTACTTTGACGAAGATTTACGCTTTGATATCGACGTCATGGTAGACCTGATCAGTATTACACTGTCCACCTCTATGTGGTGGGCCGTGGCCGGGATGTTGGTCCTTGGCGCCATCCAACTGTGGGGGCTGGTGGCCAAGGTGGTCAAGATCCGCCGGGCGCGCATGGCTAATGCGCGCCTGACCAACGTCCCGGAGTCCATGAGAGATGGGAGTCCGCTCCTGTCGGTGCAAGCACCCGACTATGTTGTCGGCCT…	2836	Solemo	NA	NA			YP_009330005 [Hubei sobemo-like virus 7]	29	51.056	SRR1811983
Phyllium philippinicum reo-like virus	Phyllium philippinicum	segment 3	ACGGAGGATTCTTCTGCAACAGAGCGACATACGGAAGTAGAAAAGAGGGTAAAAGTGTCCGAGGTTACAGATAAAGTACTTTCGGATGAAAGTAGAATGGCTCTTAATTCACTGTTAGAATCATTGAGTAAATCGGGAATTGAAACGAGTAATCTAGCATCTCATAGTATCCAAATAATAGCTCAGACTTTAGCTGGATCAGCGTTGCAAGCGAATTTAGTGCAGGAAACAATGACGAAGACACGTGAAATTAGCATTACATGGGGAGCGTATACTGGAGCGACGTTAGGGTCATTACCAAAGAGTTTTTGCTTTTTAAGTGTAGCTGAGTTAGGACCAGGGACGCAAGAAGGATTGTGGACGAAGATTGACCATGTTCCGTCATTTTTTATTATGCGT…	3662	Reo	NA	Reoviridae			ALV85432 [Diaphorina citri reovirus]	36	21.508	SRR1811984
Phyllium philippinicum reo-like virus	Phyllium philippinicum	segment 4	GTTCGCGATGAAACAATATCCATTTACATGTCATATAGAAGATCTCCGAACCTCAGCGAAGTATCATTTACAAGCATATATCACAGCATTAGAACGACTAGACAGACATATTATTTTCTTTTATGATGTACCGAATCAACGGGTTGAGATTACCTCATCGGTTATATTACGGGATTGTACGTATGACGCACACCGATTTAAAGCGACTGCATTAAACTTACGGGTACGAGATGTGTTTGCGCAAGATGCTATCATTCGAGCACGAGAACGAGCAACTTATGAACGTGCATGTATTGAAGCATTGCAAGATGACTTTGAAATTATTTTGACAAGCTTGTTGTTGGCGACAAAGTATACAGGTTTGCTTGTACCAAGTTTAGTATTATGGTGGGTACTTGG…	3328	Reo	NA	Reoviridae	Spinareovirinae	Fijivirus	YP_249757 [Fiji disease virus]	47	21.14	SRR1811984
Phyllium philippinicum reo-like virus	Phyllium philippinicum	segment 1	CTCGGAGTACCACAACACGCACATTCAAGCAAATGCTTTCTCACGCCCATACGAACCTGACCTACCTCTACGGAATATTATGAACTACAATGGATACGCAAGAGCAGTATATGATAACCTACTTAGGAACGATCTCTTCTCTGCCGACAAGGCTGGCCAATTGCGAGCGGAACAGTATTACAATGAGTTGCAGTTAGCAGAACAAAATGTAGAGCTATTGCTGAATAATTGGATTAAATACGCGCAGTTGATTTCAGGGTTATTACCATTGGGATTTAAAGAACTTGAGACTGTAGATATGGCGACGAAGCTATTCTCAAAGACGCGTGCGACTCAATTCTATATAGTGGTGAATCTACTTCCAAGAGATCAGTTTAGAGTACCAGACAACGTATTAAG…	4285	Reo	NA	Reoviridae	Spinareovirinae		YP_956848 [Mal de Rio Cuarto virus]	87	26.271	SRR1811984
Phyllium philippinicum tombus-like virus	Phyllium philippinicum		TAACATTCGCCATGCAGATAAGCCCCCAGGAAGAAAGGTGCCGGCGCCTCCTTGGGTCAGCTTATGAGACCAAGATCCGTGGGATCCACACAGCGTTCACTAAAGGGACAGTGTACGCTGGTGGTAGCAGCCTGCTGTGCTGTCAAAAGCAGGCATCCCACCTAGCTGGCTCGTGAGGGGGCCCTGACAGAGTAGACGCGCATCACTCGGATGCGGAGCTATGTAAGATTAGCCCCAATGCGCGTCTCAAACTCCCTTCTGTTAGGGCCTGTGAGGCAAAGACCTCACTGCTACCGGTAGCCTTTTTCGGCTTTGGCTACCGGGCAGCTATCCACGCCTCTTGCTACTGCAATGAGCTGCGGGCACTGTGCAATCGTCATCTAATCGATCGGTCGTATT…	3266	Tombus	NA	Tombusviridae			YP_009337188 [Sanxia tombus-like virus 5]	38	39.518	SRR1811984
Phyllocrania paradoxa picorna-like virus	Phyllocrania paradoxa		CAGGGGGATATCCCTGCTACAGTCCCTTGTTGATTCGTTTTCAAGGCTACTCTCTTCTGTACTGTTGATTCGTTTTCAGTACTAGATTTGAGGGGTCTCTGTGTCATTTATTTAAAAATTAAGTTTTGTGTTTTGTGTTTGTCTTGTTTAGTACAATTCATGTTGAGTTAACAACTTTCAAGGACGGAAGCCACCACCAATGTGTATGARAATTAATGGTTYTCTGTAAGATGTGGCAAGCTGCCCCCGGCTTTAGGGGTCCGAATGAATGAGGAAGTAAAAATTGATCCGGTTTTACTTGTTGTACTAGTATTTGAATGTWATTTTRAAGTATTATTGACTTTGTCATTGCCCGAAGAACACTCGTAATGGAATAtTTTTAAAATGATGTTTAAAATT…	11303	Picorna	Picornavirales	Polycipiviridae			AXA52568 [Linepithema humile polycipivirus 1]	60	26.693	SRR1811985
Proreus simulans picorna-like virus	Proreus simulans		ATTAGGTTTAGTTCCCCCTACTATTTATGCGTGTTTCGGAAAAGATGAACGCCTAAAACCAGGGAAGAATATGCGGCTAATTGAGGGGGTTTCACTACCGGAACTTGTCAATTGTCGTATGTATTTTCTTGATTTTATGGCCGCTTTCACTGCTGCGAATTTGAACGTAGGTCATGCCATTGGTATGAATATCTTTCACCGTGGTGCGCATAAAATAGTTTCTAAATTACATTCCATGTCTCGTCATATTTTAACCGGAGACTACAAGAAATTTGGTCCCAGGCTGCAAGCCGCTGTGGTATCTAGTATACCCGAAGTGGCAAACGCCTGGTACACGTTTCATTGTGGTAACGATGATGGTGCTAATATGGTAAGACATACTCTTTACTCCACCCTTTC…	1179	Picorna	Picornavirales	Iflaviridae			AOY34458 [Rolda virus]	64	41.833	SRR1811987
Proreus simulans solemo-like virus	Proreus simulans	segment 2	CAACAACATCGCGTGCCCAATAAACCCCCTCACTGACGATGGGTAAGAAAGCTAAGAAGCAGAAAACCCAAGTTAGCATGCAGCAACTTGCTGACGTTATGAAGTGCCTTCAAATTCAAAACAACGGCCCCAAAAAGAAGCGGAGTCGCCGGCGAGGAAAGCGAGGAACTACATTGGTTTCCAATGTTGGATCTCGCCTCCTCGTTCCTGGTTCCGGTGTTTTGAATGAGATTGGTGAATTCTCCGTTGGCAGGGAGGAAGTGCTGGTTGAAGTCAAGGCCAAAAATGGTGGTGTTGGAACCATGGTCGATCTTTTTCCTGATTCTAACAATTTGCCTTGGTTAAATAACTTGGCTAAGGCTTATGATAGGATTGTGTGGAAGTCGGCTGTGTTACAAT…	1611	Solemo	NA	NA			QBA55494 [Renna virus]	31	36.571	SRR1811987
Proreus simulans solemo-like virus	Proreus simulans	segment 2	CCCAAGCCGAGGTGGATAGTTGTTCTAAAATATCATCTAAGGTAGGTTGGTCCCCGTTGCCTGAAGGCTTTCGAGCCTTTAGTCAATTTTTTGGGACTGACGTAGTTAGTATAGACAAGTCCGCCTGGGATTGGACCATGCCTGAATGGGTCGTAAGAATGTATTATAACATCAGATTCGATGACCATCCTGAGTGGTATCGTCGGATGGTATGGAGACGATTCAGACAAGTAGTGGGACCCGAATGCATTATTCGATTACCTGAGGGCAGCAGAATTCGGCAGGACTTTTACGGCTTTATGAAGAGCGGTTGGCTTCTAACCATCGGTCTGAACTCATTTGCTCAAGTGGCGCAACACACTCTGGCCAGTAAAAGGTCAGGTGTGATGCACGAACCCA…	770	Solemo	NA	NA			YP_009342461 [Wuhan heteroptera virus 2]	94	36.09	SRR1811987
Proreus simulans solemo-like virus 1	Proreus simulans	segment 1	TTTTGGAATTGTTATTGAAGGTGACTTTGGTATGTATGGAGTTCCTTCCATTCTCCTGGTTTTACTATTATTTTACGTTTGTAAACTTGCCTCAAGTATTATTCTTATCAGGTTTACCTTTTGTATTGTTGATGGACCTAGGTTTTTGGTTGCTCGTCCTTACTATCAATTTTGCCATATTTAAAAATTTAATAATAGGAACTATATATTGGTATTACGCGACCTTGATGTCGACGTACCATTATTTTAATGGAAAATCGATATTTTGGTTTAAGACCAGACGAGGCAAATTCTATAAAATAGGCCATAAGGAAGTTGGTCATCTAAGAAATAAACTGATGGAACAAAGTCCCGATTTTGTAACACCTATTGAGCCTACAAAGGTTCATCAGGTTATCC…	770	Solemo	NA	NA			YP_009342461 [Wuhan heteroptera virus 2]	40	37.076	SRR1811987
Proreus simulans solemo-like virus 2	Proreus simulans	segment 1	AGATATTGAACACCGATCTACGGATCGAATTTCTTGACGATATAAAACCACTTGAAAAACAAACACGCAATTGTTAAATATGGAAATTGGTATTATTGCTCTCATGAAAGTCGTTCTGTGGTCGGCCGTTGCTGGGTGTGTATCATATCCAGTAATGGCACACTTCATCACCGCTCATCTCCCCGACATCCGTGTCAGGATGTCGCAAACCTACGCGGGCTATTTGCACGTAAAGATTTGTGACACCTTCATGGCTGCCGGGGACGTTGATCATTGCCTGAGAAGCGAAAGTTTTTCCAATTACCTCTGGCTGTTACTCCTCGGCTCTCTAGTGGCGTGGGCTCTGTGGTGTGGTATAGGTTACGGCCTATATCTCATCTACAGACGGCTACGCTACGG…	3001	Solemo	NA	NA			YP_009342461 [Wuhan heteroptera virus 2]	37	29.427	SRR1811987
Proreus simulans tombus-like virus	Proreus simulans		CTTGGGACGGTTACCGCCATTCGGATTGGCGTGCTACAAGGGAAATTCCTCACAACTCTGGCACAACGCTGGGCTAATCAACCGGCCCACCAATGGCCACGCGATGTGAGAAGGCAGCTAGCGATTGCCTATGTCACCGGCAGTCGCATCGAGGTACCAAGGCTCCTAGAAGAACCAGAATGGGGCCAGGTACTGGAACGCTACGGAATGAGGGAGATGCAAATCGTGGAGTGGATAATTCCACCAGAGCGCCAACCACGACCAATTCCGGCATTGCGGCACTTTCATGCGGACAGGTTAGAAATAACCCAAGCAAATGTGCAAAGCAACCAGCCGACGCAGCATCGGAGGTGCCAATATCTGCACCAACTCTTCCGCGAGCCAAGGCGCTGGAGACGG…	4243	Tombus	NA	Tombusviridae			YP_009344999 [Wuhan spider virus 9]	39	49.546	SRR1811987
Protonemura ausonia partiti-like virus	Protonemura ausonia	segment 2	GTTGCATTGTAAAATTTTTCCAACAAATAAAATTTAAAATTTATTTACTTTTTAAAAATATTGTATTCATTCACTTTTGAACTTATATTAATATTATAATAAATTATTTTATTTCATATTTTGATTAATTAATTCCATTTAAATTTACTTTATTCATTTACATTTATTAATTATTTCGATTATGAGCACTAATAGAGAATCTGTCGTAGAACACGACCTTTCAAACACACAAGGGCTTCAATCCCTTACAATTGGTCCTACCCCTGATCACGTTAATGTCGCAACTGACAAAGTTAGACAACTTAATGTTATCTCAACCACCTCCGAGAAATTCGAACGTCCCGAAGAGAAACCAGACAGATCTGAATCCAAAGAATTTAACTCAGCCGTTTTAGACTT…	1759	Partiti	NA	Partitiviridae		Alphapartitivirus	QBC36013 [Medicago sativa alphapartitivirus 1]	77	28.326	SRR1811988
Protonemura ausonia partiti-like virus	Protonemura ausonia	segment 2	TTATTTTGAACGCATGAATATGCCTACCAATACCTATTTAGATAATGGAAACACAATTATTTATGATGTCCAAAACGACACTCGGTTTTTACAAAACTATATAATCGATCACATCACACAGATCTACTCTGATCTCGATGTCAAAGGCCACCCTTATGTCACGCCACTTTCCCTAGCTGGCTACTGCTTTACCATTTACTACGCACACCTTCTCGGTTGCGATAAATTCTTTCGAAGCACAAAATCGTGCTACGCAACGGACTTTCTTTCCGACTCCGCTCAAGAAGATATGTTTAACCTGCTGCTTAACAGCTACGTTCCTCCTTTCCTTGCCCTGATCCTTGAAAACCTTGCCCCCGTATTCGACCCCCGCCGTAAGAAACATCAATTCTGCCCCTC…	1779	Partiti	NA	Partitiviridae			AGQ21570 [Botrytis cinerea partitivirus 1]	99	49.32	SRR1811988
Protonemura ausonia partiti-like virus 1	Protonemura ausonia	segment 1	TATTAACATAAGTTGTATTGTAAAATTTTTCCATTAACACGATAATTCATTATTGAAACTAACTTTATTCTTACTCATTATTCTTATTTTCATTATTTATGAATGATCAAAATTTAAAATTCTATTCTTTTAACCCAGAACTAAAATATGTAATACACCCAGGAGGAACCCCTCAACAAGGAGTTATTAACGCAATCAAAAGCGTACTTCCCGATGACGAAGTTGACAACATTGTCAATGGATACCGAAGATCAGACTTCTCCCAAGATGCTCTAATCTTAGATTATTTTAAAGGAAATGTTCCTATAAAAATAATTAAAAAGGACGAACATTATTACAAAGCGTTAAAATTAGTCGAAAAGAAATTTCTCCCGCCCTACTCATACAGACCAGTTTGTT…	1808	Partiti	NA	Partitiviridae		Alphapartitivirus	APG78241 [Hubei partiti-like virus 27]	88	53.073	SRR1811988
Protonemura ausonia partiti-like virus 2	Protonemura ausonia	segment 1	CGCAACGCCCTATAAAATATAAATTATAAAATTCGAACCCTCGAACCTTTTCAAATTACACTCACACAATATGGAACGCCCCGAACTACGCGATTACTTTCACGAACGTTTATTACATTTAAAACGCGATTGGAAACTCTTTCAATCATCTCATAATGAAGCGACACCCTCCGAAACTCCTACTGAAATACCACATGATATTGCCCGACTAGAACATGGCATAAAATCATCGTTATCTCTCGCTGACCGCACCCAAGTTTATCAATCCGAAATCTCAAATATTGAAGATTTTCTGTTAAACAAAAATCAGCAACGTGGATTCCCTTCCGAATTCTATCTTCATAGATCTATCGACTCGCTCCCTGCGAAACGAATTCCACCCACAGGAATCATTGCTCT…	2340	Partiti	NA	Partitiviridae		Betapartitivirus	YP_227355 [Pleurotus ostreatus virus 1]	90	70.085	SRR1811988
Protonemura ausonia partiti-like virus 3	Protonemura ausonia	segment 1	AGACGACATAGCTCGTCTCGAACATGGTATTAAAGCATCACTATCAATCAGTGATAGAAACCAAGCTTACCAAGCAGAAGTCTCCAACATTGAAGATTTTCTCCTTAACAAAAACCAAGCACGAGGATTTCCCTCTGAATTCTATCTACGTAGAGATCTTAGTACTCTCCCCGCTAAAAGGATCCCCCCAACTGGTATCATTCCTCTTCCTTTCGAATTCGCACGATCACAAATCGTCGAAGCAACCACTGAAATCCCCGAAACCGGATTCCGAGTTGATAAACGAATTGAACGCATCTTACGATCCCGTTACCCACAATATGTACAGTATTTAACTACTTACGCTAGACCCCTAGGAACCACCGACGCTACAGTTAACGATTTCTTCAAACCACAACT…	1397	Partiti	NA	Partitiviridae		Betapartitivirus	YP_227355 [Pleurotus ostreatus virus 1]	99	70.41	SRR1811988
Protonemura ausonia picorna-like virus 1	Protonemura ausonia		GTTGAGGGTTTGGATCTTCGCGTATTCAATGACGATGTGGTTGACAAGGTCAGATTCATTCTTGAGGAGTGGAATTTCAACAACAGCTGCAACGGAATTTATCACTTCGCCATCAAGGATTCTCCCGGCCTAATTGGCTCGGATAAACCCGCACGCGGTGTGTGTTCTATTGCTCTGCCCTTCCACGTCGCTCACACCGTAATCTTCGGCTCTGTGGTTGGTCATCTTCGTCTTGTCCCCTTCGTCTCTGGCTGCTACGAGGGTATTGATTATCGAGGGAAAGATTGGGACGACATTGCTCACCACCACCAGTCCTTGGGTGAGGTGGTTTACATGATCGACTTGGATACCAAGAAGATGGACACATCCCTCTCCACGCAGGATCTCGAGCTTACGATA…	785	Picorna	Picornavirales	Dicistroviridae			YP_009337710 [Hubei picorna-like virus 7]	96	42.471	SRR1811988
Protonemura ausonia picorna-like virus 2	Protonemura ausonia		CAGAGATTTAAGTCTATTGATTAGTATCATAATCGGTGGCTTTACGAGTACACTTGGTTTGAAAGATGTTATTAACACACAGGGTTTAGCAACAGGGCTATTCCGGTGTGTTAGGAACTTCTTCACAACTGTACATGGATGTGTAGCAGTACTTACTGATTTGTTGAAATTAGTAGCTAGAATTTTTAATCGATTTAAGAACTTACGGGAAAACTCACTAGTTACTGAACTATCTGAAGACAATGACACCATTCGTAAATTTATTACAGAGGCTTCACTTGTAACACAAGCCATTAACCAAACTACCATCAAGAATAACCCAATACAGAAGATTAGATTTTGGTATGTTGTTTCCAAAGCACATCAATTAAAAGCAAAGTATGCCCTCAGCAAAATTTC…	5606	Picorna	Picornavirales	Iflaviridae			APF29088 [Diabrotica virgifera virgifera virus 1]	92	32.351	SRR1811988
Protonemura ausonia picorna-like virus 3	Protonemura ausonia		GTTCTTCAGTAGGCAAATCTTCCTTGACTAGTATATTGACAACTAGTTCAATTATTGCTCAAGGTGGTGATCCTAACTTTGAATTAAGAAAGGTCACTAATCCTAATGATGAATTTTTTTCAAATTATTCGTATGGCACAGAAGCCATAATATTGGATGACATGTGCAATACAAAGTCAGATTTTACAAAGAAGAATCCACTGGAGAAGATTATTGAATATATTAACAATGTTCCAGCTTACCCTGTAATGGCCGACTTATCATCTAAAGGAAAGATTCCTTTAACGCCAAAAGTGGTTGTTGTTACGACTAATGCGAAGGATTTGGATTCAACTGTTTATTCCAACGAACCCGTTTCTATTTTACGTCGTTTTAACATTATTGCTCGCATTTATGTGA…	7327	Picorna	Picornavirales	NA			YP_009337801 [Sanxia picorna-like virus 5]	31	37.013	SRR1811988
Protonemura ausonia picorna-like virus 4	Protonemura ausonia		CAATGTTCTAATTTGAATTTGACTATAGCATTGAGGAAGTATTTTCTACCAATAGTAACAGAATTAATTACGAAGCCAGATGTTTATGAATTGGCTGTGGGTTGTAACGCTGAAGGACCAGAATGGCATGCTCTCATGTTGATAATTTCCAAGTATGGTAGAGATAGGATTGTGGCAGGTGATTATAAGAATTATGATCAACGTATGAGTAGTCAAGTAATTTGCGCCGCATTCAATATATTGATAGAATTCGCCCATGCGATCGGATATACACCTTCCAATTTGGATATGATGAGAGCGATAGCGACGGAAGTGATTTACCCCGTGATTCACATGAATGGTGATATTTTTAAACTCTTTGCATCAGTGACATCTGGTAATAGTCTCACTACTATTTTG…	795	Picorna	Picornavirales	NA			APG77477 [Sanxia picorna-like virus 7]	100	88.679	SRR1811988
Ptilocerembia catherinae beny-like virus	Ptilocerembia catherinae		GGTCTCTTTCGGTTCCTGAGAATCTGCGGTATGTCAGGATACTTGACTTGAATAAGTACATTCTCAACGATGGTAGAGACAAGGTTTATACTAGTGTCAGGGAGGTTGAATATTTCAACACGCTGATCTACTGTTTGTCTTTGTCGAAAAAATCCTTGGAGGTTGAGAATGTTGTTACTTATGTTAGGCGTATGCGTGCTGGCGTGAGTATGGCGAACGCGGAGTTCGTAAGGCCATGGTCTATTGATAATAAGGAAGTGTATAATTTTTCACTTGTTGTGCTTGTGCAGGCATTACATATGAAGAATGATACGCCGGACTTGGTCGATAAGGGCGATGATGCTATTGGTGTACATAAGAAATGGTTGCAGGTGCTGAAGGGGCTCGGCAGGGTTGTTT…	4328	Hepe-Beny	NA	Beny-like			APG77690 [Hubei Beny-like virus 1]	66	37.307	SRR1811989
Ptilocerembia catherinae toti-like virus	Ptilocerembia catherinae		CTTTAGGTTCCATCGCCGTGTTTCATTCTCCTGGTGTAGCTGCTAAGCAAAAATGGGATTACAGGAGCCGCGGTGATGACGAAAAGGTTGGAGGCAAGCAAGCTCCAAGTAAGACGCACTATGTGCGAGCAAGTGATTTGGATGTACTGCTACGAAGCGTCGATGGTGCGGACAGGGTATACACCGCTTTTGTAAAGAATGAACAAACCAAGTCGCGGGGGGTCATTAACGCTGGCATGAAATCCCATCTTCTGATGTCTCCCTTTTTGCCTATATTTGAGTTCGTTATGTCCAAATACCGCCAGTTTCCGACTATCAGTTGCCCCCTCCAAGCCGTTATGCCTCGCAATGCAGCTGCTTACCTACCCCTCGACTATAGTGCATTCGACCACCAATTTT…	964	Toti	NA	Totiviridae			YP_009337111 [Wenzhou crab virus 5]	82	26.715	SRR1811989
Ptilocerembia catherinae virus	Ptilocerembia catherinae	segment 1	TATATTCATATCTATACATTCATGACTAAGGAATAAATATGACCAGAACAATAACTTTTGGAGAGTTAAACTTTGAGTTTTCAAGGTCTCTACCATTGGTCGGCGGGGTTACGAACAACCGTCCCGCCGATTTCAGCACCGAGGTGCGGTACGACCATGTGAATCCTCAGGTTAACGTTACAAAGACTACTGAACCTCCTCGCACTTCTGAACCTATCAAGGGTGCGCTGATCGAAGGGGTTCCTGTCCAGGTGGTGGCTCAATCGGAGGGGGCCACTCTCCATGCTGTAAAGAAAAGGTGCGACTATCGTCCAAGCCCTGACGTTGGTGACCTGTTCCTTGAAGGACACCATGAGTTGATGAGCAAGCTTCATGAGCGGCCTGAGCTCAAGCTTGACA…	1552	NA	NA	NA			BBB86779 [Rosellinia necatrix virga-like-virus 1]	55	47.751	SRR1811989
Rhagadochir virgo picorna-like virus	Rhagadochir virgo		TCAGATTTTAGATGTTAATTATGTAGAGTTAAAAACTAGATATAATAATGTAGATTTAGATGTTAGTATTAATGGCTTTGAATATCGTTCACAAGGAAGAGGTCAATGTGTTAGTTTGTTGGTAGATTCAAGAACTTTAAAGATTGTTGGTTTCCATGTAGCTGGTGATGAAAATAGAAAGTTAGGATATTCCACAATACTAACTTCAGATATGATACGCTCTGTTTTAAAATTAGACATTGACATTATGCCCCCAAAAACCAATGAAAACCCAAGTAAGATAGAATTACGATCAGAACGTTTCTTACCTTTAAGTGCTTTAACTGAACAGGATGCTCTTGGATACTCACCTTCAGTGGGTATTGAAAAATCTGTTGTTGCTGATGATTTAACCGATGC…	1709	Picorna	Picornavirales	Iflaviridae			AOY34458 [Rolda virus]	91	34.84	SRR1811990
Sundablatta sexpunctata picorna-like virus	Sundablatta sexpunctata		TATGCTTCGAAAAAATAGTAGATTTACATTAAAAACTGATGCTTTTGGTGGTGAAAGTAGAACTGAACAATTTGATGATTGGCATATTTTTTTAAATAATAATTTTAGATTTATAAGCAATATGTATAAACAAAATTTTGATATAGATATTTTAGATTTGTATGAAAAAGATAAAGAAAAATTTAGACTAAGATATAGTGAAAAATTATTTGATTTATCTCCAGCGTATATTTTTAAACCTTTAAAAGTTCAGCAACCTCCAACTAGTTTACTTCAAAAAGTAGTTAAATTAGTGACTTTAGGATATGCATGTGAGTTTGTTGAAATAGATGGAGTGCGTCATAAATGTGCTGTAACTTCAGAAAATTGTAATAAAGTAATAACGACTCAAAGAGGTTT…	3198	Picorna	Picornavirales	Iflaviridae			YP_009330050 [Hubei myriapoda virus 1]	68	39.257	SRR1811994
Trachyaretaon brueckneri narna-like virus	Trachyaretaon brueckneri		GTGAATGTGGATCTCGATCTGGTACGAGAGGGACACATAGAGAAGGTCCGTCAGGTCCTTTCCGGCGGGAGAGTGAAGTGCTTTCCTATTGGATTGGTCGAACCTTTTAAGGTTCGAGTCATTACAAAAGGAGAGCTCTGCTCATACTCGCTGGCTCGGGACTGGCAGCCTCATCTGTGGGTTCCTCTCTCCAGGCATCCCGTGACTGAGCTGGTTGGTAAACCTATGAGCCTGGAGATACTTCGGCAGATCACCAACGATTGTGATCCCGGGACATGGTTCCTCAGTGGAGATTTCAAACAGGCGACCGATCACATTCCAGCTAGAGTGTCAAACTTTATTCTGGAGTGTGTTCTGGGTCGTCTGGATGGCCTACACCACTACGGAGCCCTGTCCCAG…	767	Narna	NA	Narnaviridae			YP_009333144 [Beihai narna-like virus 3]	95	42.915	SRR1811996
Tropidacris collaris virga-like virus	Tropidacris collaris		CGTTGTAATACTGGCTGTTTATATGGCTGGAATTGTAACTGTATCCTTTTTCTTCTGGTAGCTATTTATTTACTATTTCCTGTACCTTTACATACAGGTTTATATATATTTATTTTGTTTATTGCAATTTATTTGTGCTATTGCACTTTTGTTCGTTTTGTTTTGTTTGTCTTATTTTATTTGGCATCATGACTATCTTGTCGAAAGTTCTTGGTATAGATGGGAACAAGCTCACTCATGACTTTATTGAGTCATCCCTAGTTGCGAATGATCCCTCTATGGCACATTTGAAGAACACGGTTAGTGAATTGATTACAGACAGTGTGGTTAATGCTGTTAATCTGGTTGGTAGACCTGTAGTGAATGTAACTAGTTTTTTGGATTATGAGAAACAGACTA…	14856	Virga	NA	Virgaviridae			APG77626 [Shayang virga-like virus 1]	44	35.167	SRR1811997
Acanalonia conica bunya-like virus	Acanalonia conica	segment M	GTGGATTGAAAGCATATAGGTCACCTATTGTAATGACCCCTATGAAATTGTCAAACAGCAATGATTTAACATCATGTGAAATAGAAAAGAATAGACTGTCTTGTAAAAGCAAAAGAGTGACGAGTGTTGATATTTGCAAGCATCAACAGAACAAGACAACTTGTGGAAAAGTGAATACTAAGTTGTCAACAATGGAAATAGAAAGTGGCACGATGGTGTCAGTGAAAACTGGTGATGAAAGGTTTATTGCTTATAGATCAGGACAAATTCATGAGAATGGATGGTTTCCTATAATGAATAGTATATATAAAAAGAGGCCTTACTTAACAACTTTTTTTCTTGTTGGTATATTGCAGTGGTGTAATATTGTTAGTGCTACTTGTTTTTTTGTGTTCTGTT…	2464	Bunya	Bunyavirales				APG79272 [Hubei bunya-like virus 10]	72	31.137	SRR1821891
Acanalonia conica bunya-like virus	Acanalonia conica	segment L	GTTAGAAACAACAATAGCGTTAAAATCACAACGAGGTGGCACAAGACCCATCACAAGCATGACATTGCAAAATAAAGCAGTTTTCAGGGTGTTGGAAATGCATGAACAAGCCTTAGGCGAAACAATGAAGGAAAATATTATTGTTCCTAGAGTTGTAAAAAATAGTGCGATTCGTGGAATGTTCACTGATCTTAAAACTTCACCGCAGATAAAAGGCATGAAAGATTTTTATCTCACTGAAGATAAATCTAAGTTTTCTGAAACCTGGAATACTAGTTGCTTCCAATATTATTTTGAAGCAAACCCATTTTATAACACAAATCTTAAACGATACCTTAGGAAAATAGTGCATAACATACAAAATCGTACGCTTTATATAGAGCACAAACTGACTAAGCC…	1029	Bunya	Bunyavirales	NA			AOF41423 [Seattle Prectang virus]	90	31.111	SRR1821891
Acanalonia conica virga-like virus	Acanalonia conica		TATGTTTTCACCATTAAGGTTTGTGTTCGTGGTTTTAACCATTGTTTCCTGCGATAAGCAGTGTTTACCGTTCTCTTTGAACGTGTCTTACCATGTAATTGGTTTTAAAAAATATGAGAGGAAATTTGTTTGTATAAAAATAAATATTTTATCAAGAAGTTTAATTTTACTATTACTTTTTATTTCGGGTATAGAAAAAAATCCTGGACCAACAGTACCTCCTGGTTTTAAAGAATTGAGTGACGATGAAAAAGAGAATAATAAACTTTTGGAGCATAAATATGTTGAAAAAAATATATGTAATTATTTGTCAGATATTATGGGTATTAAACCACAGGATCTTATTAGAGAAGCTCTTTTAAAGAAGAAAGATGAACCCAACTCGGATTTGAATCAATT…	10605	Virga	NA	Virgaviridae			AQM55272 [Big Cypress virus]	39	32.008	SRR1821891
Aclerda reo-like virus	Aclerda sp. AD-2014	segment 8	AGATCGTGATGTGACTGGAGTTCAGACGTGTGCTCTTCCGATCTCTGAAAGTAAAGCCTAGATAGACTGACAATACGACCTTACATAGCTAACGAGAAAACTGACGTAAAAACTGACGAATTTATTAAACGAGACTAAAATCGAATTTAAAAATGAACCGAACATTTCAAATAGAACGAAAATTAAATGACCTAAGTGAACATTATGACACGATCGCCCCAGTTGGTAAAACCGAAATTACAATTCTGGATAATCTGTATCAAGTAGTTCTCTCAATTCACGGCCGATTAGTAATACGAAAGGGTGTGAACGGAAGCTACAAAGTATATTTATCACGAACATGTATTAAGAAACTACTTACTGCATACCGATACTTATCAAATTATGACTTAGCCGATA…	1617	Reo	NA	Reoviridae			AVO64754 [High Island virus]	86	42.34	SRR1821892
Aclerda reo-like virus	Aclerda sp. AD-2014	segment 2	CCTAGAATTGAAGCGGTGGAACCCAAAAAACAACGTACAAATCTCAAAGTAACTGAAATAACCGTTTCAAACATTGTACATCCCACAAAGCGCAACGATAAACGAACTGAAATTCTAAACGAAAACTGAACAAACGAATCTGCAAAATGGAAGTAAAAACACAAAAAGAAGAACAAGAAGCCGAGAATCAATCGTCCCAAAATTTACCTGAGCCCAAAAATGTGAAGACTAAACCCTTAACATTAGAGGATGCCCAGCGACAAATTGAGGAACTAACGAAACTTATTGCACAAATGAAAAAGGAACAAATACATGAGACAACTGAAATAAGCACATTAATTCGAAATGATCAAGCGACTATCATTCACAAGCAAGTCCAAGACATAGAGCGTAAGCAAT…	3783	Reo	NA	Reoviridae			AYP67578 [Shelly beach virus]	93	51.908	SRR1821892
Aclerda reo-like virus	Aclerda sp. AD-2014	segment 3	CCGATCTCACGAAACACATTACATTAGGCATCATGACATATCGAGACACCTTGTACCCCTATAATTTCAACTATCAGAACGAAAGCATTTTACAACACTGGCATTTACCAAGATTTTTAAACGACTTACAGAAAAACGAATTATACCATTTGAACTTTACCGACGGAAAACTAACACTTCAATTCGCTAGCGTTTTTGGAGGTTTAGGGTTTCAACGGGAATACTTCGAACAGACTGACAATGAATCAAATCAAAGAACATTAATGCAACTAAAGAAAGGATTGACACGTTTTAAGAAAATTAATCATAAAGACAAAACTTTAACAACGAATTTTTATCTGGAAATTTTGAAAAATGAGGATAGATTAAGTCCGATTATAAACATCGTGGCGAAAATCA…	3640	Reo	NA	Reoviridae			AYP67580 [Shelly beach virus]	97	46.83	SRR1821892
Aclerda reo-like virus	Aclerda sp. AD-2014	segment 6	ATCAGACGCTAGGACATATTTAATCGACCTTTTTCATGACGAACGGATGACTCTCTACCTATGGAAATATTTGGAACACAACGACCGACTATTGAAACAATTACTGAACGACATAAAACCTGATGTAACGACAACAGATAAACAAGAAAAGCAGCTGCGCCTCTATGGTCGGCGGCTTGAACGACTCTTTCTCGTAGGCAAAAGCAAATTTCACCCGACATTACTGAAGAAATTACAATCGACAAACATCTGCGGAATTTATTTGTACACAAAGAAAACACGCGAATTTGTAACCCAACGACTGTATACACTAGGATGGCCAAGAAATGCAAAATTTAATTTTATCAAAGAATTTCCAACGCGCAATTATTTTGATCACATGTGTAATTTTGATGTTAC…	1905	Reo	NA	Reoviridae			AYP67581 [Shelly beach virus]	91	51.986	SRR1821892
Aclerda reo-like virus	Aclerda sp. AD-2014	segment 5	ATCAAGATTATCATTATGCAGCATTATTACCTCCGTTGTGGATCAAACCTCTATCAGAACTTTATGCCTGGCGACATAATTGAAATAAAACTTATACGAAACAATGAAACGATTATTACAGAACGAATTGACAACCCAATCAAACCGGAACACAGTAAATCACAGAAATCAATTGAATATCTTAAAGACAGAATTTCGGAAATCGATGATTACATCTCGATGTCTGATCGTGGGACAACTATCCTCAAGAAACTGGCGGGTGGACTGAGAGAAGAAGTCAAACGTGATGAAGCAGGTGTATTTACCACATTTCTGATGAACTTACCGAAAATGATACACTTTAATGAAACTGGAGCTATTTCGACATTTAGAAATCGATTTAATCAAATCTTTGATGGA…	1962	Reo	NA	Reoviridae			YP_392505 [Operophtera brumata reovirus]	75	19.13	SRR1821892
Aclerda reo-like virus	Aclerda sp. AD-2014	segment 4	ATCTCGAACTAATACCCACGAAATGAAGCCCTTAAAAGACGACTATATATCACCTATCGAACGAATTATAAACGAAATACAGAAACTGAATAACAGATTAACTGAACTTGAAAAACGAATTGATGAAAACAATAAGAGAGACAGTTATAAAACTCAAATCGGACATGGCCCGGAGTATAACGAAGACTTACTATCGAAAACGAATAAAACTGAAAAAGAAATGATAAAAACCCTATTGAATTTCAAACCTGGAAGACAAATACTCGAGGATCTGGAGATAATAAATGAATCACGAAGTTATAATTTCACGTTCTTACCATTAGGATATTATAATATTAATGTAGCATTCTTAACTGATGTTGCACAGTTGCGTAATGTACTGACAGGTAGGACTAAATT…	3379	Reo	NA	Reoviridae			AYP67579 [Shelly beach virus]	92	37.345	SRR1821892
Aclerda reo-like virus	Aclerda sp. AD-2014	segment 10	TGATGAAGTACCTACACGCTATATCCCTTATGCCACGAGCCCATGCAACACTTACAACTCTTAGATCGGTTACCCAACCGATCATTATAACGATACTGAATGACTCTGAATTACAAGAAGACACACAATATTATGATCTGCAGACAGCACAGCACGCGCTGACCTACGGAGCAATTTGTTTGAATTCAAGACAGATACACGACTTTCTAACTCAAATCGACGTTTCACAATTACGGACATTATTTACCATTTATTTACAACGAGCCGGACCATATCCTGAAAATTGGGGCATTGAACATGACTTTGACACCGTGTGTTATTCTATGGACATTGTTTTCAATCATCAGCAAGAGTGGTTAGACTCAGCGAAATCATTGACAGATTATCCACATTTGCAAA…	1591	Reo	NA	Reoviridae			YP_392510 [Operophtera brumata reovirus]	25	26.06	SRR1821892
Aclerda reo-like virus	Aclerda sp. AD-2014	segment 1	CACGCAAAGATTATGGACCGTGAGTGTGGAATACCATGTATTTTAGTACTCAGCTTAACGAACAACAATACAATTTTATTGGAAATTACAACGATGAAATAAACAAATATATAGAACTGATTGACACAAAGACGAAAATTCTATTTAACAAACAACCTTTGACCGTTACCGACATCGCGCATTTTGATAGATCACTTTTATTTGGATTTACGAATCGAGAAGCAATTTTGATACTAATTAAAACAGTGAACGACGTACCAGGAATAGAACTTGATGATATTTACAAAATTACAAACCCACCAGAATATGTATTTGCAACTGATGATTTTAAACTCGACATTCAAACTAGTTATGTACTTAAAACTCCATTTCAGTATATTTCAAATTTTAATGCATTTA…	4176	Reo	NA	Reoviridae	Spinareovirinae		APG79176 [Hubei diptera virus 21]	97	49.19	SRR1821892
Agallia constricta picorna-like virus	Agallia constricta		TTTTAAACAAAATTTGCAACCTGTAACTATTTATATTGATTGTTTAAAAGATTATAGATTAACCCCAGAAAAATGTAAAATTCCCGGTAAGACTCGTATTTTTAGTGTTGCTCCCATCCAGTGTAGTATAGATGCTCGTGTACATTTAACAGATTTTACAGCAGGTATTAAAAATTGTAGGATTAAAAATTCAATAGCCATAGGTATAAACCCTGATTCTATGGAATGGACAGCTTTAGTTAATTATCTTTTTGAGGTTGGGGATAAAATTATTACACTAGATTATAAAAATTATGGCCCTTCTTTAATGTCACAACTTGTAGCTTCTAGTAATAACTGCATTGTAGAGTGGTTTAGGTTTAATTCAGCTTCCTTATCTCATGTAAATAGAGTGTCTTG…	830	Picorna	Picornavirales	Iflaviridae		Iflavirus	YP_009328891 [Euscelidius variegatus virus 1]	99	67.391	SRR1821894
Agallia constricta toti-like virus	Agallia constricta		GACGCCGATAGGGGTTCTGGGAGAGGCCTGAAAATCTCTCTCTTTTATCGGCACGAAAATCCCAATATGACAGAACAACAAAACACACAGTTAACGGCAGAGGGTTCGGACAGCCGCCCTTTATTTTCTGAGGAGATGCCAGCTCCTCAAAAACATTCGACCAGTAGACCTGAAAAATCTACTGGATCTGTCAACACAAAAATTAGTGAGATGCTTAACGACTCCGGGGTGGTCGCATCGATGAAGATGTACATACGTCCTTTAAGTGGCGTGATGCCTGACCAGTTGATCATACCCCCGTACGGTAGTGAACGCGTGAAAGGAGAGAACTATGATACAGGATTCGTTTTCTCGCCCTGGAGCTGGATGGAGCCGATACGTTTATACGGCATAAGATAC…	5091	Toti	NA	Totiviridae			AOR51364 [Anopheles totivirus]	26	39.278	SRR1821894
Agallia constricta tymo-like virus	Agallia constricta		GTGGAATTTCAATAGAACCTGCTTTTCTAATGACTTCACTGCATTTGATCAAAGTCAAGACGGTTCCATCCTCCAATTTGAAGTCATCAAAGCTAAATTCCACAACATTCCGGAGGACATCATTGAAGGCTACATTCAAATCAAAACACATGCAAAAATTTTCCTGGGCACGCTCAGCATTATGAGGCTCTCTGGAGAAGGTCCCACCTTTGATGCCAACACTGAAGCAAACATTGCCTATACACACACCAAATTTAACATACCAAGCGATGCCGCACAGGTGTATGCTGGCGATGATATGTCCATTGATTACGTCGCCTCAGTTAAGCCCAGCTTCAACATGATTGAACATTTGATGAAACTCAAAGGTAAACCTGTCTTCAACACCCAAACTCAAGG…	495	Tymo	Tymovirales	Alphaflexiviridae		Potexvirus	AWK57384 [White clover mosaic virus]	99	99.39	SRR1821894
Alydus pilosus permutetra-like virus	Alydus pilosus		CTTAAAACTTGGTTCCCTCATACCGTTGGAGGGGGGTGGTGTCTAGGCGCCTTGAGCAGCTCCCATATAGGGACTCAGTAAAGGCCCCCAAGACTTCTCCCTTACCCATTTCTTTCTTTAATACCCTAACACATCTGAGCATACTATCTTCATCCTCAGATTACCCGCGTTGGATACAAATTAAAGTTTGAATCGATCAATTTATACCACTATAAAATGGACGCATCAAACCCAGTTGCTGACTCAACTCGTGTCACCATTGCATCTATGCGGGAGAGGAGCGAGAGAATTGCCAGACAGAATCTGAAGGCTCTCGAGCGTGCCCTTGTAGGGAAGGAGAGGACGCCGCTTGATGAGCTCCCTGATCATTATGATTTGGAGGAAGGATGGGAAACAGCA…	1786	Permutotetra	NA	Permutotetraviridae			4XHA [Thosea asigna virus]	88	39.366	SRR1821895
Alydus pilosus picorna-like virus	Alydus pilosus		GTTGTGGTGGTGCGTACGCCGGTAGATACGCCTGTGTATATAACGCATGTACCGTACACCGGCCAGCTTTATATAGGAGATATGGCATACAACACTACCCCCACTGGAGAACATCTCAATTGTTATCTAGGACAGGCAGTTGAAGGTAAAGATGATGAGGGACACCCCTACCCTGGGTGTGGCCTTCAAAGCATGGGCTATGCAACAGAGATTTTGTTGCCTAAGGTGAATCCAACTGCCTCAGTAACAGCCCCCTACTACTCAGAGAATGTGATGAGCGTGTTGAATTCAACTGATTTTTCAGCGCTGAGCCCTTGGAGAGATATGAACTCCTCCACTTCTGGCACCATCCAAATATATTGTGATGAGAAGGTAGTCGTGGATGTTTGGTGGTCGGCA…	7044	Picorna	Picornavirales	Iflaviridae			YP_009140562 [La Jolla virus]	59	29.959	SRR1821895
Alydus pilosus tombus-like virus	Alydus pilosus		CGTGTGCTCTTCCGATCTCACTTTTGCCCACCCTCGGTGACTGAGAACAGTCTAGGTTCTGATAGTTATGATATAAGATGACTACCCGCTTAAGTTGGCCATCGGATTGCGGGGGCCAACAACCTATCAGGCCTCGAGCAGGGGTTAAACATCAACGCCCCAATTTGCATGCCTTCGGAGTGACAGTACCCCGTCACTTGAAGAAGTGGTTACATACCAAACGCAATGTTTTGTATTGCGTTTTAGAAGAAGTTAAAAATAATCGACCACCAGATACTTGGGTTCCAAGTACAGAAGGCAACAGCGCTAAAGGGGTACTTTTTACACCAATAACAGTCTCCCAGAAGACATGGAAGAAATTGTTGGATTTCAACGAAGAGTTCAAAGGTCGGCTCGAGA…	4321	Tombus	NA	Tombusviridae			YP_009337329 [Sanxia tombus-like virus 6]	30	40.826	SRR1821895
Alydus pilosus toti-like virus	Alydus pilosus		CTCCGTTTGCGGGGAGACGGCCTCTTCTCCATATAGGGGTGGAGATGAGGTGCCCGACGTTTCGCAGGACCGGAGTCGGATCCCGGGGCCTACGATCAGGGAAAGCCACTACCCTATTTCAGAAGAAAATCACAATCACACAGAGGACGAACCTCCGGATGAACCACAGTCCATGTCGGCTGCTGACCGGATACAGTTAGACAAGGCGATAAAAGCAAGAGCCTCGAAATTCTTCACAAGTGTGAAGAACGCAACCACCCGTAAAGACCTGGGTGAGGTATTCGAGGTAAACGTCCTCGGAAGAAAGACAAAAATTAACACTGTTGCAGGCGGAATCGGCTATTTAAGTCAGGACACACTTGTCCAAGGGAATCTCAATGATAACCCCCGCCTAGAGAG…	6764	Toti	NA	Totiviridae			YP_009336732 [Shuangao toti-like virus]	34	33.418	SRR1821895
Anasa tristis solemo-like virus	Anasa tristis	segment 2	TAGGGCGGCTAACCGCCCTCCCCCCGAGGGATCAGGCTTAATCCGTATTTCTCGTACGGAAATGGTTGAGGCTATTAAAGCCGGGGCTGATGGATCCGCTAGCGGCACTATAAAGCTGCAACCGTCGGATTTTCCATTCCTTAAAGGATTGGCCAAGTCCTTCGAAAAGGTCAAATGGATTAAGATCCACGCCTTTTGGAAGCCAGCCGGTAGTATGACCACAACCGGCTTAATCGCCATCGGTATGGACTGGGATGCTAAAGATGATTTTAAAGCTCCCGCTCGTGAGGATATATTAGCTTATACTCCTCACCTTTCATGTCCAGTGAGGGAGGATTGCCAAAAGGCACCTCTTAAAGTCCCAGTCTCCAAGCTAAAAGCTATGGGCTGGTTGACCCC…	1348	Solemo	NA	NA			AYP67543 [Blue fish point virus]	38	42.938	SRR1821896
Anasa tristis solemo-like virus	Anasa tristis	segment 2	CTGTGACTGGAGTTCAGACGTGTGCTCTTCCGATCTCAGAACCAGGTGCGCCGCCTCCTCTCGAGATGTCAGCTAATAACACCAAAGCTTTAAACAAGAGACTAAACCGTTTGGAGAAAATGATCTCCAAACTGGCGGTAAAGAACACCAACCCCACTCCAGGTCCCTCTAAGGGACCTAAGAATCAGAAAAATGGGGGAAAGAAAAGCGTCAACAACCCCCCGGCTAACATGGGATCAATCCGAATTAGCCGGGTTGAAATGGTTGAGGCAGTCACAGCAACTGCCGATGGCTCAGCGAAAGGCAGTATTAAGCTTGAGCCTTCTGAATTTCCTTTCCTTGCTAATCTGGCCAAGTCCTTTGAGAAGGTTAAATGGCTTAAGATCCAAGTTTATTGGA…	1675	Solemo	NA	NA			AYP67543 [Blue fish point virus]	29	39.634	SRR1821896
Anasa tristis solemo-like virus	Anasa tristis	segment 2	TCCGATCTCTTTTGCTCAGATAGTATCCTATGGTAAAAAAACTATGGGGCTTCTTAAGCCCCATGAGGCTTTCGGATATGTGGAATATACTGGTTCCACTGTTGGAGGTTTTTCTGGAGCTCCTTATTATTCAGGTAAAACTGTTTATGGGCTCCATGTTGGTGGTGATGTTAAGAATGTAGGTTTTGACATCACTTATATACGATCTTTCTTCAGGGATGAGGATAGTGCTGAATGGCTCATAGGTCAAGTCACTCGATTTGGTAAATATGAGGTTGAGCAATCTCCTTTTAGCCCGGATGAATATACTCTTCGTACTGGTGGTCGGTATTATATCATCGACCAGGATACTTATGATTCAATTTCTAAGTCTAGGTCTAAAGCGTCTTTTAAGACTAA…	943	Solemo	NA	NA			YP_009342306 [Wuhan arthropod virus 4]	71	35.391	SRR1821896
Anasa tristis solemo-like virus 1	Anasa tristis	segment 1	TCTACAGCAAGTTTTCAGCTAATTTCAAGATGGCAGTATCAGCAGCATCTTTTGCCTTGAGAACCGTGGTCATGGGAGTAGGAGCATATGGCGTTGAAAAAGCGCTTTTCTCCAACCCCGTAGCTGCAATTATTCCTGATGCGCAAGCTTCTTTAGCAATGCGTTTTCTGGATGCAGCTAAGACAGTGGTAGGAGGCAAGGTTGCTGTTGCCCTTGGAGCAGCAGCGTTAACAACTACAGGCTATGCCTGTTGGAAGCTGTGTCGTAAGACACGTATAAACGTGCGGATGGCCGGAGAAGCGATCGAGGAGTCGATTGTCTCAGGATCCACCTTCACCACTCGACCGATCCCTAATTGTCAGGTGTCCATAGGATTCCTGAAGAATGGGGAAATGAACA…	2652	Solemo	NA	NA			ASM94004 [Barns Ness beadlet anemone sobemo-like virus 1]	49	40.135	SRR1821896
Anasa tristis solemo-like virus 2	Anasa tristis	segment 1	AAGTTTGAAAGCGTTCTTTTAGCAAGCTCTTTCTATCTCCAACATTGCATCTTTCAGTGATGGCTTTTAGACTCATTGCAAACGCGAGCAAAGTCGTTGTGGCAGGATTTGCCTGGTATGGAGTTGAGAAATGGTGTGCGGTTAAACCCACCCCCGTCAACTCCTTTAAAATTCCAGACATTCCAAATAAGACCACCCTTGCCATCGTTGTAGCAACTGGAGTAACAGCAGCAGCAGGAACGTGCCTCTGGAAATGGTGGAAGAAGCAGCCAATTAACGTGCGAATGGCAGCCGACGCTATTGAAGAGTCAATAGTCTCAGGATCGGAGTTTACAACACGCCCAACACCAAGTTGCCAATTGTCCATTGGTTTTATGAAAGATGGACAAATGGAAGTTG…	2601	Solemo	NA	NA			YP_009337260 [Shuangao sobemo-like virus 2]	53	35.032	SRR1821896
Aphalara polygoni beny-like virus	Aphalara polygoni		CTTAAACGTTTGCACTGAAAAGGAGCGATTATTTTATGTTAATACGAAGAGAGAGAGACTTGGGAGGACTAAGCCATAGTAAATTACAAATTACTAAAGCCTGCTTAGACCAAACTAGTTTCGTCGAATTGATATTTTGGCATTCATACTTGCCCTACTCCGAGCAGAACACAGTTCTACTCTACACACACACACGTACACACACGCGCGGGGAGTGTAAGCTCAGTAACTTTTGGCGTGAACTACCGGAAAAATGGAGCCGCAGACTGTCATCGATACCGCAATGACTGCTAACGCAGTATCATTGGGTAACTCCTACGCCACCGAGATCTTCAGAGAGCGGATTAATGGAATTTATTCGGTTGAAGTTGCGTTGCAAGAGTACGAGAAAAAGTACTT…	7043	Hepe-Beny	NA	Beny-like		Benyvirus	APG77690 [Hubei Beny-like virus 1]	58	41.965	SRR1821897
Aphalara polygoni bunya-like virus	Aphalara polygoni	segment M	TTTCCATACTACGTGTACGAAGTTTTATATAATAAATAATAAATTAAAATATATTTTCTGACATTCTCACAATTTCTAAACCTTCAATGACTCAAGTTACTATGAGCCGTATATTGCTGACCCTATGTGTTTACATAGCTCCAGCGTATTGTCAATACTCTGAGGCAAACTGCAAGCCAGTGGCTTATGACTTGTCCTCAATCGTCACCCCCGCACTATGTCCCGATATGGCCCCTGAATGGAACTCACAAACTGGTACGATCAACGATTGCTTTGGCAGAGGCGGATTCATCTCTGATTATGATTGCACTTCAGCCGACGGAACCATCAAAAGGATCACCTGCATGAGAGAGATCAATTGCGGTGCGGGTCTTTATCTGAATGGAAGTGGACATTGCA…	1902	Bunya	Bunyavirales	Phenuiviridae		Goukovirus	AEJ38174 [Gouleako virus]	95	39.508	SRR1821897
Aphalara polygoni bunya-like virus	Aphalara polygoni	segment S	ATAATTTTATTATCTATTTCTATTTGTTTTCATAAATTAATAAAGATTTTCTCATACCTCAGAAGCACCTTATTCCCATCTGCCGCACCGGAATTAGATATGTCCATCACAGCTGAAGATATCAAGAATGCCGAGGTCTACCTGACCAGCATCCAGACTGAGGGCATATCTGAAGCTGGTCTTCATATGGAAATTGGTGAATTGGAGTATCAGGGTTTTGATCCAAGAGCATTCATGGCCAGACTGCAACACATAGCCCGAACCAAAGCCATCTCCGATGAGACTCATAAGAAGAATCTGCATACCTTGGCAGTGTTGGGTACCATGAGAGGTGGGAAGATAAACAAGATCGCCCAGAAGAGTAAGGGACCAACTAAAGTGTGGTTGGATAAAATTGTG…	822	Bunya	Bunyavirales	Phenuiviridae		Goukovirus	AEJ38173 [Gouleako virus]	84	47.639	SRR1821897
Aphalara polygoni bunya-like virus	Aphalara polygoni	segment L	CAATCTTTTGAAATGGAAGTGATTAATGAAATTTTACTAAAGTTGGATAGGAACTGCGTTCAAACCGGATTATTGTATGAGACGGATGGTGTGGCCTTTTCTCAGACAAGATCTCTTAGAATCCCCGAGCTGGAGGAGAATGCCATTGAGGTGGATGTCAGCCAACAGTTAATCACCATGACTTGGGACTCTATGCCAGATGATGAATTGTCAGCCTCCAGTATAGTCCAAGAAAACAGGAAGACTATGACATTTGACAAGGCTAGAACTTTCATCCATGACTTTACTTTTGAAACCATAAGCCCTATCACTGATGTCAAGTTTTCAAGCAAATTCCCACTATATGATGATACCTTTGATGGCAACACCCCTGATGTAATTGTGAGGACACCAGGGCTC…	6328	Bunya	Bunyavirales	Phenuiviridae		Goukovirus	AEJ38175 [Gouleako virus]	97	57.994	SRR1821897
Aphalara polygoni flavi-like virus 1	Aphalara polygoni	segment 2	CGTGATGTGACTGGAGTTCAGACGTGTGCTCTTCCGATCTCACCAATCTAATTGAAAAGATCTTGACCTACTCAACTCTCCAACCCCAATTATTTTTCGTGGTTCCCCAAAATTCCCCACAATGCAATGCTACGTCTATGTTACTCTCTTTACCATTTTCTTATCTCTCTTCCATGCGACCCAAGCGGCAAGCTCAGACACCATCACCAAAATCTGGGAATTCAACATGCCGACCCTAGATTACACCCAGTGGTCGGATGCGCAAAAACAAAAAGTCATCTATTGCGCTGCCGGAGCTGGTTTCGCGTACAGCCTAGGGGTCAAACAAACTCAATCCCTCCTGTTTGGCCTAGGATTGTACGGTTTCAAACACTTCTCCTCCTCTCTTGTTGCCTTCTC…	1952	Flavi	NA	Flaviviridae		Jingmenvirus	YP_009179385 [Wuhan aphid virus 2]	42	21.79	SRR1821897
Aphalara polygoni flavi-like virus 1	Aphalara polygoni	segment 3	GTATTTCTTTCAATGGTTTACCGAAACTTACTTTCGCAGACAAAATTTGGAAAAATTTGCTTCTTACAATGGAAAATCGACTACCCACGCACCCATTCACCATACTTGTGCTAATGTTTACAGTGGCGACTGACATGTTCGGCTTTACACCTGCCGGACTAATCATCTCCACCATACATTATGCCTTAACACCACGCCCAAAAAACAAGAACCTTGCTCATCTAGACCTGCTTATCTCAGCCACACTAAATCTCAACGGAATGAGCACTATATCTGTATTTATGCATAATTTTTTCACTAGCTGGGACCAAGATCTACTCCCAGATGTTGTTAAAGGAACACTGAAACCTACTAGAGATTGGTTGTACCTTGTGGACTCTTCCTTATACATCCCGAACC…	2600	Flavi	NA	Flaviviridae		Jingmenvirus	YP_009179404 [Wuhan flea virus]	77	38.953	SRR1821897
Aphalara polygoni flavi-like virus 1	Aphalara polygoni	segment 4	ATACATTTTGACTTGCGATCTATTAGAACTTACTTCAAACAGATAACAACAAGACAAATTTTTATCCTCAAAGATTATAGTGCCAAACCACTATGATTCTAAAAGCAACCCTACTTCTGACCCTAATACAGTTTGCCGCGACCAGAGAAAATGCCGTTAGGAACATCGAACAAGAGTACGCAGATTTCCCCGTCACCCACCCCAACATCGGAGAATGCTTCCAAGCCGACAGAGTTGACCACATCCTTATCTGCTCTGGATGGTTATTGAGAAACGGGCTCATATCTAACCAAATAGCCACCCAATTGATATACAAAGCTCTACGCGGACTGGAATCACCAAACACCTTGTACTCTATCGGACTTTTCTTAGGCGAAGATCCCGAATTCCACGCAGGGA…	2588	Flavi	NA	Flaviviridae		Jingmenvirus	YP_009179395 [Shuangao insect virus 7]	47	23.729	SRR1821897
Aphalara polygoni flavi-like virus 1	Aphalara polygoni	segment 1	GATCGATGTTTATGACAGTTTATTGACGCATACTGAAGATAATACAATGTCATCAATTTTTGATCTCACGCTAGAAATAATAGCTTTGATAGCCCTGAGTTTATACCTTCTCAGGATACTAAAAGATTTTGGTTACAATGCAGCGAATATAATCAATCTAGTTAACACCCTCATATCCAAACCCACAGAACAATGGCATGAAACATACAAAAACTATCTCAACGCAATGGGTTCCAAAGCCTTTGCCAAATTCAAGACATTAGGAGTCCCAATTCCACCCAGGTCACAGTTCAAAGCCTCTAGAGGCTATGATAAGTTGAAAGACCTGATAAGACAGTCGAAAATCCACCCGGTCGGTGTTGTTTTATCTTTATGCGCCGGCAGAGGCGGATGGGAGCA…	3060	Flavi	NA	Flaviviridae		Jingmenvirus	YP_009179388 [Wuhan aphid virus 1]	85	46.319	SRR1821897
Aphalara polygoni flavi-like virus 2	Aphalara polygoni		ACCAGAAATCCTAAATCACATGCATTTATAAAAGTTTACAATGATAGTGGTCAATATACAACTATGATGAAAAGAAAATTAGATGTGGCTATCGCGTCAGGAGACTTTAGTGGGTGGGACTGCAGTGTTACATTACTTGATCTCATCCATAATTACATGTGGTATAAATCCATATATCAAGAGAAATACCATCTCATGTTAAAAACGCGTTTTGAGGACAACATGTGTGTAGTAGTAATCATGGAGAGCGGAGAGATTGTCGTCCGTGTCGGGCAGCGAAGTAGTGGAGATCAAGACACATCAACTGGCAATACCAAGCTTAATGTTGATACTCATATGGCCGCCGTAGCCCACGCTCTAGCTATTACGATTGAAGAGGCTTGTCAACCCATCGGTCAC…	570	Flavi	NA	Flaviviridae			YP_009259672 [Diaphorina citri flavi-like virus]	100	52.049	SRR1821897
Aphalara polygoni mononega-like virus 1	Aphalara polygoni		GAAAAAAGAAAGATAGTTAACATCTTCAATTTGCGGTAGGTCAATCTTATAATTAAAGACAAATTAGTCACAATCATATCAATATTTTCTGACTTATCAATTTTCAATTTCATTTTATAAATTAAAGGTTGATATAAGAAGTGTTGAATTAAGGACTACTAATCAGAACCAAACATGATGGATGATCAAAATGGAAATCAAAATGTGAATGGTGACAACAACAATGCCAATCCTCCCAATGTCCCACCTCCACAGGGCCCTGCCGCAAACGTTAATGGACAAGGGCAAGCCATGAATGTTGAAGCCAATGAACCGGAAAGAGCCCCTTTGACTGCACCTCATGATGGCCCAATTCTTCCTGGTAGTGAGGCTGAGAAAGCCCATATTGCTGCCCAAAGG…	12404	Mononega	Mononegavirales	Xinmoviridae			ASA47322 [Culex mononega-like virus 2]	47	33.466	SRR1821897
Aphalara polygoni mononega-like virus 2	Aphalara polygoni		TAGACAATTGTTTATCTCAAAGAGAAGTCCAGAGTATAACTTAAATCAATGGGAAGCAATCGAATTTGAGAAAACATTCTCTGTCCCGGAGAAGTTTGATCTGCTGGACTTAGTAGCCGATAAGTCCCTTTCCCTAGAGAAAGATGCATTGAAAGCTTCTTGCAACAAGGGGACTATCGGCAAGAGTGAGGCTAGGAGTGTGATTGTTAGATTTCTGAAGGAAGAACACTCTACACCTACCGCTTTCCTAGAGGAGATTTCAGAAAACGGTTTTTCGGACAATGATCTAGTCATCGGCTTATACCCAAAAGAACGAGAGGAGAAGAATGAAGGGAGGTTTTTCGCACTTTTAACCATGAGATTGAGAACTTATATTGTATTAACTGAATCAATGATAGC…	1016	Mononega	Mononegavirales	Rhabdoviridae			YP_009289352 [Sanxia Water Strider Virus 5]	99	50.445	SRR1821897
Aphalara polygoni narna-like virus 1	Aphalara polygoni		TGACTAAGTCACCTCGAACAGACGCAGAGAGGTACTACCTCCCTGTGAATGTTGATGGGACTGGTCTACCCCCGACAGAGAACGCAAGTTCTCGTAGGTGTTTAAACCAGCCTAACGCTGCTTTGAGCGCCAAATCCCCACAAGGTCGGACTGAGGCTCGGAGGAAGGGGAAAGGTAAGCCAAAAGGCAAACCCCAACCTTCCAAGGAACCTCCGAAAACCTGCGAACAACGGGTCTGGGATGTTCTTAGACTCGCATTGTTCTCCCTTTTCCCTCGTCTCCAACGGAGTGGACTGCGCCTGTCCCCGAGATATTCTCAGGAACGGACCACAGCCCACGCCATCGACCGCCTTCGCAGGTGGGTGTTGAAGACTGGGAATTCCCGCGGCCCGGTATTCC…	3010	Narna	NA	Narnaviridae		Narnavirus	YP_009337775 [Hubei narna-like virus 21]	86	38.419	SRR1821897
Aphalara polygoni narna-like virus 2	Aphalara polygoni		GAGGCCGACGGCCATCAGGTCCTAAAGCAGTTTTTGCAACGCCAGATCATGACGATTGTAACCGAAATTGCTTTATTGGACTCTGAGGCCGACGGCCATCAGGTCCTTCATAACAACGTTATGAAATTACTTCTCGTTGGTTATCGGTTCGATAAGAACGGAAGAATCCTACCGTGCATCCTTAAAGGGCGCACTGGTGGCCAAAAGTTTTGGTCATCCCCTTTAGTCAAACGACTAAAAAAGGAATATCCAAAACAGATTGATAGGAAGCTCGAGGTCCTTCGACATCTCGACCGAGATGCTTGGGACCGTATTGAGCTTTCGTTGCAAGCCGTCGGCGCAACTGTTTTGGTTAATCCATTACTCCCTAACCCGGAGTTTCGGCCTGGCAGGCCCCCT…	3711	Narna	NA	Narnaviridae		Narnavirus	APG77272 [Wenling narna-like virus 6]	92	34.021	SRR1821897
Aphalara polygoni partiti-like virus	Aphalara polygoni	segment 2	TAACTTTCTCCCGACTTTTCTGCCGCTTGAATATTTTTTATTCTTTTAAAACTAATTCATAATTAAAACCAACCGCACAACCGCATTAACACCATGTCCGACTATAATCAAGGTATCTCTCCCCTTGAAGCTGCTCACTTGCACGACGCTAATCTCGCCTCTCTTGACCCTCTCGTCATAAATCTCGATTCTCCTGCTCCCATCGTGACTCCTTCCTCCTCCATCTCTGATACTCCTCGACCTACTTCCGACGTTCCATTCAAACCCCAAAGTAAAATTGACAACCAGATTGCTCTAAAGTACGAAATTACGCTGCCTTACCTTCGCCATCCATTAAAGCTAACTCCTCGCCGCATTGTAAACACTTACACTCCTTCCGCCTTTAATCTCTTCGAAGTC…	1852	Partiti	NA	Partitiviridae		Alphapartitivirus	YP_009551596 [Medicago sativa alphapartitivirus 1]	74	27.143	SRR1821897
Aphalara polygoni partiti-like virus	Aphalara polygoni	segment 2	CTTTCTCCCGACTTTTCTCTCGCTAGAAATTTTTTTATTTCATAAAACTAATTCATAAATTATATATTTGTTCACCTTTATTTACAACCCTCAATATTAAAATGAGTAAACAAATCAATTACGAAACGACTGGCTCTGACCAACCCCAGCCAACAGTCCAAGAAATCGTTAATAATATAGAAAATACGCGCAATTTAGACGCCGAGACACTAAAACCTAAGATCTCAAAATCAACCATCAAGCCTCCTAATAACCCTAAGAAGCCTAATGCTCCTACTTCTTCCAAACAATCAGAAGTTTCTATGATCCTACTTCCTTTCCTCCGCCGTCCCCTTACCACTCTCACTTTTCCTGAGAACTCTACGTATATTCCCTCTCCCTTCGCCCTGTATTACTACC…	1679	Partiti	NA	Partitiviridae		Alphapartitivirus	YP_007419078 [Rosellinia necatrix partitivirus 2]	67	28.385	SRR1821897
Aphalara polygoni partiti-like virus 1	Aphalara polygoni	segment 1	CATGTACATAGGAACTTTAAAAGGTTTCAGTCAACGGCACTATAATGCTGAAGCTAGCTCATACTGCCCAGAAGTGGCTTTTTCAAAATGCAGCAATTTAACTAGGTCAGATATAACCATGGATTTAATCACAAATGATGTCATGAGTTATAATTCTCCAACACCACCAAGGATTGATAATGAATTGTTCAGATCAGTTGTTGAAGACGCGGCCAGTAAGTTTCGTCTTACTGTGCCGGTGCAACCCATTCACCTTAATGACGTGCCAACACTGGACCTTCCAAACCTCAATTCATCCCCGGGACTTCCTTGGCGGAGCATTGGATATAGAACCAAGGCAGACGTACTTTACGACCAGAAGGCATTCAACTCTATCAGAACCTTTTGGCACCGTATCAA…	1464	Partiti	NA	Partitiviridae			APG78266 [Hubei diptera virus 19]	95	58.065	SRR1821897
[truncated: 1,015 more rows]
